# Supplementary material for: Transcriptional analysis of human peripheral blood mononuclear cells stimulated by Mycobacterium tuberculosis antigen
Source: Front Cell Infect Microbiol. 2023 Sep 25;13:1255905. doi: 10.3389/fcimb.2023.1255905 (PMC10561294; doi:10.3389/fcimb.2023.1255905)
Supplement: Supplementary file 2 [file Table_1.xlsx]

## Sheet: Sheet1
Table 1 Primers used in the study
Num	Gene Symbol	GeneBank	Forward primer(5->3)	Reverse primer(5->3)	Product length(bp)	Tm(℃)
1	SERPINB7		cca aag tgg agc gag ttg ac	tga agg ctg att gcc act tg	186	60℃
2	IL20		tgc gcc att tgc taa gac tc	cca aag cct tca caa ctg ct	165	60℃
3	IFNG		tga atg tcc aac gca aag ca	tcg acc tcg aaa cag cat ct	110	60℃
4	CSF2		gcg tct cct gaa cct gag ta	ccc tgc ttg tac agc tcc ag	126	60℃
5	PTGS2		agg agg tct ttg gtc tgg tg	tag cct gct tgt ctg gaa ca	137	60℃
6	TNF		agc act gaa agc atg atc cg	ccg atc act cca aag tgc ag	167	60℃
7	IL36G		atc aat caa tca ctg ttg ctg tt	atg tgg gct gtt ctc caa cc	138	60℃
8	IL6		act tca caa gtc cgg aga gg	tgc aag tgc atc atc gtt gt	139	60℃
9	IL10		aga gaa gca tgg ccc aga aa	aca cct tgg tct tgg agc tt	86	60℃
10	IL1A		ttc aag gag agc atg gtg gt	aaa ggt gct gac cta ggc tt	149	60℃
11	CXCL1		agg cag ggg aat gta tgt gc	gcc cct ttg ttc taa gcc aga	103	60℃
12	CXCL8		ttc atg tat tgt gtg ggt ctg	gga atc ttg tat tgc atc tgg	53	60℃
13	IL4		ctt tgc tgc ctc caa gaa cac	gcg agt gtc ctt ctc atg gt	97	60℃
14	CXCL3		aac aag ggg agc acc aac tg	acc ctg cag gaa gtg tca at	73	60℃
15	RTN1		gct cat ggc tgt ggt ttc aa	gtg agt cct cac aag tcc ca	94	60℃
16	CSF1R		gag gat gct gtc ctg aag gt	gta cag gct ccc aga agg tt	143	60℃
17	CD14		aaa gat aac cgg cac cat gc	ggg caa tgc tca gta cct tg	158	60℃
18	C5AR1		gga cta cag cca cga caa ac	atc gtg agc gtg agt aga gg	90	60℃
19	CXCL16		ctc ctg ctg gtg tac ctg ac	tca tga act gaa ccg atg gc	115	60℃
20	PLXNB2		tct tct tcc tgc cct cca ag	gtt ctc cag ggt gtg gat ga	164	60℃
21	OLIG1		gag gtc atc ctg ccc tac tc	gct atc ttg gag agc ttg cg	68	60℃
22	EEPD1		gct caa cat caa cac tgc ca	tgc tgc tca cac aga tct ca	191	60℃
23	ENG		aca agt ttg tct tgc gca gt	ctg tcc atg ttg agg cag tg	139	60℃
24	CCR1		ttt gtc att ggc ctg gtt gg	atc cag aag gga agc gtg aa	140	60℃
25	β-actin		cct ggc acc cag cac aat	ggg ccg gac tcg tca tac	144	60℃
