# Supplementary material for: Transcriptional analysis of human peripheral blood mononuclear cells stimulated by Mycobacterium tuberculosis antigen
Source: Front Cell Infect Microbiol. 2023 Sep 25;13:1255905. doi: 10.3389/fcimb.2023.1255905 (PMC10561294; doi:10.3389/fcimb.2023.1255905)
Supplement: Supplementary file 3 [file Table_2.xlsx]

## Sheet: Supplementary Table 2
id	baseMean	baseMean_Control	baseMean_Ag	foldChange(Ag/Control)(Ag/Control)	log2FoldChange	pval	padj	Con1:read count	Con1:fpkm	Con2:read count	Con2:fpkm	Con3:read count	Con3:fpkm	Con4:read count	Con4:fpkm	Con5:read count	Con5:fpkm	Con6:read count	Con6:fpkm	Con7:read count	Con7:fpkm	Con8:read count	Con8:fpkm	Ag1:read count	Ag1:fpkm	Ag2:read count	Ag2:fpkm	Ag3:read count	Ag3:fpkm	Ag4:read count	Ag4:fpkm	Ag5:read count	Ag5:fpkm	Ag6:read count	Ag6:fpkm	Ag7:read count	Ag7:fpkm	Ag8:read count	Ag8:fpkm	Regulation	Chromosome	Start Site	End Site	Direction	Length	Name	GO	KEGG	EC
ENSG00000000003	12.5821	10.8694	14.2949	1.31516	0.395236	0.28154	0.863642	19	0.277584	4	0.0652884	3	0.049498	15	0.269836	15	0.22459	10	0.147135	16	0.251956	11	0.170566	18	0.279688	14	0.209906	3	0.0502139	7	0.112577	19	0.317378	10	0.176625	21	0.346058	17	0.257998	Nodiff	X	100627108	100639991	-	4536	TSPAN6	GO:0005515;GO:0005887;GO:0016020;GO:0016021;GO:0016021;GO:0016021;GO:0039532;GO:0043123;GO:0070062;GO:1901223;GO:0016020;GO:0016021;GO:0016021;GO:0016021;GO:0016020;GO:0016021;GO:0016021;GO:0016021;	K17295	-
ENSG00000000419	615.586	596.176	634.995	1.06511	0.0910076	0.534884	1	751	5.36529	639	5.10023	532	4.29231	558	4.90857	760	5.56449	607	4.36734	659	5.07461	594	4.504	682	5.18201	650	4.76566	548	4.48534	559	4.39617	628	5.12974	645	5.5709	469	3.77933	649	4.81643	Nodiff	20	50934867	50959140	-	9276	DPM1	GO:0004582;GO:0004582;GO:0005783;GO:0006486;GO:0016740;GO:0016757;GO:0097502;GO:0004582;GO:0004582;GO:0004582;GO:0005783;GO:0006486;GO:0016740;GO:0016757;GO:0097502;GO:0004582;GO:0097502;GO:0004169;GO:0004582;GO:0004582;GO:0004582;GO:0004582;GO:0004582;GO:0004582;GO:0004582;GO:0004582;GO:0004582;GO:0005515;GO:0005515;GO:0005515;GO:0005537;GO:0005634;GO:0005783;GO:0005783;GO:0005789;GO:0005789;GO:…	K00721	EC:2.4.1.83
ENSG00000000457	409.118	389.62	428.617	1.10009	0.13762	0.309538	0.885916	548	5.27615	419	4.50698	423	4.59941	326	3.86475	337	3.32525	431	4.17916	423	4.38976	432	4.41447	541	5.5398	532	5.25659	375	4.13646	397	4.20761	416	4.57944	325	3.78296	357	3.87697	346	3.46051	Nodiff	1	169849631	169894267	-	6883	SCYL3	GO:0000139;GO:0004672;GO:0005515;GO:0005515;GO:0005524;GO:0005524;GO:0005737;GO:0005794;GO:0005794;GO:0006468;GO:0006468;GO:0006954;GO:0008104;GO:0016477;GO:0021522;GO:0030027;GO:0042802;GO:0042995;GO:0048666;GO:0004672;GO:0005515;GO:0005515;GO:0005524;GO:0005524;GO:0005737;GO:0005794;GO:0006468;GO:0006468;GO:0016477;GO:0030027;GO:0042995;GO:0004672;GO:0004672;GO:0005524;GO:0005524;GO:0006468;GO:…	K17542	-
ENSG00000000460	79.985	81.7183	78.2516	0.957577	-0.0625393	0.72484	1	94	1.04344	88	1.09133	103	1.29123	47	0.642399	79	0.898721	98	1.09557	108	1.29219	85	1.00142	87	1.02712	101	1.15058	57	0.724897	53	0.647626	71	0.901116	79	1.06018	90	1.12686	61	0.703391	Nodiff	1	169662007	169854080	+	5970	C1orf112	GO:0005515;GO:0005515;GO:0005515;	-	-
ENSG00000000938	2913.31	3406.2	2420.42	0.710594	-0.492902	0.00536515	0.0766501	3436	67.3277	2455	53.7437	3961	87.6538	3629	87.5578	4587	92.1144	4043	79.7846	2455	51.8509	4344	90.3417	2182	45.4732	1725	34.6885	2535	56.9089	2526	54.4857	1991	44.6061	1772	41.9775	2259	49.9281	3345	68.0869	Nodiff	1	27612064	27635185	-	3382	FGR	GO:0000166;GO:0001784;GO:0001784;GO:0001784;GO:0001819;GO:0001819;GO:0002376;GO:0002768;GO:0002862;GO:0004672;GO:0004672;GO:0004712;GO:0004713;GO:0004713;GO:0004713;GO:0004713;GO:0004713;GO:0004713;GO:0004713;GO:0004713;GO:0004715;GO:0004715;GO:0004715;GO:0004715;GO:0005102;GO:0005515;GO:0005515;GO:0005524;GO:0005524;GO:0005524;GO:0005576;GO:0005737;GO:0005739;GO:0005743;GO:0005758;GO:0005829;GO:…	K08891	EC:2.7.10.2
ENSG00000000971	2.94116	2.14599	3.73633	1.74108	0.799979	0.254707	0.832888	1	0.00433588	5	0.0242205	2	0.00979338	3	0.0160164	2	0.00888721	0	0	3	0.0140205	2	0.00920376	1	0.00461145	7	0.0311481	7	0.0347726	4	0.0190918	2	0.00991493	1	0.0052419	3	0.0146719	4	0.0180162	Nodiff	1	196651754	196752476	+	15284	CFH	GO:0002376;GO:0005515;GO:0005515;GO:0005576;GO:0005576;GO:0005615;GO:0005615;GO:0006508;GO:0006956;GO:0006956;GO:0006957;GO:0008201;GO:0030449;GO:0030451;GO:0042802;GO:0043395;GO:0045087;GO:0070062;GO:0072562;GO:1903659;GO:1905370;	K04004	-
ENSG00000001036	109.522	121.78	97.2632	0.79868	-0.324311	0.0496451	0.372746	155	3.6399	92	2.41368	125	3.31507	104	3.00717	181	4.35606	131	3.09816	102	2.58179	152	3.78843	88	2.19786	94	2.26538	103	2.77112	70	1.80952	81	2.17483	77	2.18605	106	2.8077	121	2.95168	Nodiff	6	143494812	143511720	-	2822	FUCA2	GO:0004560;GO:0004560;GO:0004560;GO:0004560;GO:0004560;GO:0005515;GO:0005576;GO:0005576;GO:0005615;GO:0005764;GO:0005788;GO:0005975;GO:0005975;GO:0006004;GO:0006004;GO:0006004;GO:0006004;GO:0008152;GO:0009617;GO:0016139;GO:0016139;GO:0016787;GO:0016798;GO:0035578;GO:0070062;GO:2000535;GO:0004560;GO:0004560;GO:0004560;GO:0005975;GO:0005975;GO:0016787;	K01206	EC:3.2.1.51
ENSG00000001084	830.259	895.212	765.307	0.854889	-0.22619	0.101396	0.560287	1107	8.51247	1098	9.4329	758	6.58268	1004	9.50624	907	7.14781	931	7.20995	808	6.69704	1009	8.23487	889	7.27059	824	6.50266	692	6.09642	938	7.93998	494	4.34327	637	5.92187	557	4.83116	823	6.57407	Nodiff	6	53497341	53616970	-	8618	GCLC	GO:0000166;GO:0003824;GO:0003824;GO:0004357;GO:0004357;GO:0004357;GO:0005524;GO:0006750;GO:0006750;GO:0006750;GO:0016874;GO:0000166;GO:0000287;GO:0003824;GO:0003824;GO:0004357;GO:0004357;GO:0004357;GO:0004357;GO:0004357;GO:0004357;GO:0004357;GO:0005515;GO:0005515;GO:0005524;GO:0005739;GO:0005829;GO:0005829;GO:0006534;GO:0006536;GO:0006749;GO:0006750;GO:0006750;GO:0006750;GO:0006750;GO:0006750;GO:…	K11204	EC:6.3.2.2
ENSG00000001167	742.748	705.064	780.432	1.1069	0.146519	0.272048	0.852586	853	9.1042	855	10.1952	709	8.54603	573	7.53034	745	8.14905	819	8.80342	799	9.19185	687	7.78229	841	9.54661	933	10.2195	672	8.21719	777	9.12898	698	8.51786	644	8.3098	703	8.46323	705	7.81643	Nodiff	6	41072974	41102403	+	6209	NFYA	GO:0000785;GO:0000976;GO:0000978;GO:0000978;GO:0000981;GO:0000981;GO:0003677;GO:0003677;GO:0003677;GO:0003700;GO:0003700;GO:0003700;GO:0005515;GO:0005515;GO:0005634;GO:0005634;GO:0005634;GO:0005654;GO:0005654;GO:0006355;GO:0006355;GO:0006355;GO:0006357;GO:0006366;GO:0016602;GO:0016602;GO:0016602;GO:0016602;GO:0016602;GO:0032993;GO:0035065;GO:0045893;GO:0045944;GO:0048511;GO:0080182;GO:0090575;GO:…	K08064	-
ENSG00000001460	42.6924	39.7551	45.6297	1.14777	0.198835	0.40612	0.960555	65	0.506113	42	0.365357	34	0.298977	36	0.345146	45	0.359091	44	0.345033	46	0.38606	30	0.247921	52	0.430623	44	0.351595	44	0.392507	28	0.239994	48	0.427324	42	0.395362	53	0.465476	36	0.291181	Nodiff	1	24356999	24416934	-	8511	STPG1	GO:0003674;GO:0005634;GO:0005737;GO:0005739;GO:0006915;GO:0043065;GO:1902110;GO:1902110;GO:0003674;GO:0005634;GO:0005737;GO:0005739;GO:0006915;GO:0043065;GO:1902110;GO:1902110;GO:0003674;GO:0005634;GO:0005737;GO:0005739;GO:0006915;GO:0043065;GO:1902110;GO:1902110;	-	-
ENSG00000001461	896.674	801.607	991.741	1.23719	0.307067	0.023799	0.233203	1052	7.41971	892	7.02864	1036	8.25195	454	3.94271	739	5.34163	999	7.09597	942	7.1612	784	5.86875	979	7.34369	1162	8.41072	1094	8.83995	850	6.59932	889	7.16895	766	6.53148	1038	8.25765	805	5.89786	Nodiff	1	24415802	24472976	+	9396	NIPAL3	GO:0005515;GO:0015095;GO:0015095;GO:0015693;GO:0015693;GO:0015693;GO:0015693;GO:0016020;GO:0016020;GO:0016021;GO:0016021;GO:0016021;GO:1903830;GO:0005515;GO:0015095;GO:0015095;GO:0015693;GO:0015693;GO:0015693;GO:0015693;GO:0016020;GO:0016020;GO:0016021;GO:0016021;GO:0016021;GO:1903830;GO:0005515;GO:0015095;GO:0015095;GO:0015693;GO:0015693;GO:0015693;GO:0015693;GO:0016020;GO:0016020;GO:0016021;GO:…	K22733	-
ENSG00000001497	927.786	916.375	939.196	1.0249	0.0354879	0.768627	1	1223	6.45541	973	5.7378	918	5.47225	891	5.79085	878	4.74952	1088	5.78364	1015	5.77467	850	4.76184	974	5.46785	1101	5.96404	877	5.30345	967	5.61866	793	4.78578	687	4.38396	947	5.63814	845	4.6332	Nodiff	X	65438549	65534810	-	12555	LAS1L	GO:0004519;GO:0006364;GO:0090305;GO:0090730;GO:0004519;GO:0004519;GO:0006364;GO:0006364;GO:0090305;GO:0090730;GO:0090730;GO:0000460;GO:0000470;GO:0003723;GO:0004519;GO:0004519;GO:0005515;GO:0005634;GO:0005654;GO:0005654;GO:0005730;GO:0005737;GO:0006364;GO:0006364;GO:0006364;GO:0016020;GO:0030687;GO:0071339;GO:0090305;GO:0090730;GO:0090730;GO:0000460;GO:0000470;GO:0003723;GO:0004519;GO:0004519;GO:…	K16912	-
ENSG00000001561	606.671	530.564	682.779	1.28689	0.363891	0.00616486	0.08513	581	8.29084	834	13.2961	587	9.45988	443	7.78382	520	7.60472	464	6.66829	556	8.55186	546	8.26937	614	9.3186	915	13.3998	653	10.6757	572	8.98518	648	10.5725	536	9.24695	565	9.09407	730	10.8211	Nodiff	6	46129989	46146688	+	4644	ENPP4	GO:0005515;GO:0005886;GO:0005886;GO:0007596;GO:0007599;GO:0016020;GO:0016021;GO:0016787;GO:0030194;GO:0030194;GO:0030194;GO:0046130;GO:0046872;GO:0047710;GO:0047710;GO:0047710;GO:0047710;GO:0070062;GO:0101003;	K18424	EC:3.6.1.29
ENSG00000001617	15.6324	8.94191	22.3229	2.49644	1.31987	0.000194809	0.00521414	13	0.178513	7	0.107389	11	0.170587	5	0.0845404	11	0.154802	16	0.22127	2	0.029602	12	0.17489	15	0.219068	8	0.112739	15	0.235982	22	0.332551	21	0.329707	23	0.381827	32	0.495638	31	0.442197	Up Regulation	3	50155045	50189075	+	4826	SEMA3F	GO:0005515;GO:0030215;GO:0030215;GO:0005515;GO:0030215;GO:0030215;GO:0005102;GO:0005515;GO:0007165;GO:0030154;GO:0030215;GO:0030215;GO:0001755;GO:0005102;GO:0005515;GO:0005576;GO:0005615;GO:0005615;GO:0005887;GO:0007165;GO:0007411;GO:0007411;GO:0007411;GO:0021612;GO:0021637;GO:0021675;GO:0021675;GO:0021785;GO:0030154;GO:0030215;GO:0030215;GO:0030215;GO:0030335;GO:0036484;GO:0036486;GO:0045499;GO:…	K06840	-
ENSG00000001626	0.316663	0.500209	0.133118	0.266124	-1.90983	0.64642	1	0	0	0	0	0	0	2	0.00970197	0	0	2	0.00793537	0	0	0	0	0	0	0	0	0	0	0	0	0	0	0	0	1	0.00444376	0	0	Nodiff	7	117287120	117715971	+	16821	CFTR	GO:0005254;GO:0005254;GO:0005524;GO:0005524;GO:0006811;GO:0006811;GO:0016020;GO:0016020;GO:0016020;GO:0016021;GO:0016021;GO:0016021;GO:0055085;GO:0055085;GO:0140359;GO:0140359;GO:1902476;GO:0005254;GO:0005524;GO:0006811;GO:0016020;GO:0016021;GO:0055085;GO:0140359;GO:0005254;GO:0005524;GO:0006811;GO:0016020;GO:0016021;GO:0055085;GO:0140359;GO:0005254;GO:0005524;GO:0006811;GO:0016020;GO:0016020;GO:…	K05031	EC:5.6.1.6
ENSG00000001629	1166.95	1151.78	1182.12	1.02634	0.0375144	0.810505	1	1409	12.6369	1354	13.567	1114	11.2834	884	9.76221	1213	11.1493	1050	9.48402	1557	15.0515	1293	12.3079	1176	11.2175	1270	11.6893	1183	12.1556	1054	10.4059	1104	11.3209	975	10.5717	1078	10.9052	1175	10.947	Nodiff	7	92245974	92401383	+	7389	ANKIB1	GO:0000151;GO:0000209;GO:0004842;GO:0004842;GO:0005515;GO:0005515;GO:0005737;GO:0006511;GO:0016567;GO:0016567;GO:0016740;GO:0031624;GO:0032436;GO:0046872;GO:0061630;GO:0005515;GO:0004842;GO:0016567;GO:0046872;GO:0046872;	K11967	EC:2.3.2.31
ENSG00000001630	18.5944	17.6945	19.4943	1.10171	0.139751	0.749195	1	22	0.34954	15	0.266257	24	0.430636	10	0.195633	12	0.195395	27	0.432029	20	0.342506	22	0.370984	14	0.236572	11	0.179359	14	0.254838	14	0.244856	21	0.381484	25	0.480204	25	0.448025	22	0.363098	Nodiff	7	92084987	92134803	-	4171	CYP51A1	GO:0004497;GO:0005506;GO:0016705;GO:0020037;GO:0004497;GO:0005506;GO:0016705;GO:0020037;GO:0042177;GO:0050709;GO:1900222;GO:0004497;GO:0004497;GO:0004497;GO:0004497;GO:0005506;GO:0005506;GO:0005783;GO:0005783;GO:0005789;GO:0005789;GO:0006629;GO:0006694;GO:0006695;GO:0006695;GO:0008202;GO:0008203;GO:0008398;GO:0008398;GO:0008398;GO:0016020;GO:0016021;GO:0016125;GO:0016125;GO:0016126;GO:0016491;GO:…	K05917	-
ENSG00000001631	370.702	374.555	366.849	0.979425	-0.0299927	0.841069	1	510	1.60102	434	1.52213	397	1.40748	306	1.18281	332	1.06812	288	0.910528	451	1.52604	489	1.62927	364	1.21531	458	1.47553	371	1.33432	343	1.1853	313	1.12345	311	1.18032	273	0.966667	375	1.22288	Nodiff	7	92197498	92246166	-	21110	KRIT1	GO:0001525;GO:0001937;GO:0003158;GO:0005515;GO:0005515;GO:0005515;GO:0005546;GO:0005615;GO:0005737;GO:0005856;GO:0005856;GO:0005856;GO:0005886;GO:0005886;GO:0005911;GO:0007264;GO:0008017;GO:0010596;GO:0016020;GO:0016525;GO:0016525;GO:0030054;GO:0030695;GO:0033622;GO:0045454;GO:0045454;GO:0045765;GO:0050790;GO:2000114;GO:2000114;GO:2000352;GO:0005515;GO:0005856;GO:0005856;GO:0001525;GO:0001937;GO:…	K17705	-
ENSG00000002016	338.5	344.723	332.277	0.963895	-0.0530517	0.695129	1	423	6.22519	400	6.57669	346	5.75061	308	5.58124	375	5.6559	402	5.95817	395	6.26575	301	4.7015	331	5.18085	381	5.75431	316	5.32796	286	4.63326	306	5.14892	315	5.60447	339	5.6273	261	3.99006	Nodiff	12	911736	990053	-	4503	RAD52	GO:0000724;GO:0000724;GO:0000724;GO:0000724;GO:0000730;GO:0000730;GO:0003677;GO:0003677;GO:0003677;GO:0003697;GO:0005515;GO:0005515;GO:0005634;GO:0005634;GO:0005634;GO:0005634;GO:0005634;GO:0005634;GO:0005654;GO:0006281;GO:0006281;GO:0006281;GO:0006302;GO:0006310;GO:0006310;GO:0006310;GO:0006310;GO:0006312;GO:0006974;GO:0006974;GO:0010792;GO:0010792;GO:0032991;GO:0032993;GO:0034599;GO:0034599;GO:…	K10873	-
ENSG00000002330	19.9948	19.779	20.2105	1.02182	0.0311363	0.903722	1	12	0.465594	18	0.78025	36	1.57745	24	1.14658	18	0.715743	17	0.664278	19	0.794591	22	0.905956	13	0.536451	18	0.716729	24	1.06684	19	0.8115	12	0.532341	21	0.985048	18	0.787747	28	1.12853	Nodiff	11	64269830	64284704	-	1708	BAD	GO:0001836;GO:0005515;GO:0005515;GO:0005543;GO:0005737;GO:0005739;GO:0005739;GO:0005739;GO:0005741;GO:0005741;GO:0005829;GO:0005829;GO:0005829;GO:0006915;GO:0006915;GO:0006915;GO:0006919;GO:0008289;GO:0008656;GO:0008656;GO:0010508;GO:0010918;GO:0016020;GO:0019901;GO:0019901;GO:0019903;GO:0032024;GO:0033133;GO:0042593;GO:0043065;GO:0043280;GO:0044342;GO:0045862;GO:0046031;GO:0046034;GO:0046902;GO:…	K02158	-
ENSG00000002549	1019.08	913.163	1125.01	1.23199	0.300989	0.105222	0.570429	1246	21.8502	728	14.2628	757	14.992	710	15.3307	684	12.2928	1222	21.5816	1226	23.1735	1268	23.6001	1450	27.0437	865	15.5672	887	17.8206	1479	28.5505	851	17.0628	888	18.8262	1032	20.4129	1109	20.2021	Nodiff	4	17577198	17607972	+	3779	LAP3	GO:0004177;GO:0004180;GO:0005515;GO:0005634;GO:0005654;GO:0005737;GO:0005737;GO:0005737;GO:0005737;GO:0005802;GO:0005829;GO:0005925;GO:0006508;GO:0006508;GO:0006508;GO:0008233;GO:0008233;GO:0008233;GO:0008235;GO:0016787;GO:0019538;GO:0019538;GO:0030145;GO:0030145;GO:0030496;GO:0046872;GO:0070006;GO:0070006;GO:0070062;GO:0004177;GO:0004180;GO:0005515;GO:0005634;GO:0005654;GO:0005737;GO:0005737;GO:…	K11142	-
ENSG00000002586	1276.68	1305.75	1247.6	0.955472	-0.0657141	0.633889	1	1122	15.3056	1366	20.8182	1534	23.6324	1151	19.333	1682	23.5148	1362	18.7115	1267	18.6293	1623	23.4981	1015	14.7259	1390	19.4593	1360	21.2548	1075	16.1426	1192	18.5915	1044	17.2175	1056	16.2483	1373	19.456	Nodiff	X	2691187	2741309	+	4858	CD99	GO:0005515;GO:0005737;GO:0005886;GO:0005886;GO:0005887;GO:0005887;GO:0005925;GO:0007155;GO:0016020;GO:0016021;GO:0034109;GO:0072683;GO:2000391;GO:0005515;GO:0005737;GO:0005886;GO:0005886;GO:0005887;GO:0005887;GO:0005925;GO:0007155;GO:0016020;GO:0016021;GO:0034109;GO:0072683;GO:2000391;GO:0016020;GO:0016021;GO:0005515;GO:0005737;GO:0005886;GO:0005886;GO:0005887;GO:0005887;GO:0005925;GO:0007155;GO:…	K06520	-
ENSG00000002587	61.0769	92.439	29.7147	0.321452	-1.63733	4.96e-05	0.00163886	128	1.14089	92	0.916128	84	0.845548	24	0.263398	85	0.776444	75	0.673239	132	1.26815	180	1.7028	21	0.199073	26	0.237828	8	0.081693	10	0.0981165	36	0.366875	24	0.258617	69	0.693698	31	0.287026	Down Regulation	4	11393150	11429564	-	7435	HS3ST1	GO:0005794;GO:0005796;GO:0005796;GO:0005796;GO:0006024;GO:0006024;GO:0006024;GO:0008146;GO:0008146;GO:0008146;GO:0008467;GO:0008467;GO:0008467;GO:0008467;GO:0016740;GO:0008146;GO:0008146;GO:0008146;GO:0008146;	K01024	EC:2.8.2.23
ENSG00000002726	0.646091	1.29218	0	0	#NAME?	0.0376618	0.312989	0	0	1	0.0195555	4	0.0790713	0	0	1	0.0179387	4	0.0705129	0	0	1	0.0185777	0	0	0	0	0	0	0	0	0	0	0	0	0	0	0	0	Down Regulation	7	150824627	150861504	+	3786	AOC1	GO:0005507;GO:0005507;GO:0005507;GO:0005507;GO:0005509;GO:0005515;GO:0005576;GO:0005576;GO:0005615;GO:0005777;GO:0005886;GO:0005886;GO:0005886;GO:0005923;GO:0008131;GO:0008131;GO:0008131;GO:0008131;GO:0008131;GO:0008201;GO:0008270;GO:0009308;GO:0009308;GO:0009308;GO:0009445;GO:0016491;GO:0035580;GO:0035874;GO:0042803;GO:0044877;GO:0046677;GO:0046677;GO:0046872;GO:0048038;GO:0048038;GO:0048038;GO:…	K11182	EC:1.4.3.22
ENSG00000002745	9.13976	9.34528	8.93424	0.956016	-0.0648933	0.939469	1	17	0.345154	11	0.249512	5	0.114646	11	0.274995	6	0.124846	11	0.224922	6	0.131304	13	0.280134	15	0.323904	13	0.270872	7	0.162826	8	0.178798	4	0.0928553	10	0.245457	5	0.114504	7	0.147635	Nodiff	7	121325367	121341104	+	3264	WNT16	GO:0005102;GO:0005102;GO:0005576;GO:0005576;GO:0005576;GO:0007275;GO:0016055;GO:0016055;GO:0016055;GO:0003408;GO:0005102;GO:0005102;GO:0005109;GO:0005125;GO:0005576;GO:0005576;GO:0005576;GO:0005576;GO:0005615;GO:0005615;GO:0005737;GO:0007275;GO:0010628;GO:0014068;GO:0016055;GO:0016055;GO:0016055;GO:0030182;GO:0030216;GO:0043616;GO:0045165;GO:0046330;GO:0046849;GO:0060070;GO:0060317;GO:0060548;GO:…	K01558	-
ENSG00000002746	0.0573821	0.114764	0	0	#NAME?	1	1	0	0	0	0	0	0	0	0	1	0.00487377	0	0	0	0	0	0	0	0	0	0	0	0	0	0	0	0	0	0	0	0	0	0	Nodiff	7	43112629	43566001	+	13935	HECW1	GO:0000209;GO:0004842;GO:0004842;GO:0005515;GO:0005515;GO:0005737;GO:0005737;GO:0005829;GO:0005829;GO:0016567;GO:0016567;GO:0016740;GO:0043161;GO:0045732;GO:0048814;GO:0061630;GO:0061630;GO:0090090;GO:2000650;GO:0000209;GO:0004842;GO:0004842;GO:0005515;GO:0005515;GO:0005737;GO:0005737;GO:0005829;GO:0005829;GO:0016567;GO:0016567;GO:0016740;GO:0043161;GO:0045732;GO:0048814;GO:0061630;GO:0061630;GO:…	K12167	EC:2.3.2.26
ENSG00000002822	43.6032	41.9643	45.242	1.07811	0.108501	0.624514	1	44	0.419247	39	0.415161	52	0.559559	37	0.434096	48	0.468723	48	0.46061	50	0.513512	40	0.404515	38	0.385089	52	0.508483	47	0.51307	46	0.482485	19	0.206992	51	0.587488	54	0.580362	38	0.376121	Nodiff	7	1815793	2233243	-	6955	MAD1L1	GO:0000775;GO:0000776;GO:0000776;GO:0000922;GO:0005515;GO:0005515;GO:0005634;GO:0005635;GO:0005694;GO:0005737;GO:0005813;GO:0005815;GO:0005819;GO:0005829;GO:0005856;GO:0007049;GO:0007094;GO:0007094;GO:0007094;GO:0007094;GO:0007094;GO:0042802;GO:0043229;GO:0043515;GO:0044615;GO:0051220;GO:0051301;GO:0051315;GO:0072686;GO:0072686;GO:0090235;GO:0090267;GO:0097431;GO:1902426;GO:1990706;GO:1990728;GO:…	K06679	-
ENSG00000002834	3561.25	3745.23	3377.27	0.901752	-0.149198	0.24675	0.821742	3622	33.9936	3686	38.649	4192	44.4319	3301	38.147	4704	45.2453	4653	43.9801	3536	35.7704	4230	42.1353	2854	28.488	3649	35.1462	3333	35.8381	3210	33.1636	3293	35.3364	2712	30.7716	3241	34.3096	3439	33.528	Nodiff	17	38869859	38921770	+	7061	LASP1	GO:0003779;GO:0005515;GO:0005515;GO:0005737;GO:0005737;GO:0005737;GO:0005856;GO:0005925;GO:0005925;GO:0005925;GO:0005938;GO:0006811;GO:0015075;GO:0030864;GO:0034220;GO:0045296;GO:0046872;GO:0051015;GO:0051015;GO:0046872;GO:0046872;GO:0005737;GO:0003779;GO:0005515;GO:0005515;GO:0005737;GO:0005737;GO:0005856;GO:0005925;GO:0005925;GO:0005938;GO:0006811;GO:0015075;GO:0030864;GO:0034220;GO:0045296;GO:…	K24420	-
ENSG00000002919	426.487	410.791	442.183	1.07642	0.106238	0.473822	0.993261	410	6.57405	304	5.44575	486	8.80057	433	8.54878	515	8.4628	518	8.36476	436	7.53528	390	6.63699	423	7.21356	368	6.05554	444	8.1563	409	7.21906	467	8.56147	460	8.917	378	6.83642	396	6.59585	Nodiff	17	48103357	48123601	+	4133	SNX11	GO:0006886;GO:0006886;GO:0016020;GO:0035091;GO:0035091;GO:0005515;GO:0005768;GO:0006886;GO:0006886;GO:0008289;GO:0015031;GO:0016020;GO:0016050;GO:0035091;GO:0035091;GO:1901981;GO:0006886;GO:0006886;GO:0016020;GO:0005515;GO:0005768;GO:0006886;GO:0006886;GO:0008289;GO:0015031;GO:0016020;GO:0016050;GO:0035091;GO:0035091;GO:1901981;GO:0006886;GO:0016020;GO:0035091;GO:0005515;GO:0005768;GO:0006886;GO:…	K17924	-
ENSG00000002933	15.8876	28.2846	3.49071	0.123414	-3.01842	0.000185513	0.00503528	18	0.34307	26	0.553628	66	1.42062	22	0.516297	64	1.25011	22	0.422286	22	0.451956	0	0	3	0.0608123	5	0.0977992	5	0.109179	0	0	3	0.0653752	0	0	8	0.171984	3	0.0593961	Down Regulation	7	150800403	150805118	+	3477	TMEM176A	GO:0005515;GO:0016020;GO:0016021;GO:0016021;GO:0016021;GO:2001199;GO:0005515;GO:0016020;GO:0016021;GO:0016021;GO:0016021;GO:2001199;GO:2001199;GO:0016020;GO:0016021;GO:0016021;GO:0016021;GO:0016020;GO:0016021;GO:0016021;GO:0016021;GO:0016020;GO:0016021;GO:0016021;GO:0016021;	-	-
ENSG00000003056	2063.91	2151.18	1976.64	0.918861	-0.122081	0.355031	0.929598	2537	46.8971	2329	48.0983	2251	46.9922	1967	44.771	2568	48.6495	2715	50.544	1947	38.7931	2067	40.5531	2009	39.4971	2296	43.5565	1820	38.5441	1891	38.4791	1783	37.6842	1597	35.6896	1846	38.4897	1869	35.889	Nodiff	12	8940361	8949761	-	3585	M6PR	GO:0004888;GO:0005515;GO:0005515;GO:0005764;GO:0005765;GO:0005768;GO:0005768;GO:0005768;GO:0005770;GO:0005794;GO:0005794;GO:0005802;GO:0005886;GO:0005887;GO:0006622;GO:0006622;GO:0006622;GO:0006898;GO:0007041;GO:0007041;GO:0008333;GO:0016020;GO:0016021;GO:0019904;GO:0019904;GO:0030133;GO:0030669;GO:0032588;GO:0033299;GO:0048471;GO:0048471;GO:1905394;GO:0016020;GO:0016021;GO:0005768;GO:0005794;GO:…	K10089	-
ENSG00000003096	6.20793	8.93918	3.47668	0.388926	-1.36243	0.0156481	0.172208	6	0.0573928	13	0.138926	9	0.0972242	4	0.0471122	4	0.0392125	24	0.231202	13	0.134034	4	0.0406092	3	0.0305202	2	0.0196333	6	0.0657535	3	0.031589	4	0.0437471	5	0.0578214	1	0.0107893	2	0.019873	Down Regulation	X	117897813	118117340	-	6928	KLHL13	GO:0005515;GO:0004842;GO:0004842;GO:0005515;GO:0005515;GO:0005829;GO:0007049;GO:0016567;GO:0016567;GO:0031463;GO:0031463;GO:0032465;GO:0032465;GO:0047485;GO:0051301;GO:0097602;GO:0097602;GO:0005515;GO:0004842;GO:0004842;GO:0005515;GO:0005515;GO:0005829;GO:0007049;GO:0016567;GO:0016567;GO:0031463;GO:0031463;GO:0032465;GO:0032465;GO:0047485;GO:0051301;GO:0097602;GO:0097602;GO:0004842;GO:0004842;GO:…	K10447	-
ENSG00000003137	0.501769	0.602517	0.40102	0.665574	-0.587329	0.908164	1	0	0	0	0	0	0	1	0.0168627	0	0	0	0	2	0.0295225	2	0.0290701	0	0	0	0	0	0	0	0	0	0	0	0	0	0	3	0.0426783	Nodiff	2	72129238	72147862	-	4839	CYP26B1	GO:0001709;GO:0001709;GO:0001768;GO:0001822;GO:0001972;GO:0004497;GO:0004497;GO:0004497;GO:0004497;GO:0005506;GO:0005506;GO:0005515;GO:0005737;GO:0005783;GO:0005789;GO:0005789;GO:0006629;GO:0006766;GO:0006805;GO:0006954;GO:0007140;GO:0007140;GO:0007283;GO:0007283;GO:0008401;GO:0008401;GO:0008401;GO:0009954;GO:0009954;GO:0010628;GO:0016020;GO:0016125;GO:0016491;GO:0016491;GO:0016705;GO:0016705;GO:…	K12664	EC:1.14.14.-
ENSG00000003147	14.9437	17.7432	12.1442	0.684441	-0.547003	0.106277	0.572797	10	0.135715	23	0.348731	16	0.24523	16	0.267371	26	0.361625	27	0.369034	19	0.277936	14	0.201657	12	0.173208	16	0.222845	10	0.155485	9	0.134456	13	0.201722	10	0.164074	8	0.122463	15	0.211469	Nodiff	7	8113184	8262687	-	4883	ICA1	GO:0000139;GO:0000139;GO:0000139;GO:0005515;GO:0005737;GO:0005737;GO:0005794;GO:0005794;GO:0005829;GO:0005829;GO:0005829;GO:0006836;GO:0012505;GO:0016020;GO:0019904;GO:0019904;GO:0030054;GO:0030658;GO:0030667;GO:0030667;GO:0030667;GO:0030672;GO:0030672;GO:0031410;GO:0043231;GO:0043231;GO:0045202;GO:0050796;GO:0050796;GO:0051049;GO:0140090;GO:0000139;GO:0005737;GO:0012505;GO:0019904;GO:0030667;GO:…	K19863	-
ENSG00000003249	3.9579	5.54741	2.36839	0.426936	-1.22791	0.0630054	0.428199	14	0.207928	12	0.199114	3	0.0503189	1	0.0182874	1	0.015221	11	0.164533	5	0.0800421	2	0.0315263	0	0	4	0.0609678	2	0.0340311	1	0.0163491	4	0.0679246	3	0.0538664	3	0.0502567	1	0.0154281	Nodiff	16	90004871	90019890	-	4462	DBNDD1	GO:0005737;GO:0005737;GO:0005737;GO:0005737;GO:0006469;GO:0005737;GO:0005737;GO:0005737;GO:0005737;GO:0006469;GO:0005737;GO:0005737;	-	-
ENSG00000003393	389.963	393.277	386.65	0.983149	-0.0245174	0.894892	1	464	0.917527	550	1.21506	430	0.960273	334	0.813232	385	0.780225	378	0.752779	378	0.805669	441	0.925545	351	0.738191	496	1.00656	367	0.831435	393	0.855465	314	0.709926	312	0.745877	329	0.733812	400	0.821652	Nodiff	2	201700267	201782112	-	33513	ALS2	GO:0001662;GO:0001701;GO:0001726;GO:0001726;GO:0001881;GO:0005085;GO:0005085;GO:0005085;GO:0005096;GO:0005515;GO:0005634;GO:0005737;GO:0005737;GO:0005769;GO:0005769;GO:0005813;GO:0005813;GO:0005829;GO:0005829;GO:0005829;GO:0006979;GO:0007032;GO:0007032;GO:0007041;GO:0007409;GO:0007528;GO:0007626;GO:0008104;GO:0008219;GO:0014069;GO:0016020;GO:0016050;GO:0016197;GO:0016601;GO:0030027;GO:0030027;GO:…	K04575	-
ENSG00000003400	607.145	507.036	707.254	1.39488	0.480139	0.0597094	0.415497	842	6.25549	499	4.14176	459	3.85112	388	3.54935	323	2.45929	566	4.23487	785	6.28612	509	4.01352	1292	10.2087	708	5.39807	579	4.92821	832	6.80427	476	4.04333	521	4.6795	537	4.49999	490	3.78157	Nodiff	2	201182872	201229428	+	8920	CASP10	GO:0004197;GO:0004197;GO:0004197;GO:0004197;GO:0005515;GO:0005515;GO:0005515;GO:0005737;GO:0005737;GO:0005829;GO:0006508;GO:0006508;GO:0006508;GO:0006915;GO:0006915;GO:0006915;GO:0006919;GO:0008233;GO:0008234;GO:0008234;GO:0016787;GO:0031265;GO:0031625;GO:0035877;GO:0035877;GO:0042981;GO:0042981;GO:0043123;GO:0097153;GO:0097190;GO:0097194;GO:0097199;GO:0097199;GO:0097199;GO:0097199;GO:0097200;GO:…	K04400	EC:3.4.22.63
ENSG00000003402	6647.86	6027.98	7267.74	1.20567	0.269833	0.034974	0.299117	7045	20.7701	6134	20.2039	7129	23.7362	4814	17.4755	5476	16.5454	5704	16.936	7247	23.0292	7956	24.8948	7108	22.2877	7412	22.4258	7137	24.1065	7479	24.2722	6879	23.1881	4715	16.8055	6784	22.5596	7945	24.332	Nodiff	2	201116154	201176687	+	22478	CFLAR	GO:0002020;GO:0004197;GO:0004197;GO:0005515;GO:0005515;GO:0005515;GO:0005737;GO:0005737;GO:0005829;GO:0006508;GO:0006508;GO:0006915;GO:0006915;GO:0006919;GO:0007519;GO:0008047;GO:0008234;GO:0008234;GO:0014732;GO:0014842;GO:0014866;GO:0031264;GO:0042060;GO:0042981;GO:0042981;GO:0043066;GO:0043123;GO:0043403;GO:0051092;GO:0060544;GO:0097153;GO:0097190;GO:0097194;GO:0097199;GO:0097200;GO:0097342;GO:…	K04724	-
ENSG00000003436	281.121	112.18	450.063	4.01198	2.00431	2.93e-12	6.42e-10	141	0.797679	172	1.08711	59	0.376952	146	1.01702	199	1.15377	75	0.427312	63	0.384161	99	0.594432	387	2.32852	511	2.96678	347	2.24905	427	2.65917	671	4.34024	246	1.6825	330	2.10577	515	3.02652	Up Regulation	2	187464230	187565760	-	11714	TFPI	GO:0004866;GO:0004867;GO:0004867;GO:0004867;GO:0004867;GO:0005576;GO:0005576;GO:0005576;GO:0005576;GO:0005615;GO:0005615;GO:0005783;GO:0005886;GO:0005901;GO:0007596;GO:0007596;GO:0007599;GO:0009986;GO:0010466;GO:0010466;GO:0010466;GO:0010951;GO:0016020;GO:0030195;GO:0030414;GO:0030414;GO:0030414;GO:0031225;GO:0043231;GO:0071383;GO:0004866;GO:0004867;GO:0004867;GO:0004867;GO:0004867;GO:0005576;GO:…	K03909	-
ENSG00000003509	369.564	373.359	365.769	0.979672	-0.0296291	0.80911	1	556	10.092	374	7.58419	369	7.56405	343	7.66591	470	8.74295	324	5.92273	391	7.64967	373	7.1857	372	7.18134	428	7.97264	326	6.77925	342	6.83341	403	8.36354	334	7.32927	280	5.73256	306	5.76967	Nodiff	2	37231631	37253403	+	3651	NDUFAF7	GO:0005739;GO:0006479;GO:0008168;GO:0016740;GO:0032259;GO:0035243;GO:0005515;GO:0005515;GO:0005615;GO:0005739;GO:0005739;GO:0005759;GO:0008168;GO:0016740;GO:0019899;GO:0019918;GO:0032259;GO:0032981;GO:0032981;GO:0035243;GO:0035243;GO:0035243;GO:0005515;GO:0005515;GO:0005615;GO:0005739;GO:0005739;GO:0005759;GO:0008168;GO:0016740;GO:0019899;GO:0019918;GO:0032259;GO:0032981;GO:0032981;GO:0035243;GO:…	K18164	-
ENSG00000003756	3350.09	3262.33	3437.85	1.0538	0.0756052	0.535092	1	4060	25.978	3643	26.042	3598	25.9996	2979	23.4703	3252	21.325	3209	20.6788	3505	24.1731	3616	24.5565	3512	23.8999	4003	26.2858	3560	26.0971	3398	23.9338	2790	20.4111	2686	20.7777	3130	22.5898	3222	21.4157	Nodiff	3	50088919	50119021	+	10357	RBM5	GO:0000245;GO:0000381;GO:0000381;GO:0000381;GO:0000398;GO:0003676;GO:0003676;GO:0003677;GO:0003723;GO:0003723;GO:0003723;GO:0003723;GO:0003729;GO:0005515;GO:0005515;GO:0005634;GO:0005634;GO:0005634;GO:0005654;GO:0005654;GO:0005681;GO:0005681;GO:0005681;GO:0006396;GO:0006397;GO:0006915;GO:0008285;GO:0008380;GO:0008380;GO:0008380;GO:0042981;GO:0042981;GO:0043065;GO:0046872;GO:0000381;GO:0000381;GO:…	K13094	-
ENSG00000003987	45.8107	47.9953	43.6261	0.908966	-0.137701	0.563442	1	53	0.50697	54	0.577079	62	0.669767	47	0.553569	42	0.411731	42	0.404604	49	0.505203	59	0.598986	42	0.427283	55	0.539914	46	0.50411	27	0.284301	22	0.240609	41	0.474135	28	0.302101	73	0.725364	Nodiff	8	17296794	17413528	-	6928	MTMR7	GO:0004438;GO:0004438;GO:0004438;GO:0004438;GO:0004725;GO:0005515;GO:0005737;GO:0005829;GO:0005829;GO:0006470;GO:0006629;GO:0006661;GO:0006661;GO:0012505;GO:0016020;GO:0016020;GO:0016311;GO:0016311;GO:0016312;GO:0016787;GO:0016791;GO:0016791;GO:0046855;GO:0046856;GO:0046856;GO:0046856;GO:0046856;GO:0052629;GO:0052866;GO:0052866;GO:0106018;GO:0004438;GO:0004438;GO:0004438;GO:0004438;GO:0004725;GO:…	K18083	-
ENSG00000003989	2.8226	1.66772	3.97747	2.38498	1.25398	0.367205	0.937139	0	0	1	0.00936585	1	0.00946756	2	0.0206448	4	0.0343661	3	0.0253284	0	0	3	0.0266926	3	0.0267482	1	0.00860336	2	0.019209	1	0.00922829	3	0.0287552	0	0	1	0.00945585	19	0.16546	Nodiff	8	17497088	17570573	+	7905	SLC7A2	GO:0000064;GO:0005886;GO:0005886;GO:0005886;GO:0005886;GO:0005887;GO:0006865;GO:0006865;GO:0006865;GO:0006865;GO:0006865;GO:0015171;GO:0015171;GO:0015171;GO:0015174;GO:0015179;GO:0015189;GO:0015807;GO:0016020;GO:0016020;GO:0016020;GO:0016021;GO:0016021;GO:0016021;GO:0022857;GO:0022857;GO:0030054;GO:0055085;GO:0055085;GO:0061459;GO:0061459;GO:0089718;GO:0097638;GO:0097638;GO:0150104;GO:1902475;GO:…	K13864	-
ENSG00000004059	761.41	787.016	735.804	0.934929	-0.097071	0.470579	0.99224	807	29.3039	814	33.0226	730	29.9364	836	37.3788	1159	43.1313	989	36.1678	717	28.063	651	25.0894	721	27.845	779	29.0298	666	27.7068	698	27.9007	691	28.6888	707	31.0372	713	29.2031	627	23.6508	Nodiff	7	127588386	127591700	+	1825	ARF5	GO:0000166;GO:0003924;GO:0003924;GO:0003924;GO:0005515;GO:0005515;GO:0005525;GO:0005525;GO:0005525;GO:0005525;GO:0005737;GO:0005737;GO:0005794;GO:0005886;GO:0005886;GO:0006886;GO:0006890;GO:0015031;GO:0016020;GO:0016192;GO:0016192;GO:0048471;GO:0070062;GO:0000166;GO:0003924;GO:0003924;GO:0005525;GO:0005525;GO:0005525;	K07940	-
ENSG00000004139	192.957	199.025	186.888	0.93902	-0.0907718	0.558611	1	288	1.71865	233	1.55341	200	1.34788	155	1.13892	189	1.15589	227	1.36426	220	1.41508	198	1.25406	172	1.09165	248	1.51881	196	1.34003	169	1.11017	169	1.15309	117	0.844099	202	1.35967	162	1.00424	Nodiff	17	28364356	28404049	+	11105	SARM1	GO:0002376;GO:0003953;GO:0003953;GO:0003953;GO:0003953;GO:0003953;GO:0005515;GO:0005515;GO:0005737;GO:0005737;GO:0005739;GO:0005739;GO:0005739;GO:0005829;GO:0005874;GO:0005874;GO:0007165;GO:0007165;GO:0007399;GO:0009749;GO:0015630;GO:0016787;GO:0019677;GO:0019677;GO:0030054;GO:0030154;GO:0030424;GO:0030425;GO:0030425;GO:0030425;GO:0031315;GO:0034128;GO:0034128;GO:0035591;GO:0035591;GO:0042802;GO:…	-	-
ENSG00000004142	757.206	778.566	735.846	0.94513	-0.0814146	0.564237	1	817	20.278	753	20.8801	713	19.9856	762	23.2876	963	24.4956	967	24.1715	830	22.2047	834	21.9698	819	21.6196	817	20.8104	654	18.597	700	19.1254	605	17.1688	650	19.5042	760	21.2767	617	15.908	Nodiff	17	28346633	28357527	-	2670	POLDIP2	GO:0003677;GO:0003677;GO:0005515;GO:0005515;GO:0005634;GO:0005634;GO:0005634;GO:0005737;GO:0005739;GO:0005739;GO:0005739;GO:0005759;GO:0005886;GO:0005911;GO:0006281;GO:0006974;GO:0016242;GO:0030496;GO:0042645;GO:0042645;GO:0045931;GO:0051894;GO:0070584;GO:0070987;GO:0070987;GO:0072686;GO:0090307;GO:1903490;GO:1904531;GO:1990874;GO:2001108;GO:0003677;GO:0003677;	K17809	-
ENSG00000004399	3102.71	3009.4	3196.02	1.06201	0.0868006	0.639556	1	1907	13.2234	3090	23.9379	4286	33.5637	2662	22.7284	3888	27.6297	3020	21.0899	2983	22.2951	3665	26.9727	1564	11.5343	3313	23.576	4279	33.9935	3146	24.0138	3207	25.4258	2093	17.5458	3500	27.3747	3186	22.9491	Nodiff	3	129555214	129606676	-	9557	PLXND1	GO:0007165;GO:0007165;GO:0017154;GO:0017154;GO:0071526;GO:0071526;GO:0001525;GO:0001525;GO:0001569;GO:0001822;GO:0002116;GO:0003151;GO:0003279;GO:0005515;GO:0005515;GO:0005515;GO:0005886;GO:0005886;GO:0005887;GO:0005887;GO:0005887;GO:0007162;GO:0007165;GO:0007165;GO:0007416;GO:0007416;GO:0008360;GO:0016020;GO:0016021;GO:0017154;GO:0017154;GO:0017154;GO:0017154;GO:0017154;GO:0019904;GO:0030027;GO:…	K06822	-
ENSG00000004455	1153.82	1218.94	1088.7	0.893147	-0.16303	0.218961	0.787733	1437	5.30024	1304	5.37343	1300	5.41511	1124	5.10472	1410	5.32986	1415	5.25618	1295	5.1484	1129	4.41968	1145	4.49164	1265	4.78834	1009	4.26374	1079	4.38096	937	3.95149	1010	4.50373	939	3.90654	933	3.57476	Nodiff	1	33007986	33080996	-	17967	AK2	GO:0000166;GO:0004017;GO:0004017;GO:0004017;GO:0004017;GO:0004017;GO:0004017;GO:0004017;GO:0005515;GO:0005524;GO:0005524;GO:0005524;GO:0005737;GO:0005739;GO:0005739;GO:0005758;GO:0005758;GO:0006139;GO:0006139;GO:0006172;GO:0006172;GO:0006172;GO:0009117;GO:0009123;GO:0015949;GO:0016301;GO:0016310;GO:0016740;GO:0016776;GO:0016776;GO:0016776;GO:0019205;GO:0019205;GO:0019205;GO:0046033;GO:0046034;GO:…	K00939	EC:2.7.4.3
ENSG00000004468	992.116	843.487	1140.75	1.35242	0.435539	0.0112193	0.133646	1057	10.2154	820	8.85379	752	8.20774	662	7.87781	692	6.854	765	7.44588	1120	11.6671	1353	13.8783	1095	11.2552	1028	10.196	1034	11.4489	952	10.128	958	10.5859	846	9.88467	1191	12.9831	1573	15.792	Nodiff	4	15778275	15853232	+	6857	CD38	GO:0003953;GO:0003953;GO:0003953;GO:0003953;GO:0005886;GO:0005886;GO:0005886;GO:0005886;GO:0007165;GO:0009410;GO:0016020;GO:0016020;GO:0016021;GO:0016740;GO:0016787;GO:0016849;GO:0019674;GO:0030890;GO:0030890;GO:0043066;GO:0045892;GO:0045893;GO:0050135;GO:0050135;GO:0050853;GO:0061809;GO:0070062;GO:0097190;GO:0001666;GO:0003953;GO:0003953;GO:0003953;GO:0003953;GO:0003953;GO:0003953;GO:0005634;GO:…	K01242	-
ENSG00000004478	394.009	433.382	354.636	0.818299	-0.289301	0.0352228	0.299904	465	5.9685	449	6.43863	445	6.45056	416	6.57465	527	6.93235	606	7.83357	462	6.39172	330	4.49556	340	4.64143	381	5.01872	278	4.08807	350	4.94526	317	4.65215	410	6.36221	331	4.79213	289	3.85334	Nodiff	12	2794970	2805423	+	5163	FKBP4	GO:0000413;GO:0000413;GO:0000413;GO:0003723;GO:0003755;GO:0003755;GO:0003755;GO:0003755;GO:0003755;GO:0005515;GO:0005515;GO:0005515;GO:0005524;GO:0005525;GO:0005528;GO:0005528;GO:0005528;GO:0005634;GO:0005634;GO:0005654;GO:0005654;GO:0005737;GO:0005737;GO:0005737;GO:0005739;GO:0005829;GO:0005829;GO:0005829;GO:0005829;GO:0005856;GO:0005874;GO:0006457;GO:0006463;GO:0006825;GO:0007566;GO:0010977;GO:…	K09571	EC:5.2.1.8
ENSG00000004487	1396.13	1370.13	1422.13	1.03795	0.0537325	0.659832	1	1629	5.89103	1531	6.18558	1378	5.62788	1255	5.58832	1462	5.41846	1252	4.55984	1557	6.06908	1634	6.27163	1471	5.65774	1625	6.03086	1333	5.52283	1281	5.09951	1288	5.3256	1062	4.64309	1400	5.71066	1415	5.31562	Nodiff	1	23019443	23083689	+	18325	KDM1A	GO:0005515;GO:0016491;GO:0005515;GO:0016491;GO:0005515;GO:0005634;GO:0006355;GO:0016491;GO:0034720;GO:0050660;GO:0005515;GO:0005634;GO:0006355;GO:0016491;GO:0034720;GO:0050660;GO:0005515;GO:0005634;GO:0006355;GO:0016491;GO:0034720;GO:0050660;GO:0005515;GO:0005634;GO:0006355;GO:0016491;GO:0034720;GO:0050660;GO:0005515;GO:0005634;GO:0006355;GO:0016491;GO:0034720;GO:0050660;GO:0005515;GO:0005634;GO:…	K11450	EC:1.14.99.66
ENSG00000004534	3919.07	3925.81	3912.33	0.996566	-0.0049627	0.974388	1	5636	51.1708	4433	44.9659	3926	40.2556	3490	39.0161	3832	35.6561	4093	37.4255	4252	41.611	3983	38.3813	4054	39.1467	4999	46.579	3387	35.2312	3547	35.4504	3027	31.4229	3739	41.041	3714	38.0348	3492	32.9346	Nodiff	3	49940007	50100045	+	7299	RBM6	GO:0000398;GO:0003676;GO:0003676;GO:0003677;GO:0003723;GO:0003723;GO:0003723;GO:0003723;GO:0003723;GO:0005515;GO:0005634;GO:0005634;GO:0005634;GO:0006396;GO:0003676;GO:0003676;GO:0003723;GO:0003723;GO:0003723;GO:0000398;GO:0003676;GO:0003676;GO:0003677;GO:0003723;GO:0003723;GO:0003723;GO:0003723;GO:0003723;GO:0005515;GO:0005634;GO:0005634;GO:0005634;GO:0006396;GO:0003676;GO:0003723;GO:0003723;GO:…	-	-
ENSG00000004660	207.052	255.227	158.876	0.62249	-0.683879	0.0125944	0.145722	317	2.82624	293	2.91845	164	1.65128	334	3.6666	269	2.45788	408	3.66341	205	1.97001	182	1.72218	146	1.38441	233	2.13188	84	0.858007	196	1.9236	74	0.754335	252	2.71621	130	1.30732	100	0.926141	Nodiff	17	3860315	3894891	-	7433	CAMKK1	GO:0000166;GO:0004672;GO:0004672;GO:0005524;GO:0005524;GO:0005524;GO:0006468;GO:0006468;GO:0000166;GO:0004672;GO:0004672;GO:0004674;GO:0004674;GO:0004674;GO:0004683;GO:0004683;GO:0004712;GO:0005515;GO:0005516;GO:0005516;GO:0005524;GO:0005524;GO:0005524;GO:0005634;GO:0005654;GO:0005737;GO:0005737;GO:0005829;GO:0006468;GO:0006468;GO:0016301;GO:0016310;GO:0016740;GO:0035556;GO:0045860;GO:0106310;GO:…	K00908	EC:2.7.11.17
ENSG00000004700	786.645	776.873	796.417	1.02516	0.0358449	0.80819	1	958	16.7998	862	16.8881	885	17.5269	592	12.7828	801	14.3955	811	14.323	896	16.9359	850	15.8203	821	15.3123	918	16.521	723	14.5257	679	13.1074	765	15.3384	714	15.1373	673	13.3119	787	14.3364	Nodiff	12	21468910	21501669	-	3779	RECQL	GO:0000166;GO:0000724;GO:0003676;GO:0003676;GO:0003677;GO:0003678;GO:0003678;GO:0004386;GO:0004386;GO:0004386;GO:0005515;GO:0005515;GO:0005524;GO:0005524;GO:0005524;GO:0005634;GO:0005634;GO:0005654;GO:0005694;GO:0005737;GO:0006260;GO:0006260;GO:0006268;GO:0006281;GO:0006281;GO:0006281;GO:0006281;GO:0006310;GO:0006310;GO:0006310;GO:0009378;GO:0016020;GO:0016787;GO:0016887;GO:0032508;GO:0032508;GO:…	K10899	EC:5.6.2.4
ENSG00000004766	495.524	503.511	487.536	0.968273	-0.0465148	0.713793	1	687	4.76276	510	3.95009	505	3.95384	459	3.91816	584	4.14928	545	3.80516	545	4.07251	477	3.50977	545	4.01845	535	3.80637	475	3.77274	417	3.18234	402	3.18647	485	4.06495	455	3.55796	405	2.91665	Nodiff	7	93232340	93361123	+	9559	VPS50	GO:0000149;GO:0000149;GO:0005515;GO:0005515;GO:0005768;GO:0015031;GO:0016020;GO:0032456;GO:0032456;GO:0032456;GO:0032456;GO:0032456;GO:0032456;GO:0042147;GO:0055037;GO:0055037;GO:0070062;GO:1990745;GO:1990745;GO:1990745;GO:1990745;GO:1990745;GO:0000149;GO:0000149;GO:0005515;GO:0005515;GO:0005768;GO:0015031;GO:0016020;GO:0016020;GO:0032456;GO:0032456;GO:0032456;GO:0032456;GO:0032456;GO:0032456;GO:…	K23288	-
ENSG00000004776	0.234217	0.343024	0.125409	0.365598	-1.45167	0.833219	1	0	0	0	0	0	0	0	0	0	0	1	0.0387125	2	0.0828649	0	0	1	0.0408825	0	0	0	0	0	0	0	0	0	0	0	0	0	0	Nodiff	19	35754566	35758079	-	1724	HSPB6	GO:0005212;GO:0005212;GO:0005576;GO:0005634;GO:0005730;GO:0005737;GO:0005794;GO:0005829;GO:0006457;GO:0042803;GO:0043066;GO:0045766;GO:0051082;GO:0051082;GO:0051087;GO:0061077;GO:0005212;GO:0005212;GO:0005634;GO:0005730;GO:0005737;GO:0005794;GO:0005829;GO:0005212;GO:0005212;GO:0005634;GO:0005730;GO:0005737;GO:0005794;GO:0005829;	K09545	-
ENSG00000004777	73.8843	78.7063	69.0624	0.877471	-0.188577	0.365361	0.935518	84	1.0583	102	1.4357	104	1.47975	63	0.977319	77	0.994208	75	0.951622	66	0.896265	100	1.33717	61	0.81737	112	1.44811	82	1.1836	52	0.721175	56	0.806676	49	0.74634	73	1.03738	48	0.628198	Nodiff	19	35774532	35788822	+	5260	ARHGAP33	GO:0005096;GO:0005096;GO:0005096;GO:0005096;GO:0005515;GO:0005515;GO:0005737;GO:0005829;GO:0005886;GO:0007165;GO:0007165;GO:0007264;GO:0015031;GO:0015031;GO:0015031;GO:0019901;GO:0032991;GO:0035091;GO:0050790;GO:0005096;GO:0015031;GO:0050790;GO:0005096;GO:0005096;GO:0005096;GO:0005515;GO:0005737;GO:0005886;GO:0007165;GO:0007165;GO:0009636;GO:0015031;GO:0015031;GO:0035091;GO:0035091;GO:0043197;GO:…	K17933	-
ENSG00000004779	346.08	356.859	335.301	0.939591	-0.0898957	0.47223	0.99224	412	17.6376	294	14.0613	336	16.2446	333	17.5531	450	19.743	438	18.8839	400	18.4573	386	17.5383	341	15.5259	286	12.5651	286	14.0272	357	16.8237	304	14.8799	380	19.667	312	15.0656	273	12.1404	Nodiff	16	23581014	23596316	-	1548	NDUFAB1	GO:0006629;GO:0006631;GO:0006633;GO:0006633;GO:0006633;GO:0000035;GO:0000036;GO:0000036;GO:0005504;GO:0005509;GO:0005515;GO:0005515;GO:0005654;GO:0005739;GO:0005739;GO:0005739;GO:0005739;GO:0005743;GO:0005743;GO:0005747;GO:0005747;GO:0005747;GO:0005759;GO:0005762;GO:0006120;GO:0006629;GO:0006631;GO:0006633;GO:0006633;GO:0006633;GO:0009060;GO:0009249;GO:0016226;GO:0031966;GO:0032981;GO:0042776;GO:…	K03955	-
ENSG00000004799	16.7304	30.816	2.64479	0.0858251	-3.54246	1.76e-14	6.62e-12	33	0.481271	37	0.602855	43	0.708223	31	0.556679	39	0.582906	14	0.205626	15	0.235793	49	0.758455	6	0.0930653	0	0	1	0.0167085	1	0.0160541	5	0.0833736	0	0	3	0.0493498	4	0.0605986	Down Regulation	7	95583499	95596516	-	4544	PDK4	GO:0000166;GO:0004672;GO:0004672;GO:0004672;GO:0004672;GO:0004740;GO:0004740;GO:0004740;GO:0004740;GO:0004740;GO:0005515;GO:0005524;GO:0005739;GO:0005739;GO:0005739;GO:0005759;GO:0005759;GO:0005975;GO:0006006;GO:0006468;GO:0006885;GO:0006885;GO:0008286;GO:0008286;GO:0009267;GO:0010510;GO:0010510;GO:0010510;GO:0010565;GO:0010565;GO:0010906;GO:0010906;GO:0010906;GO:0016301;GO:0016310;GO:0016740;GO:…	K00898	EC:2.7.11.2
ENSG00000004809	0.68452	0.964063	0.404976	0.420071	-1.25129	0.52677	1	0	0	4	0.0757994	0	0	2	0.0417704	0	0	2	0.0341645	0	0	0	0	0	0	0	0	1	0.0194327	1	0.0186715	1	0.0193934	0	0	0	0	0	0	Nodiff	6	110424687	110476641	-	3907	SLC22A16	GO:0016020;GO:0016021;GO:0016021;GO:0016021;GO:0022857;GO:0022857;GO:0055085;GO:0055085;GO:0005275;GO:0005829;GO:0005886;GO:0005886;GO:0005886;GO:0005886;GO:0006811;GO:0007283;GO:0007338;GO:0015101;GO:0015101;GO:0015226;GO:0015226;GO:0015226;GO:0015695;GO:0015695;GO:0015695;GO:0015837;GO:0015879;GO:0015879;GO:0016020;GO:0016021;GO:0016021;GO:0016021;GO:0022857;GO:0022857;GO:0030154;GO:0030317;GO:…	K08212	-
ENSG00000004838	24.5574	29.5108	19.604	0.664298	-0.590097	0.0279252	0.258174	38	0.871667	38	0.973835	31	0.803071	25	0.706113	21	0.493678	43	0.993367	35	0.865363	22	0.535608	26	0.634308	23	0.54144	6	0.157681	14	0.353511	9	0.236043	24	0.665564	25	0.646837	23	0.548052	Nodiff	3	50341110	50345732	-	2889	ZMYND10	GO:0003341;GO:0005515;GO:0005515;GO:0005737;GO:0005737;GO:0005737;GO:0005737;GO:0005815;GO:0005856;GO:0005886;GO:0006457;GO:0016020;GO:0016324;GO:0016324;GO:0034451;GO:0034451;GO:0034451;GO:0036158;GO:0036158;GO:0036158;GO:0036159;GO:0036159;GO:0036159;GO:0044183;GO:0044458;GO:0044458;GO:0044458;GO:0046872;GO:0060090;GO:0061512;GO:0120293;GO:1905505;GO:1905505;GO:0005515;GO:0005515;GO:0005737;GO:…	K24030	-
ENSG00000004846	2.87283	0.917238	4.82841	5.26408	2.39618	0.00274877	0.0451893	1	0.00753406	1	0.00841713	0	0	0	0	2	0.0154425	2	0.0151752	0	0	2	0.0159925	8	0.0641032	4	0.0309275	2	0.0172632	2	0.016587	8	0.0689131	0	0	4	0.033992	9	0.0704366	Up Regulation	7	20615667	20777038	+	8796	ABCB5	GO:0000166;GO:0001654;GO:0001654;GO:0005524;GO:0005524;GO:0005524;GO:0005886;GO:0005886;GO:0005887;GO:0005887;GO:0008559;GO:0015562;GO:0016020;GO:0016021;GO:0016021;GO:0016021;GO:0016021;GO:0030154;GO:0042391;GO:0042626;GO:0042626;GO:0042908;GO:0055085;GO:0055085;GO:0055085;GO:0055085;GO:0055085;GO:0140359;GO:0140359;GO:0000166;GO:0001654;GO:0005524;GO:0005524;GO:0005524;GO:0005886;GO:0005886;GO:…	K05660	-
ENSG00000004864	320.9	311.916	329.883	1.0576	0.0807956	0.743872	1	301	5.37659	247	4.92915	303	6.11235	278	6.11438	462	8.45747	442	7.95129	209	4.02393	417	7.90559	314	5.96527	259	4.74784	287	5.87332	263	5.17136	398	8.12842	325	7.01836	197	3.96912	449	8.33132	Nodiff	7	96120220	96322147	-	3710	SLC25A13	GO:0000514;GO:0000515;GO:0003333;GO:0003333;GO:0005313;GO:0005313;GO:0005509;GO:0005509;GO:0005509;GO:0005739;GO:0005739;GO:0005739;GO:0005743;GO:0005743;GO:0005743;GO:0005743;GO:0005887;GO:0006094;GO:0006754;GO:0006839;GO:0009066;GO:0015171;GO:0015171;GO:0015172;GO:0015183;GO:0015810;GO:0015810;GO:0015810;GO:0015813;GO:0015813;GO:0016020;GO:0016021;GO:0022857;GO:0042802;GO:0043490;GO:0043490;GO:…	K15105	-
ENSG00000004866	81.4828	75.5033	87.4623	1.15839	0.212121	0.215442	0.781868	86	0.873305	51	0.578592	88	1.0092	71	0.887754	103	1.07192	65	0.664745	73	0.799013	106	1.14243	70	0.756007	122	1.2714	73	0.849281	75	0.838373	98	1.13783	57	0.699768	75	0.859046	101	1.06541	Nodiff	7	116953238	117230176	+	6526	ST7	GO:0016020;GO:0016021;GO:0016020;GO:0016021;GO:0030198;GO:0045595;GO:0016020;GO:0016021;GO:0030198;GO:0045595;GO:0016020;GO:0016021;GO:0016020;GO:0016021;GO:0016020;GO:0016021;GO:0016020;GO:0016021;GO:0016020;GO:0016021;GO:0016020;GO:0016021;GO:0016020;GO:0016021;GO:0016020;GO:0016021;GO:0016020;GO:0016021;GO:0016020;GO:0016020;GO:0016021;GO:0030198;GO:0045595;GO:0016020;GO:0016021;GO:0016020;GO:…	-	-
ENSG00000004897	828.806	844.587	813.025	0.96263	-0.0549472	0.673877	1	992	9.63357	933	10.1226	822	9.01514	722	8.63336	1006	10.0122	768	7.51123	993	10.3941	986	10.1627	891	9.20266	911	9.07924	760	8.45571	712	7.61139	802	8.90496	729	8.55884	628	6.87896	772	7.78788	Nodiff	17	47117703	47189422	-	6824	CDC27	GO:0005515;GO:0005515;GO:0005515;GO:0005634;GO:0005634;GO:0005654;GO:0005654;GO:0005680;GO:0005680;GO:0005680;GO:0005737;GO:0005737;GO:0005737;GO:0005813;GO:0005819;GO:0005829;GO:0005856;GO:0007091;GO:0007091;GO:0007346;GO:0016567;GO:0016567;GO:0019903;GO:0031145;GO:0031145;GO:0045842;GO:0051301;GO:0051445;GO:0070979;GO:0072686;GO:0005515;GO:0005515;GO:0005515;GO:0005634;GO:0005634;GO:0005654;GO:…	K03350	-
ENSG00000004939	12.371	10.9675	13.7745	1.25594	0.328766	0.798057	1	0	0	4	0.057785	15	0.219047	10	0.159216	0	0	3	0.0390676	60	0.836249	1	0.0137239	1	0.0137525	5	0.0663508	14	0.2074	13	0.185043	4	0.0591375	1	0.0156326	60	0.875104	6	0.0805932	Nodiff	17	44248390	44268141	-	5125	SLC4A1	GO:0005452;GO:0005452;GO:0006811;GO:0006820;GO:0006820;GO:0008509;GO:0008509;GO:0015698;GO:0016020;GO:0016020;GO:0016020;GO:0016021;GO:0016021;GO:0016021;GO:0098656;GO:0005452;GO:0005452;GO:0005452;GO:0005452;GO:0005515;GO:0005515;GO:0005886;GO:0005886;GO:0005886;GO:0005886;GO:0005887;GO:0005887;GO:0005887;GO:0006811;GO:0006820;GO:0006820;GO:0006820;GO:0006820;GO:0006821;GO:0006821;GO:0006873;GO:…	K06573	-
ENSG00000004961	303.215	297.66	308.769	1.03732	0.0528617	0.724747	1	307	8.68321	285	9.00579	297	9.48689	299	10.4131	346	10.0294	360	10.2546	297	9.05445	343	10.2966	324	9.74647	297	8.62093	264	8.55475	292	9.09146	284	9.18423	315	10.7712	239	7.62479	331	9.72516	Nodiff	X	11111301	11123086	+	2343	HCCS	GO:0004408;GO:0004408;GO:0004408;GO:0004408;GO:0004408;GO:0004408;GO:0005515;GO:0005739;GO:0005739;GO:0005739;GO:0005739;GO:0005739;GO:0005739;GO:0005743;GO:0005743;GO:0009887;GO:0016020;GO:0016829;GO:0018063;GO:0018063;GO:0020037;GO:0046872;GO:0004408;GO:0004408;GO:0004408;GO:0004408;GO:0004408;GO:0004408;GO:0005515;GO:0005739;GO:0005739;GO:0005739;GO:0005739;GO:0005739;GO:0005739;GO:0005743;GO:…	K01764	EC:4.4.1.17
ENSG00000004975	636.39	635.708	637.072	1.00215	0.00309146	0.996945	1	708	8.81768	628	8.73807	754	10.6052	544	8.34233	620	7.91354	884	11.0879	643	8.63169	649	8.57874	556	7.36472	696	8.89582	596	8.5041	621	8.51376	599	8.52963	557	8.38664	679	9.53847	550	7.11559	Nodiff	17	7225342	7234517	-	5321	DVL2	GO:0001843;GO:0001843;GO:0001934;GO:0003007;GO:0003151;GO:0003151;GO:0005109;GO:0005109;GO:0005109;GO:0005109;GO:0005515;GO:0005515;GO:0005515;GO:0005515;GO:0005634;GO:0005634;GO:0005654;GO:0005737;GO:0005737;GO:0005737;GO:0005737;GO:0005829;GO:0005829;GO:0005829;GO:0005829;GO:0005886;GO:0005886;GO:0006355;GO:0007379;GO:0007379;GO:0007507;GO:0007507;GO:0008104;GO:0016020;GO:0016055;GO:0016055;GO:…	K02353	-
ENSG00000005001	4.30179	4.97293	3.63065	0.730083	-0.453868	0.630318	1	1	0.0277977	2	0.0621116	17	0.533682	6	0.205365	2	0.0569765	2	0.0559903	2	0.0599241	9	0.265527	2	0.0591287	5	0.142638	4	0.127388	8	0.244797	0	0	2	0.0672125	3	0.0940627	4	0.115503	Nodiff	16	2852730	2858170	-	2384	PRSS22	GO:0004252;GO:0004252;GO:0006508;GO:0006508;GO:0006508;GO:0008233;GO:0008236;GO:0016787;GO:0004252;GO:0004252;GO:0004252;GO:0005576;GO:0005615;GO:0006508;GO:0006508;GO:0006508;GO:0008233;GO:0008236;GO:0010952;GO:0016504;GO:0016787;	K09626	EC:3.4.21.-
ENSG00000005007	3331.5	3203.78	3459.21	1.07972	0.110663	0.383281	0.952246	3574	27.6272	3098	26.7546	3349	29.2363	3131	29.8011	3503	27.7511	3657	28.4696	3129	26.0706	3855	31.6274	3382	27.8045	3375	26.7739	3503	31.0229	3588	30.5311	3040	26.8681	2528	23.6249	3540	30.8655	3404	27.3337	Nodiff	19	18831959	18868230	+	8573	UPF1	GO:0000166;GO:0000184;GO:0000184;GO:0000184;GO:0000184;GO:0000294;GO:0000781;GO:0000785;GO:0000932;GO:0000956;GO:0003677;GO:0003677;GO:0003682;GO:0003723;GO:0003723;GO:0003723;GO:0003723;GO:0003724;GO:0003724;GO:0003724;GO:0003724;GO:0003724;GO:0004386;GO:0004386;GO:0004386;GO:0005515;GO:0005515;GO:0005515;GO:0005515;GO:0005515;GO:0005515;GO:0005524;GO:0005524;GO:0005524;GO:0005634;GO:0005654;GO:…	K14326	-
ENSG00000005020	390.753	429.813	351.692	0.818243	-0.289399	0.0513113	0.380805	392	4.84568	480	6.62895	451	6.29608	442	6.72757	518	6.5623	547	6.80974	307	4.09045	513	6.73045	259	3.40509	364	4.6177	354	5.01341	353	4.80343	310	4.3814	393	5.87317	215	2.99775	419	5.38034	Nodiff	7	26667068	26995239	-	5361	SKAP2	GO:0005515;GO:0005515;GO:0005654;GO:0005737;GO:0005737;GO:0005737;GO:0005829;GO:0005829;GO:0005886;GO:0005886;GO:0007165;GO:0008285;GO:0042113;GO:0065003;GO:0005654;GO:0005829;	K23471	-
ENSG00000005022	903.092	964.291	841.893	0.873069	-0.195833	0.126134	0.620522	938	39.9748	768	36.5662	991	47.6961	994	52.16	1241	54.2018	1224	52.5339	988	45.3842	1058	47.855	800	36.2605	681	29.7843	797	38.9138	762	35.7477	677	32.9879	920	47.4006	878	42.2052	855	37.851	Nodiff	X	119468422	119471396	+	1555	SLC25A5	GO:0000295;GO:0003723;GO:0005471;GO:0005471;GO:0005471;GO:0005471;GO:0005515;GO:0005515;GO:0005634;GO:0005739;GO:0005739;GO:0005743;GO:0005743;GO:0005743;GO:0005743;GO:0005743;GO:0005757;GO:0005887;GO:0007059;GO:0008284;GO:0015207;GO:0015297;GO:0015853;GO:0016020;GO:0016021;GO:0017077;GO:0030183;GO:0030218;GO:0031625;GO:0042645;GO:0046902;GO:0051503;GO:0055085;GO:0055085;GO:0071817;GO:0140021;GO:…	K05863	-
ENSG00000005059	781.199	794.681	767.717	0.966069	-0.0498022	0.720372	1	833	15.5282	929	19.3475	654	13.7682	699	16.0442	1104	21.0912	852	15.9952	796	15.9938	923	18.2614	799	15.841	894	17.1028	661	14.1168	599	12.2917	682	14.5359	660	14.8741	768	16.1482	804	15.5689	Nodiff	4	109560209	109688719	+	3555	MCUB	GO:0005654;GO:0005739;GO:0005739;GO:0005739;GO:0005743;GO:0005743;GO:0005743;GO:0006811;GO:0006816;GO:0006851;GO:0006851;GO:0016020;GO:0016021;GO:0019855;GO:0019855;GO:0019855;GO:0031224;GO:0031224;GO:0031305;GO:0031305;GO:0034704;GO:0034704;GO:0036444;GO:0036444;GO:0043231;GO:0051560;GO:0051560;GO:0051560;GO:0051560;GO:0051560;GO:0051560;GO:1990246;GO:1990246;GO:1990246;	K22829	-
ENSG00000005073	0.510005	0.344483	0.675526	1.96099	0.97158	0.757698	1	0	0	1	0.0277396	0	0	0	0	0	0	2	0.0500116	0	0	0	0	0	0	0	0	0	0	1	0.0273322	0	0	1	0.0300177	3	0.0840185	0	0	Nodiff	7	27181157	27185232	-	2669	HOXA11	GO:0000978;GO:0000981;GO:0000981;GO:0000981;GO:0001501;GO:0001501;GO:0001656;GO:0001658;GO:0001658;GO:0001759;GO:0002062;GO:0002063;GO:0003677;GO:0003677;GO:0003677;GO:0005634;GO:0005634;GO:0005654;GO:0005667;GO:0005667;GO:0006355;GO:0006355;GO:0006357;GO:0007283;GO:0007338;GO:0007501;GO:0007501;GO:0008584;GO:0009653;GO:0009952;GO:0009953;GO:0009953;GO:0009954;GO:0010468;GO:0010720;GO:0030326;GO:…	K21951	-
ENSG00000005075	231.005	249.302	212.708	0.853215	-0.229018	0.116308	0.596818	243	17.1862	195	15.4079	274	21.8852	249	21.6841	339	24.5715	323	23.0066	252	19.2105	247	18.5408	211	15.8715	199	14.4439	154	12.4783	205	15.9602	199	16.092	227	19.4094	217	17.311	202	14.8407	Nodiff	7	102473128	102478922	-	937	POLR2J	GO:0000428;GO:0001055;GO:0001055;GO:0003677;GO:0003677;GO:0003899;GO:0003899;GO:0003899;GO:0003899;GO:0005515;GO:0005515;GO:0005634;GO:0005654;GO:0005665;GO:0005665;GO:0005665;GO:0005665;GO:0006351;GO:0006351;GO:0006366;GO:0006366;GO:0006366;GO:0030275;GO:0046983;GO:0046983;	K03008	-
ENSG00000005100	565.772	578.601	552.943	0.955654	-0.0654404	0.632416	1	827	9.46709	644	8.23629	703	9.08848	514	7.24505	505	5.92461	561	6.46768	683	8.42743	517	6.28144	612	7.45114	615	7.22506	541	7.09528	563	7.0946	455	5.95531	430	5.95102	548	7.07586	465	5.52956	Nodiff	17	5440917	5468982	-	5789	DHX33	GO:0000166;GO:0000182;GO:0000182;GO:0003676;GO:0003676;GO:0003723;GO:0003723;GO:0003724;GO:0003725;GO:0003725;GO:0003729;GO:0004386;GO:0004386;GO:0004386;GO:0005515;GO:0005524;GO:0005524;GO:0005524;GO:0005634;GO:0005654;GO:0005654;GO:0005730;GO:0005730;GO:0005730;GO:0005730;GO:0005737;GO:0006413;GO:0016787;GO:0016887;GO:0032481;GO:0032481;GO:0043023;GO:0043410;GO:0043410;GO:0045943;GO:0045943;GO:…	K17820	EC:3.6.4.13
ENSG00000005102	12.2671	8.29052	16.2436	1.9593	0.970341	0.0584224	0.410138	10	0.247829	16	0.443004	8	0.223907	7	0.213608	5	0.126993	6	0.149754	13	0.347264	6	0.15782	19	0.500803	38	0.966479	9	0.255539	31	0.845714	16	0.453373	6	0.179769	4	0.111815	5	0.128721	Nodiff	17	43640389	43661922	-	2674	MEOX1	GO:0000785;GO:0000978;GO:0000978;GO:0000981;GO:0000981;GO:0000981;GO:0000981;GO:0001228;GO:0001757;GO:0003677;GO:0003677;GO:0003677;GO:0003682;GO:0003700;GO:0003700;GO:0003700;GO:0003700;GO:0005515;GO:0005634;GO:0005634;GO:0005634;GO:0005737;GO:0005737;GO:0006355;GO:0006355;GO:0006357;GO:0043565;GO:0043565;GO:0045944;GO:0045944;GO:0045944;GO:0060218;GO:0061053;GO:0061053;GO:0061053;GO:0061056;GO:…	K09322	-
ENSG00000005108	2.40908	3.45296	1.36521	0.395375	-1.33871	0.135419	0.641546	4	0.0242857	10	0.0678306	2	0.0137134	0	0	3	0.0186668	5	0.0305728	0	0	6	0.0386634	0	0	6	0.037385	0	0	2	0.0133669	1	0.00694181	2	0.0146802	0	0	0	0	Nodiff	7	11370365	11832198	-	10915	THSD7A	GO:0001525;GO:0005515;GO:0005576;GO:0005886;GO:0005886;GO:0016020;GO:0016021;GO:0030154;GO:0031532;GO:0042995;	-	-
ENSG00000005156	775.071	743.363	806.779	1.08531	0.118107	0.376667	0.948724	941	4.83371	738	4.23528	868	5.03542	662	4.18713	750	3.9483	858	4.43867	852	4.71731	688	3.75092	768	4.19578	873	4.60215	831	4.8905	887	5.0156	666	3.91154	580	3.60189	856	4.95967	702	3.74589	Nodiff	17	34980512	35009743	+	12901	LIG3	GO:0000166;GO:0000724;GO:0003677;GO:0003677;GO:0003909;GO:0003909;GO:0003909;GO:0003909;GO:0003909;GO:0003909;GO:0003910;GO:0003910;GO:0003910;GO:0003910;GO:0003910;GO:0005515;GO:0005515;GO:0005515;GO:0005524;GO:0005524;GO:0005524;GO:0005634;GO:0005634;GO:0005654;GO:0005654;GO:0005737;GO:0005739;GO:0005739;GO:0006260;GO:0006266;GO:0006273;GO:0006281;GO:0006281;GO:0006281;GO:0006287;GO:0006288;GO:…	K10776	EC:6.5.1.1
ENSG00000005175	433.062	458.953	407.172	0.887177	-0.172707	0.198778	0.756973	596	7.38256	577	7.98493	374	5.23188	359	5.47548	540	6.85507	495	6.17505	571	7.6236	431	5.66625	435	5.73073	517	6.57214	350	4.96695	347	4.7315	361	5.1127	442	6.61903	283	3.95398	377	4.85097	Nodiff	12	47661249	47706030	-	5350	RPAP3	GO:0005515;GO:0005515;GO:0005515;GO:0005515;GO:0005829;GO:0050821;GO:0097255;GO:0097255;GO:1990062;GO:0005515;GO:0005515;GO:0005515;GO:0005515;GO:0005829;GO:0050821;GO:0097255;GO:0097255;GO:1990062;GO:0005515;GO:0005515;GO:0005515;GO:0005515;GO:0005829;GO:0050821;GO:0097255;GO:0097255;GO:0101031;GO:1990062;	K23002	-
ENSG00000005187	125.874	138.353	113.396	0.819617	-0.286978	0.231268	0.80414	171	1.50894	142	1.3999	230	2.29207	128	1.39076	89	0.804864	153	1.35969	167	1.58838	99	0.927187	128	1.20128	103	0.932755	173	1.74897	129	1.25306	57	0.575084	112	1.19482	98	0.975413	63	0.577487	Nodiff	16	20610243	20797581	+	7510	ACSM3	GO:0000166;GO:0004321;GO:0005524;GO:0005739;GO:0005759;GO:0005759;GO:0005759;GO:0006629;GO:0006631;GO:0006633;GO:0006633;GO:0006637;GO:0008217;GO:0008217;GO:0015645;GO:0015645;GO:0016874;GO:0018729;GO:0031956;GO:0031956;GO:0042632;GO:0043759;GO:0046872;GO:0047760;GO:0047760;GO:0050218;GO:0050218;GO:0000166;GO:0004321;GO:0005515;GO:0005524;GO:0005739;GO:0005759;GO:0005759;GO:0006629;GO:0006631;GO:…	K01896	EC:6.2.1.2
ENSG00000005189	11.4487	13.5515	9.3459	0.689656	-0.536052	0.155819	0.679538	6	0.0967204	21	0.3782	21	0.382306	8	0.15879	16	0.264329	14	0.227284	8	0.139002	21	0.359289	8	0.137157	10	0.165433	7	0.129278	8	0.14196	9	0.165879	10	0.194885	6	0.109095	13	0.217689	Nodiff	16	20806429	20849665	+	4111	REXO5	GO:0003676;GO:0003676;GO:0003723;GO:0003723;GO:0003723;GO:0004518;GO:0004527;GO:0004527;GO:0005634;GO:0005730;GO:0016787;GO:0070062;GO:0090305;GO:0003676;GO:0003676;GO:0003723;GO:0003723;GO:0003723;GO:0004518;GO:0004527;GO:0004527;GO:0005634;GO:0005730;GO:0016787;GO:0070062;GO:0090305;GO:0003676;GO:0003676;GO:0003676;GO:0003676;GO:0003676;GO:0003676;GO:0003723;GO:0003723;GO:0003723;GO:0004518;GO:…	K14570	EC:3.1.-.-
ENSG00000005194	591.239	620.999	561.478	0.904153	-0.145361	0.305331	0.883398	747	14.633	623	13.6344	598	13.2294	741	17.873	726	14.5749	696	13.7308	638	13.4709	513	10.6657	586	12.2087	628	12.6249	512	11.4906	562	12.1187	457	10.2355	528	12.5043	563	12.4397	450	9.15697	Nodiff	16	57428187	57447420	-	3383	CIAPIN1	GO:0005515;GO:0005634;GO:0005654;GO:0005730;GO:0005730;GO:0005737;GO:0005737;GO:0005737;GO:0005737;GO:0005737;GO:0005739;GO:0005739;GO:0005758;GO:0006915;GO:0008168;GO:0008168;GO:0009055;GO:0016226;GO:0016226;GO:0016226;GO:0016226;GO:0022900;GO:0030097;GO:0030097;GO:0043066;GO:0043066;GO:0046872;GO:0051536;GO:0051536;GO:0051536;GO:0051537;GO:0051539;GO:0005515;GO:0005634;GO:0005654;GO:0005730;GO:…	K22746	-
ENSG00000005206	1934.53	1976.86	1892.21	0.957178	-0.063141	0.688881	1	2433	21.7326	2055	20.5076	2398	24.1904	2159	23.7459	1591	14.5645	2422	21.788	2038	19.6217	1728	16.3821	1730	16.4352	2151	19.7181	2118	21.6749	1877	18.4562	1171	11.9594	2361	25.4963	1856	18.6997	1137	10.5501	Nodiff	19	2328615	2355095	+	7419	SPPL2B	GO:0004190;GO:0016021;GO:0031293;GO:0042500;GO:0004190;GO:0016021;GO:0031293;GO:0042500;GO:0004190;GO:0004190;GO:0005654;GO:0005813;GO:0005886;GO:0015629;GO:0016020;GO:0016021;GO:0016021;GO:0016021;GO:0031293;GO:0031293;GO:0042500;GO:0042500;GO:0000139;GO:0004190;GO:0004190;GO:0005515;GO:0005654;GO:0005764;GO:0005765;GO:0005765;GO:0005768;GO:0005794;GO:0005813;GO:0005886;GO:0005886;GO:0005886;GO:…	K09597	EC:3.4.23.-
ENSG00000005238	383.101	471.659	294.543	0.624483	-0.679265	1.52e-06	8.98e-05	507	5.27038	446	5.17969	489	5.74075	372	4.76151	720	7.67051	619	6.48037	405	4.53788	479	5.28479	224	2.47652	304	3.24312	292	3.47759	233	2.66624	287	3.41113	250	3.14185	329	3.85761	320	3.4555	Nodiff	9	35104112	35116341	-	6375	FAM214B	GO:0005515;GO:0005634;GO:0005515;GO:0005634;GO:0005515;GO:0005634;GO:0005515;GO:0005634;GO:0005515;GO:0005634;GO:0005515;GO:0005634;GO:0005515;GO:0005634;	-	-
ENSG00000005243	9.79909	11.4883	8.10987	0.705924	-0.502416	0.278726	0.862856	4	0.142057	15	0.595153	16	0.641724	3	0.131187	8	0.291173	17	0.608032	10	0.382795	25	0.942325	4	0.151086	12	0.437361	10	0.406878	1	0.0390941	4	0.162422	9	0.386418	8	0.320465	14	0.516485	Nodiff	17	48026167	48038030	-	1866	COPZ2	GO:0000139;GO:0005737;GO:0005794;GO:0006890;GO:0006890;GO:0015031;GO:0016020;GO:0016192;GO:0030126;GO:0030126;GO:0030663;GO:0031410;GO:0000139;GO:0005737;GO:0005794;GO:0006890;GO:0006890;GO:0006890;GO:0015031;GO:0016020;GO:0016192;GO:0030126;GO:0030126;GO:0030126;GO:0030663;GO:0031410;GO:0000139;GO:0000139;GO:0005737;GO:0005789;GO:0005794;GO:0005801;GO:0005829;GO:0006886;GO:0006886;GO:0006890;GO:…	K20472	-
ENSG00000005249	202.652	212.022	193.281	0.911605	-0.133519	0.57599	1	174	2.70552	264	4.58606	145	2.54621	152	2.91013	247	3.93601	356	5.57475	203	3.40221	274	4.52178	138	2.28213	195	3.11165	158	2.81462	139	2.37916	142	2.52448	324	6.09057	101	1.77137	260	4.19953	Nodiff	7	107044705	107161811	+	4262	PRKAR2B	GO:0000166;GO:0001932;GO:0001932;GO:0004862;GO:0004862;GO:0005515;GO:0005515;GO:0005737;GO:0005737;GO:0005737;GO:0005737;GO:0005813;GO:0005829;GO:0005886;GO:0005952;GO:0005952;GO:0005952;GO:0005952;GO:0005952;GO:0006631;GO:0007612;GO:0008603;GO:0008603;GO:0008603;GO:0008603;GO:0008603;GO:0008603;GO:0016020;GO:0016301;GO:0016310;GO:0019901;GO:0019904;GO:0030425;GO:0030552;GO:0030552;GO:0030552;GO:…	K04739	-
ENSG00000005302	5049.61	4832.13	5267.1	1.09002	0.124351	0.319107	0.893108	6956	47.1341	5226	39.5621	4757	36.4027	4353	36.3188	4381	30.4233	4792	32.7014	6417	46.8674	4544	32.6792	5970	43.0239	6726	46.7722	4751	36.8826	5189	38.7051	4137	32.0511	4500	36.8638	5296	40.4773	3838	27.0151	Nodiff	X	11758159	11775772	+	9780	MSL3	GO:0000123;GO:0003677;GO:0003677;GO:0003677;GO:0005515;GO:0005515;GO:0005634;GO:0005634;GO:0005634;GO:0005634;GO:0005654;GO:0006325;GO:0006325;GO:0006325;GO:0006355;GO:0006355;GO:0006355;GO:0016573;GO:0016575;GO:0035064;GO:0035267;GO:0043967;GO:0043968;GO:0043984;GO:0043984;GO:0043984;GO:0046972;GO:0072487;GO:0072487;GO:0072487;GO:0072487;GO:0072487;GO:0000123;GO:0003677;GO:0003677;GO:0003677;GO:…	K18403	-
ENSG00000005339	5458.07	5028.87	5887.27	1.17069	0.227363	0.0739591	0.469563	5967	25.5463	6172	29.5211	5800	28.043	3485	18.3714	4258	18.6825	5809	25.0465	5524	25.4911	6079	27.6224	5700	25.9541	6870	30.1845	5931	29.0911	5910	27.8527	5395	26.4086	3496	18.0948	6109	29.5005	5679	25.2563	Nodiff	16	3725054	3880713	-	15479	CREBBP	GO:0000122;GO:0000123;GO:0000123;GO:0000123;GO:0000785;GO:0001223;GO:0001666;GO:0002039;GO:0002223;GO:0003682;GO:0003684;GO:0003712;GO:0003712;GO:0003713;GO:0003713;GO:0003713;GO:0003713;GO:0003713;GO:0003713;GO:0003713;GO:0003713;GO:0003714;GO:0004402;GO:0004402;GO:0004402;GO:0004402;GO:0004402;GO:0004402;GO:0005515;GO:0005515;GO:0005515;GO:0005515;GO:0005634;GO:0005634;GO:0005634;GO:0005634;GO:…	K04498	EC:2.3.1.48
ENSG00000005379	1231.37	1368.54	1094.2	0.79954	-0.322758	0.242482	0.815177	1122	6.52862	1446	9.40009	2183	14.3452	1099	7.87397	1041	6.20779	1033	6.05346	1357	8.51084	2318	14.3153	666	4.12158	1405	8.38998	1498	9.98624	913	5.84801	667	4.43749	693	4.87499	1085	7.12109	1454	8.78861	Nodiff	17	58301228	58328795	-	11389	TSPOAP1	GO:0005515;GO:0005515;GO:0005515;GO:0005737;GO:0005739;GO:0005739;GO:0005829;GO:0008150;GO:0030156;GO:0030156;GO:0099509;GO:0005515;GO:0005515;GO:0005737;GO:0005739;GO:0005739;GO:0005829;GO:0008150;GO:0030156;GO:0030156;GO:0044305;GO:0098978;GO:0099509;GO:0099626;GO:0005515;GO:0005515;	K19922	-
ENSG00000005381	21.5528	25.0361	18.0694	0.721735	-0.470458	0.469507	0.99224	42	0.628715	7	0.117068	36	0.608601	62	1.14278	30	0.46024	18	0.271364	8	0.12908	5	0.0794388	28	0.445783	9	0.138262	27	0.463052	36	0.59322	19	0.325193	12	0.217169	1	0.0168847	5	0.0777502	Nodiff	17	58269855	58280935	-	4427	MPO	GO:0001878;GO:0002149;GO:0002149;GO:0002149;GO:0002679;GO:0003682;GO:0004601;GO:0004601;GO:0004601;GO:0004601;GO:0004601;GO:0004601;GO:0004601;GO:0004601;GO:0004601;GO:0004601;GO:0005515;GO:0005576;GO:0005615;GO:0005615;GO:0005615;GO:0005615;GO:0005634;GO:0005634;GO:0005654;GO:0005764;GO:0005764;GO:0006952;GO:0006952;GO:0006952;GO:0006979;GO:0006979;GO:0006979;GO:0006979;GO:0006979;GO:0007568;GO:…	K10789	EC:1.11.2.2
ENSG00000005421	0.0594769	0.118954	0	0	#NAME?	1	1	0	0	0	0	0	0	0	0	0	0	0	0	0	0	1	0.0264716	0	0	0	0	0	0	0	0	0	0	0	0	0	0	0	0	Nodiff	7	95297676	95324532	-	2657	PON1	GO:0004063;GO:0004063;GO:0004063;GO:0004063;GO:0004064;GO:0004064;GO:0004064;GO:0004064;GO:0004064;GO:0004064;GO:0004064;GO:0005509;GO:0005543;GO:0005576;GO:0005576;GO:0005576;GO:0005576;GO:0005615;GO:0005615;GO:0005615;GO:0005615;GO:0006629;GO:0008203;GO:0009636;GO:0009636;GO:0010875;GO:0016787;GO:0019439;GO:0031667;GO:0032411;GO:0034364;GO:0034364;GO:0034366;GO:0042803;GO:0043231;GO:0046395;GO:…	K01045	-
ENSG00000005436	248.476	249.024	247.928	0.995601	-0.00636074	0.966444	1	352	4.27076	299	4.05293	260	3.56255	227	3.39122	211	2.62363	232	2.83482	328	4.28944	224	2.88449	321	4.14217	291	3.62336	217	3.01636	218	2.91157	219	3.03801	251	3.6817	162	2.217	217	2.73495	Nodiff	2	75652000	75710985	-	5462	GCFC2	GO:0000245;GO:0000398;GO:0000398;GO:0000398;GO:0003677;GO:0003677;GO:0005515;GO:0005634;GO:0005634;GO:0005634;GO:0005634;GO:0005654;GO:0005654;GO:0005654;GO:0005730;GO:0005829;GO:0006355;GO:0006397;GO:0008380;GO:0045892;GO:0071008;GO:0000245;GO:0000398;GO:0000398;GO:0000398;GO:0003677;GO:0003677;GO:0005515;GO:0005634;GO:0005634;GO:0005634;GO:0005634;GO:0005654;GO:0005654;GO:0005654;GO:0005730;GO:…	K09061	-
ENSG00000005448	182.788	189.764	175.813	0.926481	-0.110167	0.489224	0.997823	169	3.92692	193	5.01022	257	6.74409	163	4.66358	182	4.33405	264	6.17794	209	5.2345	179	4.41444	123	3.0397	203	4.8408	167	4.44572	155	3.96465	128	3.40061	177	4.97222	242	6.34261	144	3.4758	Nodiff	2	74421678	74425755	+	2852	WDR54	GO:0002091;GO:0005515;GO:0031982;GO:0042058;GO:0042803;GO:0043408;GO:0002091;GO:0005515;GO:0031982;GO:0042058;GO:0042803;GO:0043408;	K24749	-
ENSG00000005469	162.349	187.819	136.88	0.72879	-0.456426	0.0034335	0.0541862	201	2.6667	224	3.32018	179	2.68199	136	2.2217	190	2.58339	166	2.218	263	3.76096	249	3.5062	160	2.25766	165	2.24656	141	2.14318	90	1.31441	115	1.74445	142	2.27761	101	1.51143	132	1.8192	Nodiff	7	87345664	87399794	+	4995	CROT	GO:0005777;GO:0005777;GO:0005777;GO:0005782;GO:0005829;GO:0006091;GO:0006629;GO:0006631;GO:0006631;GO:0006635;GO:0008458;GO:0008458;GO:0008458;GO:0008458;GO:0008458;GO:0009437;GO:0009437;GO:0015908;GO:0015936;GO:0015936;GO:0016740;GO:0016746;GO:0016746;GO:0016746;GO:0033540;GO:0043231;GO:0051791;GO:0005777;GO:0005777;GO:0005782;GO:0005829;GO:0006091;GO:0006629;GO:0006631;GO:0006635;GO:0008458;GO:…	K05940	EC:2.3.1.137
ENSG00000005471	110.241	116.564	103.918	0.891506	-0.165683	0.545351	1	124	1.06333	151	1.44664	167	1.61729	83	0.87638	57	0.500933	205	1.77042	82	0.757922	127	1.15587	133	1.213	103	0.906443	127	1.24771	116	1.095	34	0.333356	127	1.31663	62	0.59969	90	0.801709	Nodiff	7	87401696	87480435	-	7728	ABCB4	GO:0000166;GO:0005515;GO:0005524;GO:0005524;GO:0005524;GO:0005548;GO:0005654;GO:0005737;GO:0005829;GO:0005886;GO:0005886;GO:0005886;GO:0005886;GO:0005886;GO:0005887;GO:0005925;GO:0006629;GO:0006869;GO:0015629;GO:0016020;GO:0016020;GO:0016020;GO:0016021;GO:0016021;GO:0016021;GO:0016021;GO:0016324;GO:0030136;GO:0031410;GO:0032376;GO:0032782;GO:0032782;GO:0042626;GO:0042626;GO:0042626;GO:0042908;GO:…	K05659	EC:7.6.2.2
ENSG00000005483	4831.08	4225.94	5436.22	1.28639	0.363332	0.00475453	0.0704315	5664	27.3899	4985	26.9319	4810	26.2686	2880	17.1485	3956	19.6056	4287	20.8783	4567	23.8046	5129	26.3243	5645	29.033	6409	31.8063	5598	31.0142	4923	26.2063	5349	29.5748	3506	20.497	4715	25.718	5481	27.533	Nodiff	7	104940943	105115019	+	13704	KMT2E	GO:0046872;GO:0000785;GO:0000791;GO:0002446;GO:0005515;GO:0005515;GO:0005634;GO:0005654;GO:0005654;GO:0005654;GO:0005694;GO:0005737;GO:0005815;GO:0005856;GO:0005886;GO:0006306;GO:0006325;GO:0007049;GO:0016020;GO:0016604;GO:0016607;GO:0019899;GO:0030218;GO:0032991;GO:0035064;GO:0042119;GO:0045893;GO:0046872;GO:1900087;GO:1905437;GO:0005515;GO:0000785;GO:0000791;GO:0002446;GO:0005515;GO:0005515;GO:…	K09189	EC:2.1.1.354
ENSG00000005486	1312.7	1415.67	1209.74	0.854535	-0.226789	0.140484	0.651834	1371	38.0149	1122	34.7572	1480	46.3451	1694	57.8358	2185	62.0906	1684	47.0255	1166	34.8481	1302	38.3165	993	29.2837	1172	33.3503	1265	40.1854	1287	39.2829	1165	36.9339	1056	35.3991	1239	38.7504	1012	29.149	Nodiff	7	75842602	75888926	+	2390	RHBDD2	GO:0000839;GO:0004252;GO:0005515;GO:0005654;GO:0005794;GO:0005794;GO:0016020;GO:0016021;GO:0016021;GO:0030176;GO:0030433;GO:0030968;GO:0051787;GO:0000139;GO:0000839;GO:0004252;GO:0004252;GO:0005654;GO:0005794;GO:0005794;GO:0005794;GO:0016020;GO:0016021;GO:0016021;GO:0016021;GO:0030176;GO:0030433;GO:0030968;GO:0048471;GO:0051787;GO:0000839;GO:0004252;GO:0005515;GO:0005654;GO:0005794;GO:0005794;GO:…	K09652	-
ENSG00000005513	27.3391	27.7362	26.9421	0.971368	-0.0419104	0.89103	1	38	0.563366	19	0.314699	20	0.334859	27	0.492876	25	0.379844	51	0.761468	35	0.559292	23	0.361903	14	0.220747	29	0.441226	21	0.356687	19	0.310077	11	0.186458	26	0.466007	57	0.953168	28	0.431213	Nodiff	16	981770	986979	+	4470	SOX8	GO:0000122;GO:0000785;GO:0000978;GO:0000978;GO:0000978;GO:0000981;GO:0000981;GO:0000981;GO:0000981;GO:0000981;GO:0000987;GO:0001649;GO:0001649;GO:0001701;GO:0001701;GO:0001755;GO:0001755;GO:0002009;GO:0003677;GO:0003700;GO:0005634;GO:0005634;GO:0005634;GO:0005667;GO:0005737;GO:0005737;GO:0006355;GO:0006355;GO:0006357;GO:0007165;GO:0007165;GO:0007283;GO:0007283;GO:0007422;GO:0007422;GO:0007422;GO:…	K09270	-
ENSG00000005700	1235.48	1119.81	1351.16	1.20659	0.270936	0.0434581	0.344516	1492	11.3401	1278	10.8521	1034	8.87552	939	8.78781	1254	9.76794	1137	8.70328	1230	10.0767	1235	9.9626	1527	12.3437	1387	10.8188	1239	10.789	1169	9.78072	1411	12.2619	1081	9.93311	1084	9.29319	1404	11.0852	Nodiff	6	82169986	82247754	-	8719	IBTK	GO:0001933;GO:0001933;GO:0005515;GO:0005634;GO:0005654;GO:0005654;GO:0005737;GO:0005737;GO:0005737;GO:0016020;GO:0019901;GO:0019901;GO:0030292;GO:0030292;GO:0051209;GO:0061099;GO:0005515;GO:0005654;GO:0005515;GO:0005654;GO:0005515;GO:0005654;	K24810	-
ENSG00000005801	655.189	655.013	655.365	1.00054	0.000774837	0.965071	1	1013	5.73231	628	3.97022	698	4.46068	547	3.81132	591	3.42741	570	3.2484	811	4.94658	763	4.5825	758	4.56194	686	3.98383	649	4.20752	581	3.61914	616	3.98551	569	3.89264	532	3.39563	608	3.57397	Nodiff	11	3339261	3379222	-	11711	ZNF195	GO:0006355;GO:0006355;GO:0000978;GO:0000981;GO:0003677;GO:0005634;GO:0006355;GO:0006355;GO:0006355;GO:0006357;GO:0008270;GO:0046872;GO:0000978;GO:0000981;GO:0003677;GO:0005634;GO:0006355;GO:0006355;GO:0006355;GO:0006357;GO:0008270;GO:0046872;GO:0000978;GO:0000981;GO:0003677;GO:0005634;GO:0006355;GO:0006355;GO:0006355;GO:0006357;GO:0008270;GO:0046872;GO:0006355;GO:0006355;GO:0046872;GO:0000978;GO:…	K09228	-
ENSG00000005810	2500.6	2494.15	2507.05	1.00517	0.00743981	0.957579	1	3111	6.0411	2881	6.25021	2678	5.87289	1782	4.2608	2176	4.33045	3189	6.23656	2848	5.96101	2736	5.63885	2531	5.22719	3079	6.13595	2311	5.14135	2293	4.9015	2680	5.95023	1686	3.95809	2473	5.41662	2149	4.3349	Nodiff	13	77042474	77327094	-	34127	MYCBP2	GO:0016567;GO:0019222;GO:0030424;GO:0042995;GO:0046872;GO:0110165;GO:0016567;GO:0019222;GO:0030424;GO:0042995;GO:0046872;GO:0110165;GO:0016567;GO:0019222;GO:0030424;GO:0042995;GO:0046872;GO:0110165;GO:0016567;GO:0019222;GO:0030424;GO:0042995;GO:0046872;GO:0110165;GO:0005654;GO:0005829;GO:0016567;GO:0019222;GO:0030424;GO:0042995;GO:0043231;GO:0046872;GO:0110165;GO:0005085;GO:0005515;GO:0005515;GO:…	K10693	EC:2.3.2.33
ENSG00000005812	851.211	869.36	833.062	0.958248	-0.0615293	0.617842	1	1053	9.86177	1161	12.1477	669	7.07584	764	8.81023	1003	9.62687	991	9.34706	998	10.0744	810	8.05136	801	7.97847	1040	9.99576	648	6.95285	807	8.31972	803	8.59853	954	10.8016	583	6.15861	718	6.98518	Nodiff	13	76992598	77027195	-	7076	FBXL3	GO:0000086;GO:0000151;GO:0004842;GO:0004842;GO:0005515;GO:0005515;GO:0005515;GO:0005634;GO:0005634;GO:0005634;GO:0005737;GO:0005829;GO:0005829;GO:0005829;GO:0005829;GO:0016567;GO:0016567;GO:0016604;GO:0019005;GO:0019005;GO:0031146;GO:0031146;GO:0031146;GO:0031648;GO:0031648;GO:0042752;GO:0042752;GO:0043153;GO:0043153;GO:0043153;GO:0043161;GO:0048511;GO:0051726;GO:0005515;GO:0016604;	K10269	-
ENSG00000005844	3780.35	4274.58	3286.12	0.76876	-0.379395	0.00587625	0.0820594	3973	26.6919	4654	34.9319	5542	42.0488	3776	31.2364	4498	30.9698	4339	29.3579	4079	29.5378	5484	39.1036	2612	18.6636	4006	27.6203	4098	31.5424	2595	19.1914	2344	18.0053	2374	19.2821	3455	26.1817	3657	25.5219	Nodiff	16	30472658	30523567	+	9864	ITGAL	GO:0002291;GO:0005178;GO:0005515;GO:0005515;GO:0005515;GO:0005886;GO:0005886;GO:0006909;GO:0006954;GO:0007155;GO:0007155;GO:0007155;GO:0007155;GO:0007157;GO:0007159;GO:0007159;GO:0007160;GO:0007160;GO:0007165;GO:0007229;GO:0007229;GO:0008305;GO:0008305;GO:0008305;GO:0008305;GO:0008305;GO:0009897;GO:0009986;GO:0016020;GO:0016021;GO:0030369;GO:0033627;GO:0034687;GO:0035579;GO:0035683;GO:0043113;GO:…	K05718	-
ENSG00000005882	202.45	209.909	194.99	0.928927	-0.106364	0.499098	1	191	2.31356	241	3.26137	259	3.54301	207	3.08735	249	3.09104	261	3.18392	182	2.3762	194	2.49406	189	2.43484	205	2.54834	206	2.85875	161	2.14675	167	2.31284	180	2.63592	203	2.77352	174	2.18939	Nodiff	17	50094737	50112152	+	5471	PDK2	GO:0000166;GO:0004672;GO:0004672;GO:0004672;GO:0004740;GO:0004740;GO:0004740;GO:0004740;GO:0004740;GO:0005515;GO:0005524;GO:0005654;GO:0005739;GO:0005739;GO:0005739;GO:0005759;GO:0005759;GO:0005829;GO:0005967;GO:0005975;GO:0006006;GO:0006006;GO:0006111;GO:0006468;GO:0006885;GO:0008286;GO:0010510;GO:0010510;GO:0010565;GO:0010906;GO:0010906;GO:0016301;GO:0016310;GO:0016740;GO:0031670;GO:0034614;GO:…	K00898	EC:2.7.11.2
ENSG00000005884	132.741	130.399	135.082	1.03591	0.0508992	0.784659	1	133	0.89919	127	0.959264	141	1.07657	105	0.87409	121	0.838384	202	1.37539	153	1.11495	133	0.954353	135	0.970719	138	0.957491	141	1.09214	114	0.848424	126	0.973986	125	1.0217	137	1.04474	112	0.786583	Nodiff	17	50055968	50090481	+	9802	ITGA3	GO:0001764;GO:0001968;GO:0002020;GO:0005178;GO:0005178;GO:0005515;GO:0005515;GO:0005515;GO:0005518;GO:0005886;GO:0005886;GO:0005886;GO:0005886;GO:0005886;GO:0005925;GO:0007155;GO:0007155;GO:0007155;GO:0007155;GO:0007160;GO:0007160;GO:0007229;GO:0007229;GO:0007266;GO:0007507;GO:0007613;GO:0008305;GO:0008305;GO:0008305;GO:0008305;GO:0009410;GO:0009897;GO:0009897;GO:0009986;GO:0009986;GO:0009986;GO:…	K06482	-
ENSG00000005889	1469.53	1327.5	1611.56	1.21398	0.279744	0.0599656	0.415519	1454	10.6624	1204	9.86396	1134	9.39136	884	7.98196	1545	11.6112	1561	11.5284	1842	14.5594	1771	13.7837	1484	11.574	1363	10.2575	1189	9.98926	1345	10.8573	1768	14.8236	1566	13.8833	1731	14.3178	1753	13.3536	Nodiff	X	24149173	24216255	+	9037	ZFX	GO:0003677;GO:0003677;GO:0005634;GO:0005634;GO:0005634;GO:0006355;GO:0006355;GO:0046872;GO:0046872;GO:0000785;GO:0000978;GO:0001228;GO:0003677;GO:0003677;GO:0003677;GO:0005634;GO:0005634;GO:0005634;GO:0005654;GO:0005694;GO:0005730;GO:0006355;GO:0006355;GO:0006357;GO:0043035;GO:0045944;GO:0046872;GO:0046872;GO:0046872;GO:0000785;GO:0000978;GO:0001228;GO:0003677;GO:0003677;GO:0003677;GO:0005634;GO:…	-	-
ENSG00000005893	1408.41	1472.05	1344.77	0.913533	-0.130471	0.301557	0.882579	1630	11.4865	1484	11.6834	1478	11.7626	1327	11.5144	1712	12.3641	1537	10.9081	1622	12.3202	1774	13.2682	1392	10.4328	1248	9.02552	1177	9.50253	1321	10.2474	1382	11.135	1117	9.51627	1130	8.9819	1457	10.6657	Nodiff	X	120426148	120469365	-	9404	LAMP2	GO:0000421;GO:0005515;GO:0005515;GO:0005615;GO:0005764;GO:0005764;GO:0005764;GO:0005765;GO:0005765;GO:0005765;GO:0005765;GO:0005768;GO:0005770;GO:0005770;GO:0005802;GO:0005886;GO:0005886;GO:0005886;GO:0006605;GO:0006605;GO:0006914;GO:0006914;GO:0009267;GO:0009267;GO:0009267;GO:0010008;GO:0016020;GO:0016020;GO:0016020;GO:0016020;GO:0016021;GO:0017038;GO:0019899;GO:0019904;GO:0030670;GO:0031088;GO:…	K06528	-
ENSG00000005961	271.798	288.225	255.372	0.886016	-0.174596	0.596572	1	258	3.00221	389	5.05714	200	2.62831	218	3.12352	138	1.64573	463	5.42596	274	3.43665	521	6.43452	179	2.21531	296	3.53483	222	2.95961	198	2.53626	115	1.53003	279	3.92497	167	2.19192	489	5.91094	Nodiff	17	44372180	44389649	-	5695	ITGA2B	GO:0005886;GO:0005886;GO:0007155;GO:0007155;GO:0007155;GO:0007229;GO:0008305;GO:0008305;GO:0016020;GO:0016021;GO:0005886;GO:0007155;GO:0007229;GO:0016020;GO:0001525;GO:0005178;GO:0005515;GO:0005515;GO:0005886;GO:0005886;GO:0005886;GO:0005925;GO:0007155;GO:0007155;GO:0007155;GO:0007160;GO:0007160;GO:0007229;GO:0007229;GO:0008305;GO:0008305;GO:0008305;GO:0009897;GO:0009897;GO:0009986;GO:0009986;GO:…	K06476	-
ENSG00000005981	0.29529	0.590579	0	0	#NAME?	0.333614	0.906075	0	0	0	0	0	0	0	0	1	0.0147451	0	0	0	0	4	0.0610813	0	0	0	0	0	0	0	0	0	0	0	0	0	0	0	0	Nodiff	7	95478444	95540233	+	4606	ASB4	GO:0004842;GO:0005515;GO:0005515;GO:0005829;GO:0016567;GO:0031462;GO:0031466;GO:0031625;GO:0035556;GO:0051865;GO:2001214;GO:0004842;GO:0004842;GO:0005515;GO:0005829;GO:0016567;GO:0019899;GO:0031462;GO:0031462;GO:0031466;GO:0031466;GO:0031625;GO:0031625;GO:0035556;GO:0035556;GO:0051865;GO:0051865;GO:0061630;GO:2001214;GO:2001214;	K10326	-
ENSG00000006007	491.651	480.361	502.94	1.047	0.0662679	0.622245	1	463	6.98925	548	9.24199	502	8.55813	423	7.86244	561	8.67902	516	7.84466	522	8.49345	560	8.97213	465	7.46557	544	8.42761	491	8.49166	439	7.29496	503	8.68161	386	7.04448	490	8.34322	517	8.10713	Nodiff	16	19501693	19522123	-	4390	GDE1	GO:0004622;GO:0004622;GO:0005515;GO:0005886;GO:0005886;GO:0005886;GO:0006580;GO:0006580;GO:0006629;GO:0006629;GO:0006629;GO:0006644;GO:0006644;GO:0008081;GO:0008081;GO:0008081;GO:0008889;GO:0008889;GO:0016020;GO:0016020;GO:0016021;GO:0016787;GO:0030659;GO:0031410;GO:0046475;GO:0046872;GO:0047395;GO:0047395;GO:0047395;GO:0047395;GO:0070291;GO:0070291;GO:0006629;GO:0008081;GO:0006629;GO:0006629;GO:…	K19179	EC:3.1.4.44
ENSG00000006015	524.515	572.27	476.759	0.833102	-0.263434	0.0474994	0.362659	535	10.5174	519	11.3988	583	12.9434	601	14.5478	756	15.2312	673	13.3243	670	14.1969	530	11.0583	447	9.34595	430	8.67521	422	9.5045	388	8.39645	438	9.84492	598	14.2124	511	11.3309	372	7.59671	Nodiff	19	18588685	18592337	+	3371	REX1BD	GO:0005515;GO:0005515;	-	-
ENSG00000006016	2.49362	2.56827	2.41897	0.941867	-0.0864048	0.941679	1	2	0.0446711	2	0.049907	2	0.050449	2	0.055004	4	0.0915619	6	0.134965	2	0.0481494	2	0.0474116	2	0.0475102	1	0.022922	1	0.0255893	3	0.073761	3	0.0766126	4	0.108011	1	0.0251933	3	0.0696057	Nodiff	19	18572220	18607741	-	2967	CRLF1	GO:0005515;GO:0001657;GO:0004896;GO:0005125;GO:0005127;GO:0005515;GO:0005515;GO:0005515;GO:0005576;GO:0005576;GO:0005615;GO:0005829;GO:0008284;GO:0009897;GO:0019221;GO:0019955;GO:0019955;GO:0042531;GO:0042531;GO:0043235;GO:0043524;GO:0097058;GO:0097058;GO:2000672;GO:0005515;	K24481	-
ENSG00000006025	1367.81	1351.67	1383.94	1.02388	0.0340416	0.834597	1	1227	12.3726	1261	14.2058	2005	22.8327	1168	14.502	1380	14.2611	1146	11.6379	1232	13.3903	2051	21.9503	826	8.85844	1676	17.3439	1971	22.7701	1107	12.2878	1113	12.832	949	11.569	1247	14.1831	1678	17.5766	Nodiff	17	47807372	47821834	-	6572	OSBPL7	GO:0005515;GO:0005654;GO:0005737;GO:0005776;GO:0005783;GO:0005789;GO:0005829;GO:0005829;GO:0005829;GO:0005829;GO:0005829;GO:0005886;GO:0005886;GO:0005886;GO:0005886;GO:0006699;GO:0006869;GO:0008289;GO:0008289;GO:0008289;GO:0010506;GO:0015248;GO:0015248;GO:0015485;GO:0015485;GO:0015918;GO:0016020;GO:0016020;GO:0032934;GO:0043231;GO:0071397;GO:0097038;GO:0097038;GO:1901800;GO:0005515;GO:0005654;GO:…	K20463	-
ENSG00000006042	0.143808	0	0.287616	Inf	Inf	0.667246	1	0	0	0	0	0	0	0	0	0	0	0	0	0	0	0	0	0	0	0	0	0	0	0	0	0	0	2	0.0308916	0	0	0	0	Nodiff	17	32927910	32945106	+	5187	TMEM98	GO:0005515;GO:0005576;GO:0005615;GO:0005783;GO:0005783;GO:0005783;GO:0005789;GO:0005886;GO:0016020;GO:0016021;GO:0031642;GO:0045063;GO:0048715;GO:0070062;GO:0005515;GO:0005576;GO:0005615;GO:0005615;GO:0005783;GO:0005783;GO:0005783;GO:0005789;GO:0005789;GO:0005886;GO:0010955;GO:0016020;GO:0016021;GO:0031642;GO:0031642;GO:0045063;GO:0045063;GO:0048715;GO:0048715;GO:0070062;GO:1900181;GO:0005576;GO:…	K25292	-
ENSG00000006047	0.487987	0.730432	0.245541	0.336159	-1.57278	0.58429	1	0	0	1	0.0159873	0	0	2	0.0352401	0	0	3	0.043235	0	0	0	0	0	0	1	0.0146857	0	0	0	0	0	0	0	0	1	0.0161409	0	0	Nodiff	17	7288263	7294639	-	4631	YBX2	GO:0003676;GO:0003676;GO:0003676;GO:0003677;GO:0003723;GO:0005634;GO:0005634;GO:0005634;GO:0005737;GO:0005737;GO:0005737;GO:0006366;GO:0007283;GO:0009386;GO:0010468;GO:0048599;GO:0120162;	K09277	-
ENSG00000006062	872.477	889.606	855.349	0.961492	-0.0566535	0.703264	1	959	11.2125	1033	13.4933	954	12.5967	830	11.949	983	11.7787	1015	11.9516	834	10.5103	976	12.1113	870	10.8184	961	11.5309	824	11.0376	875	11.2616	682	9.11699	653	9.23017	985	12.99	691	8.39246	Nodiff	17	45263119	45317029	-	5668	MAP3K14	GO:0000165;GO:0000166;GO:0001650;GO:0004672;GO:0004672;GO:0004672;GO:0004672;GO:0004674;GO:0004674;GO:0004674;GO:0004674;GO:0004674;GO:0004704;GO:0004704;GO:0004709;GO:0004712;GO:0005515;GO:0005515;GO:0005524;GO:0005524;GO:0005524;GO:0005654;GO:0005737;GO:0005829;GO:0005829;GO:0006468;GO:0006468;GO:0006468;GO:0006955;GO:0006955;GO:0007249;GO:0007249;GO:0016301;GO:0016310;GO:0016740;GO:0038061;GO:…	K04466	EC:2.7.11.25
ENSG00000006071	0.189747	0.114764	0.264729	2.30672	1.20584	0.955289	1	0	0	0	0	0	0	0	0	1	0.00249197	0	0	0	0	0	0	0	0	0	0	0	0	2	0.00535331	0	0	0	0	0	0	0	0	Nodiff	11	17392498	17476894	-	27254	ABCC8	GO:0000166;GO:0005524;GO:0005524;GO:0005524;GO:0006813;GO:0006813;GO:0008281;GO:0008281;GO:0016020;GO:0016020;GO:0016020;GO:0016021;GO:0016021;GO:0016021;GO:0055085;GO:0055085;GO:0140359;GO:0140359;GO:0005524;GO:0006813;GO:0008281;GO:0016020;GO:0016020;GO:0016021;GO:0016021;GO:0055085;GO:0140359;GO:0000166;GO:0005524;GO:0005524;GO:0005524;GO:0016020;GO:0016021;GO:0016021;GO:0016021;GO:0055085;GO:…	K05032	-
ENSG00000006118	27.0702	27.8911	26.2492	0.941133	-0.08753	0.797592	1	39	0.355309	38	0.386776	20	0.205777	39	0.437495	39	0.364136	21	0.192679	22	0.216037	19	0.183718	27	0.261616	29	0.271141	40	0.417506	22	0.220634	33	0.343746	8	0.0881136	18	0.18497	24	0.227132	Nodiff	11	60924460	60937159	+	7274	TMEM132A	GO:0000139;GO:0003674;GO:0005783;GO:0005783;GO:0005788;GO:0005789;GO:0005794;GO:0005794;GO:0008150;GO:0016020;GO:0016021;GO:0070062;GO:0000139;GO:0003674;GO:0005783;GO:0005783;GO:0005788;GO:0005789;GO:0005794;GO:0005794;GO:0008150;GO:0016020;GO:0016021;GO:0070062;	K17599	-
ENSG00000006125	2849.16	2683.31	3015.02	1.12362	0.168151	0.195664	0.751626	2837	24.7671	2920	28.4796	2993	29.5085	2215	23.8098	3261	29.1759	3144	27.6422	2865	26.959	2695	24.9708	2929	27.1954	3150	28.2216	3039	30.3954	2927	28.1285	3144	31.382	2134	22.5228	3015	29.6887	2655	24.0772	Nodiff	17	35578046	35726413	+	7591	AP2B1	GO:0006886;GO:0006886;GO:0015031;GO:0016020;GO:0016192;GO:0016192;GO:0030117;GO:0030117;GO:0005515;GO:0006886;GO:0006886;GO:0015031;GO:0015031;GO:0015031;GO:0016020;GO:0016192;GO:0016192;GO:0030117;GO:0030117;GO:0030276;GO:0030276;GO:0005048;GO:0005515;GO:0005515;GO:0005515;GO:0005515;GO:0005515;GO:0005515;GO:0005829;GO:0005886;GO:0005886;GO:0005905;GO:0006886;GO:0006886;GO:0006897;GO:0009898;GO:…	K11825	-
ENSG00000006128	0.195477	0.118954	0.272001	2.28661	1.19321	0.955507	1	0	0	0	0	0	0	0	0	0	0	0	0	0	0	1	0.0410836	0	0	0	0	0	0	0	0	1	0.0442581	0	0	0	0	1	0.0402103	Nodiff	7	97732084	97740472	+	1712	TAC1	GO:0005576;GO:0005576;GO:0005576;GO:0005615;GO:0005615;GO:0006954;GO:0006954;GO:0007204;GO:0007204;GO:0007217;GO:0007217;GO:0007217;GO:0007218;GO:0007267;GO:0007268;GO:0007320;GO:0009582;GO:0019233;GO:0030424;GO:0031835;GO:0043025;GO:0045202;GO:0048265;GO:1990090;GO:0005576;GO:0005576;GO:0005615;GO:0005615;GO:0006954;GO:0007204;GO:0007204;GO:0007217;GO:0007217;GO:0007217;GO:0007218;GO:0007267;GO:…	K05239	-
ENSG00000006194	819.937	774.467	865.407	1.11742	0.160174	0.221108	0.791027	1025	10.6085	732	8.46402	736	8.60269	855	10.8959	877	9.30226	806	8.40119	809	9.02491	764	8.39232	973	10.7104	905	9.61248	783	9.2844	930	10.5955	696	8.23612	748	9.35932	806	9.40922	765	8.22468	Nodiff	16	3263800	3301401	+	6403	ZNF263	GO:0005634;GO:0000122;GO:0000122;GO:0000976;GO:0000978;GO:0000981;GO:0001227;GO:0003677;GO:0003700;GO:0005515;GO:0005515;GO:0005634;GO:0005634;GO:0006355;GO:0006355;GO:0006355;GO:0006357;GO:0043565;GO:0045944;GO:0046872;GO:1990837;GO:0005634;GO:0005634;GO:0005634;	K09229	-
ENSG00000006210	0.128605	0.257211	0	0	#NAME?	0.743998	1	0	0	0	0	1	0.0125572	1	0.013691	0	0	0	0	0	0	0	0	0	0	0	0	0	0	0	0	0	0	0	0	0	0	0	0	Nodiff	16	57372477	57385044	+	5960	CX3CL1	GO:0001774;GO:0001954;GO:0002052;GO:0002523;GO:0002548;GO:0002931;GO:0005102;GO:0005125;GO:0005178;GO:0005515;GO:0005515;GO:0005576;GO:0005576;GO:0005576;GO:0005576;GO:0005576;GO:0005615;GO:0005615;GO:0005886;GO:0005886;GO:0005886;GO:0006935;GO:0006952;GO:0006954;GO:0006954;GO:0006955;GO:0006955;GO:0006955;GO:0007155;GO:0007155;GO:0007186;GO:0007186;GO:0007267;GO:0007568;GO:0008009;GO:0008009;GO:…	K05508	-
ENSG00000006282	330.172	364.564	295.781	0.811328	-0.301643	0.0653211	0.437762	258	3.20359	376	5.21603	460	6.4506	434	6.63551	460	5.85373	408	5.10214	309	4.13561	372	4.9025	199	2.62803	387	4.93156	339	4.82256	262	3.58119	265	3.76223	283	4.2483	271	3.79555	252	3.25046	Nodiff	17	50543058	50555852	+	5337	SPATA20	GO:0005576;GO:0005975;GO:0005975;GO:0007283;GO:0030154;GO:0005576;GO:0005975;GO:0005975;GO:0007283;GO:0030154;GO:0005576;GO:0005975;GO:0005975;GO:0007283;GO:0030154;GO:0005576;GO:0005975;GO:0007283;GO:0030154;GO:0005576;GO:0005975;GO:0005975;GO:0005975;GO:0007283;GO:0030154;GO:0005975;GO:0005975;	-	-
ENSG00000006283	2.70483	3.18952	2.22013	0.69607	-0.522696	0.623192	1	0	0	1	0.00735809	9	0.0669419	7	0.0567669	4	0.026999	5	0.0331646	0	0	0	0	2	0.0140094	2	0.0135181	2	0.0150911	1	0.00725001	0	0	1	0.00796236	6	0.0445727	3	0.0205248	Nodiff	17	50560715	50627474	+	10062	CACNA1G	GO:0001518;GO:0003163;GO:0005216;GO:0005216;GO:0005244;GO:0005245;GO:0005245;GO:0005248;GO:0005261;GO:0005262;GO:0005737;GO:0005886;GO:0005886;GO:0005891;GO:0005891;GO:0005891;GO:0005891;GO:0006811;GO:0006811;GO:0006811;GO:0006816;GO:0008332;GO:0008332;GO:0008332;GO:0008332;GO:0016020;GO:0016020;GO:0016020;GO:0016021;GO:0019228;GO:0034765;GO:0035725;GO:0042391;GO:0043005;GO:0045202;GO:0045956;GO:…	K04854	-
ENSG00000006327	39.5397	49.8591	29.2204	0.58606	-0.77088	0.0022614	0.038604	81	2.98048	41	1.68546	51	2.11932	52	2.35598	78	2.94139	56	2.07522	26	1.03119	42	1.64024	18	0.704423	48	1.81258	17	0.716656	25	1.01263	21	0.883491	25	1.11212	29	1.20361	42	1.60538	Nodiff	16	3018445	3022383	+	1801	TNFRSF12A	GO:0005515;GO:0005886;GO:0005886;GO:0016020;GO:0016021;GO:0043065;GO:0043065;GO:0001525;GO:0005515;GO:0005515;GO:0005515;GO:0005886;GO:0005886;GO:0005886;GO:0005886;GO:0006915;GO:0007155;GO:0016020;GO:0016021;GO:0030154;GO:0043065;GO:0043065;GO:0043065;GO:0061041;GO:2001238;GO:2001238;GO:0001525;GO:0005515;GO:0005515;GO:0005515;GO:0005886;GO:0005886;GO:0005886;GO:0005886;GO:0006915;GO:0007155;GO:…	K05149	-
ENSG00000006432	255.388	243.631	267.145	1.09652	0.132927	0.358954	0.931978	296	1.58371	319	1.90682	348	2.10275	138	0.909137	187	1.02538	318	1.7135	272	1.56861	215	1.2209	248	1.41122	372	2.04259	261	1.59987	229	1.34874	238	1.45594	209	1.35189	269	1.62339	225	1.25053	Nodiff	14	70722526	70809534	-	12386	MAP3K9	GO:0000165;GO:0000166;GO:0004672;GO:0004672;GO:0004672;GO:0004674;GO:0004674;GO:0004706;GO:0004706;GO:0004708;GO:0004709;GO:0004709;GO:0004709;GO:0004712;GO:0005515;GO:0005515;GO:0005524;GO:0005524;GO:0005524;GO:0005575;GO:0006468;GO:0006468;GO:0006468;GO:0006915;GO:0008219;GO:0016301;GO:0016310;GO:0016740;GO:0042803;GO:0043065;GO:0046777;GO:0106310;GO:0000165;GO:0000166;GO:0004672;GO:0004672;GO:…	K04417	EC:2.7.11.25
ENSG00000006451	986.436	918.551	1054.32	1.14781	0.198883	0.149476	0.668267	953	17.646	928	19.1971	772	16.1434	841	19.1741	1207	22.9043	1085	20.2328	1204	24.0294	861	16.9205	1174	23.1196	997	18.9454	769	16.3132	1019	20.77	1180	24.9814	1077	24.1091	940	19.6322	850	16.3493	Nodiff	7	39623565	39708120	+	3579	RALA	GO:0000166;GO:0001843;GO:0003924;GO:0003924;GO:0003924;GO:0003924;GO:0003925;GO:0005515;GO:0005515;GO:0005515;GO:0005525;GO:0005525;GO:0005525;GO:0005525;GO:0005525;GO:0005739;GO:0005886;GO:0005886;GO:0005886;GO:0005886;GO:0005886;GO:0005925;GO:0005925;GO:0006887;GO:0006935;GO:0007049;GO:0007165;GO:0007165;GO:0007165;GO:0007265;GO:0007265;GO:0007265;GO:0007265;GO:0009986;GO:0016020;GO:0016020;GO:…	K07834	-
ENSG00000006453	33.71	29.9402	37.4797	1.25182	0.324023	0.159251	0.686906	52	0.714794	39	0.598931	37	0.574387	34	0.575471	26	0.366276	26	0.359936	26	0.385225	16	0.233429	45	0.657885	54	0.761775	29	0.456706	55	0.83224	31	0.487216	16	0.265894	33	0.511657	27	0.385539	Nodiff	7	98291650	98401090	-	4821	BAIAP2L1	GO:0003779;GO:0005515;GO:0005515;GO:0005654;GO:0005654;GO:0005737;GO:0005829;GO:0005829;GO:0005829;GO:0005829;GO:0005856;GO:0005886;GO:0005912;GO:0007009;GO:0007009;GO:0009617;GO:0015629;GO:0030833;GO:0030833;GO:0030838;GO:0030838;GO:0046626;GO:0046626;GO:0051017;GO:0051764;GO:0070062;GO:0070064;GO:0098609;GO:0098641;GO:2000251;GO:2000251;	K20127	-
ENSG00000006459	3691.02	3374.02	4008.02	1.18791	0.248421	0.0614284	0.420692	3715	26.252	4007	31.6343	3401	27.1416	2214	19.2641	3334	24.145	3244	23.0866	4559	34.7246	4454	33.4051	3158	23.7343	4384	31.7929	3613	29.2505	3360	26.1368	4398	35.5338	3083	26.3384	3750	29.8898	4775	35.0513	Nodiff	7	140084746	140176983	-	9378	KDM7A	GO:0003712;GO:0005506;GO:0005634;GO:0005654;GO:0005654;GO:0005730;GO:0006325;GO:0006357;GO:0006482;GO:0007399;GO:0008270;GO:0016491;GO:0016706;GO:0030901;GO:0032452;GO:0032452;GO:0032452;GO:0032454;GO:0032454;GO:0033169;GO:0033169;GO:0035064;GO:0035574;GO:0035575;GO:0045893;GO:0046872;GO:0051213;GO:0051864;GO:0070076;GO:0070544;GO:0071557;GO:0071557;GO:0071558;GO:0071558;GO:0140683;GO:0046872;GO:…	K11445	-
ENSG00000006468	0.882755	0.366191	1.39932	3.82128	1.93406	0.187408	0.738733	0	0	1	0.00770017	0	0	1	0.00848657	0	0	0	0	1	0.00742897	0	0	1	0.00733036	3	0.0212198	0	0	2	0.0151741	1	0.00788039	0	0	2	0.0155483	2	0.0143193	Nodiff	7	13891229	13991425	-	9615	ETV1	GO:0000785;GO:0000978;GO:0000981;GO:0000981;GO:0001228;GO:0003677;GO:0003700;GO:0003700;GO:0003700;GO:0005515;GO:0005634;GO:0005634;GO:0005634;GO:0005634;GO:0006355;GO:0006355;GO:0006355;GO:0006357;GO:0006357;GO:0006357;GO:0006366;GO:0006366;GO:0006366;GO:0007411;GO:0007517;GO:0007638;GO:0030154;GO:0043565;GO:0043565;GO:0043565;GO:0045893;GO:0045944;GO:0048935;GO:0048935;GO:0048935;GO:1990837;GO:…	K09431	-
ENSG00000006530	738.177	703.085	773.27	1.09982	0.137273	0.319942	0.89367	1047	6.48633	771	5.33632	708	4.95349	640	4.88202	725	4.60308	646	4.03051	787	5.25522	702	4.6158	929	6.12108	807	5.13076	663	4.70573	716	4.88286	690	4.88747	663	4.96567	677	4.73074	758	4.87807	Nodiff	7	141551278	141655244	+	10697	AGK	GO:0003951;GO:0005739;GO:0005739;GO:0005743;GO:0005758;GO:0016020;GO:0016301;GO:0016301;GO:0043231;GO:0046486;GO:0003951;GO:0016301;GO:0003951;GO:0005739;GO:0005743;GO:0005758;GO:0016020;GO:0016301;GO:0016301;GO:0046486;GO:0000166;GO:0001727;GO:0001727;GO:0001729;GO:0001729;GO:0001729;GO:0001729;GO:0003951;GO:0004143;GO:0004143;GO:0004143;GO:0004143;GO:0005515;GO:0005524;GO:0005737;GO:0005739;GO:…	K09881	EC:2.7.1.94
ENSG00000006534	55.1145	80.7091	29.52	0.365758	-1.45104	8.72e-07	5.66e-05	94	0.940704	63	0.70437	95	1.07368	60	0.739339	156	1.59995	104	1.04817	52	0.560909	68	0.722257	24	0.255445	35	0.359459	33	0.378356	33	0.363536	30	0.343264	15	0.18148	30	0.338637	26	0.270287	Down Regulation	11	68008578	68029282	+	6622	ALDH3B1	GO:0004028;GO:0004029;GO:0004029;GO:0004030;GO:0004030;GO:0004030;GO:0005515;GO:0005737;GO:0005737;GO:0005886;GO:0005886;GO:0006066;GO:0006068;GO:0006081;GO:0006081;GO:0006081;GO:0006629;GO:0006629;GO:0006979;GO:0016020;GO:0016491;GO:0016491;GO:0016491;GO:0016620;GO:0016620;GO:0016620;GO:0018477;GO:0018477;GO:0018479;GO:0018479;GO:0030148;GO:0030667;GO:0031982;GO:0033721;GO:0034599;GO:0035579;GO:…	K00129	EC:1.2.1.5
ENSG00000006555	245.708	246.502	244.915	0.99356	-0.00932043	0.948557	1	294	3.18823	275	3.33173	276	3.38015	212	2.83077	269	2.98959	256	2.79587	267	3.12088	258	2.96947	224	2.58351	269	2.99371	284	3.52843	181	2.16067	221	2.74016	181	2.37297	275	3.36374	234	2.636	Nodiff	1	54779712	54801323	-	6111	TTC22	GO:0005515;GO:0005515;GO:0005515;	K24933	-
ENSG00000006576	508.451	546.113	470.789	0.862073	-0.214119	0.125032	0.617592	644	4.92529	621	5.30606	543	4.68998	464	4.36949	589	4.61656	470	3.62008	682	5.62204	656	5.32485	490	3.98568	583	4.57583	431	3.77645	479	4.03264	407	3.55896	396	3.66145	376	3.24356	443	3.51946	Nodiff	7	77798773	77957503	+	8665	PHTF2	GO:0005783;GO:0005783;GO:0005783;GO:0016020;GO:0016021;GO:0005783;GO:0005783;GO:0005783;GO:0016020;GO:0016021;GO:0005783;GO:0005783;GO:0005783;GO:0016020;GO:0016021;GO:0005783;GO:0005783;GO:0005783;GO:0016020;GO:0016021;GO:0005783;GO:0005783;GO:0005783;GO:0016020;GO:0016021;GO:0005783;GO:0005783;GO:0005783;GO:0016020;GO:0016021;GO:0005783;GO:0005783;GO:0005783;GO:0016020;GO:0016021;GO:0005783;GO:…	-	-
ENSG00000006606	0.353338	0.573002	0.133673	0.233286	-2.09983	0.51811	1	0	0	1	0.105316	0	0	0	0	0	0	4	0.379746	0	0	0	0	0	0	0	0	0	0	0	0	0	0	0	0	0	0	1	0.0979233	Nodiff	7	75769533	75789896	-	703	CCL26	GO:0001938;GO:0002548;GO:0002548;GO:0005125;GO:0005515;GO:0005576;GO:0005576;GO:0005576;GO:0005615;GO:0005615;GO:0005615;GO:0006935;GO:0006935;GO:0006954;GO:0006954;GO:0006955;GO:0006955;GO:0007165;GO:0007186;GO:0007267;GO:0008009;GO:0008009;GO:0008009;GO:0008009;GO:0008009;GO:0010818;GO:0030335;GO:0030593;GO:0030838;GO:0031728;GO:0031737;GO:0043547;GO:0043547;GO:0048018;GO:0048020;GO:0048245;GO:…	K21096	-
ENSG00000006607	469.807	445.357	494.258	1.1098	0.150301	0.288727	0.870205	558	2.57313	446	2.29772	550	2.86428	314	1.78289	375	1.77222	539	2.50317	472	2.34603	562	2.75056	490	2.40317	513	2.42773	507	2.67853	505	2.56346	433	2.28296	354	1.97352	466	2.42382	504	2.41426	Nodiff	2	241356285	241494841	+	14371	FARP2	GO:0005085;GO:0005085;GO:0005085;GO:0005085;GO:0005085;GO:0005085;GO:0005737;GO:0005829;GO:0005856;GO:0005856;GO:0007155;GO:0007155;GO:0008092;GO:0008092;GO:0016322;GO:0016601;GO:0022405;GO:0030316;GO:0030316;GO:0031532;GO:0031532;GO:0033623;GO:0033623;GO:0050790;GO:0071526;GO:0071526;GO:0071800;GO:0071800;GO:0110165;GO:0005085;GO:0005085;GO:0005085;GO:0005085;GO:0005085;GO:0005737;GO:0005829;GO:…	K06082	-
ENSG00000006611	0.118665	0.237329	0	0	#NAME?	0.754285	1	0	0	1	0.0150973	1	0.0152612	0	0	0	0	0	0	0	0	0	0	0	0	0	0	0	0	0	0	0	0	0	0	0	0	0	0	Nodiff	11	17493895	17544416	-	4904	USH1C	GO:0000086;GO:0001750;GO:0001917;GO:0001917;GO:0002142;GO:0005515;GO:0005515;GO:0005515;GO:0005737;GO:0005737;GO:0005829;GO:0005829;GO:0005856;GO:0005886;GO:0005886;GO:0005902;GO:0005903;GO:0005929;GO:0007605;GO:0007605;GO:0007605;GO:0007605;GO:0030046;GO:0030154;GO:0030507;GO:0032420;GO:0032420;GO:0032426;GO:0032532;GO:0042472;GO:0042472;GO:0042491;GO:0042491;GO:0042995;GO:0045177;GO:0045202;GO:…	K21877	-
ENSG00000006625	29.4525	28.067	30.8379	1.09872	0.135829	0.643016	1	47	1.954	19	0.8825	25	1.17379	26	1.33096	30	1.27822	22	0.921135	38	1.70284	34	1.50025	27	1.19385	32	1.36531	26	1.2384	35	1.60178	28	1.33096	37	1.85969	25	1.17234	24	1.03649	Nodiff	7	30496621	30504841	-	1594	GGCT	GO:0001836;GO:0003839;GO:0003839;GO:0003839;GO:0003839;GO:0003839;GO:0005829;GO:0005829;GO:0016829;GO:0042803;GO:0070062;GO:0001836;GO:0003839;GO:0003839;GO:0003839;GO:0003839;GO:0003839;GO:0005829;GO:0005829;GO:0016829;GO:0042803;GO:0070062;GO:0001836;GO:0003839;GO:0003839;GO:0003839;GO:0003839;GO:0003839;GO:0005829;GO:0005829;GO:0016829;GO:0042803;GO:0070062;GO:0003839;GO:0003839;GO:0016829;GO:…	K00682	EC:4.3.2.9
ENSG00000006634	318.67	322.281	315.059	0.977591	-0.0326968	0.813517	1	405	5.84096	382	6.15499	261	4.25104	293	5.20312	393	5.8087	284	4.12498	378	5.87603	362	5.54109	349	5.35321	368	5.44669	306	5.05605	267	4.23886	287	4.73253	306	5.33534	232	3.77402	291	4.35962	Nodiff	7	87876216	87909553	+	4595	DBF4	GO:0000082;GO:0003676;GO:0005515;GO:0005515;GO:0005634;GO:0005634;GO:0005654;GO:0005654;GO:0006260;GO:0006260;GO:0007049;GO:0008047;GO:0008270;GO:0010571;GO:0016604;GO:0031431;GO:0043539;GO:0046872;GO:0050790;GO:0071902;GO:1901987;GO:0000082;GO:0003676;GO:0003676;GO:0005515;GO:0005515;GO:0005634;GO:0005634;GO:0005634;GO:0005654;GO:0005654;GO:0006260;GO:0006260;GO:0007049;GO:0008047;GO:0008270;GO:…	K06629	-
ENSG00000006638	72.3164	91.1022	53.5306	0.587588	-0.767122	0.000558308	0.0127917	79	1.85189	118	3.09033	92	2.43558	119	3.43481	76	1.82583	129	3.04546	107	2.70356	51	1.26887	38	0.947398	58	1.39532	55	1.47711	60	1.54828	40	1.07209	56	1.58704	66	1.7451	34	0.827931	Nodiff	19	3594507	3606875	-	2827	TBXA2R	GO:0001669;GO:0004930;GO:0004930;GO:0004930;GO:0004960;GO:0004960;GO:0004960;GO:0004960;GO:0004961;GO:0004961;GO:0005085;GO:0005515;GO:0005515;GO:0005886;GO:0005886;GO:0005886;GO:0005886;GO:0005886;GO:0005886;GO:0005887;GO:0006939;GO:0006954;GO:0006954;GO:0007165;GO:0007186;GO:0007186;GO:0007186;GO:0007186;GO:0007189;GO:0007204;GO:0007204;GO:0007584;GO:0009410;GO:0016020;GO:0016021;GO:0016021;GO:…	K04264	-
ENSG00000006652	142.93	127.084	158.775	1.24937	0.321196	0.0478065	0.364369	163	1.36699	110	1.03064	107	1.01341	112	1.15655	133	1.14311	133	1.12332	165	1.49151	165	1.46865	188	1.67685	162	1.39427	130	1.24906	150	1.38477	143	1.37118	152	1.54111	113	1.06892	172	1.49842	Nodiff	7	112422887	112481017	+	7902	IFRD1	GO:0005634;GO:0007518;GO:0030154;GO:0005634;GO:0007518;GO:0030154;GO:0005634;GO:0007518;GO:0030154;GO:0005634;GO:0005634;GO:0005737;GO:0007518;GO:0014706;GO:0016528;GO:0030154;GO:0030517;GO:0042692;GO:0043403;GO:0048671;GO:0005634;GO:0007518;GO:0030154;	-	-
ENSG00000006659	0.604024	0.942565	0.265482	0.28166	-1.82798	0.379161	0.949628	0	0	1	0.0818994	0	0	1	0.0902637	1	0.0751283	4	0.295312	0	0	1	0.0778043	0	0	0	0	0	0	1	0.0806965	0	0	0	0	1	0.0826864	0	0	Nodiff	19	39704481	39709444	+	904	LGALS14	GO:0005515;GO:0005634;GO:0005654;GO:0006915;GO:0030246;GO:0030246;GO:0030246;GO:0070234;GO:0070234;GO:0005515;GO:0005634;GO:0005654;GO:0006915;GO:0030246;GO:0030246;GO:0030246;GO:0070234;GO:0070234;GO:0005654;GO:0030246;GO:0030246;GO:0030246;GO:0070234;GO:0070234;	K10097	-
ENSG00000006695	234.896	233.926	235.866	1.00829	0.0119142	0.932179	1	286	2.80537	240	2.63009	237	2.62542	214	2.58467	257	2.58354	266	2.62773	268	2.8335	232	2.4153	236	2.46205	272	2.7381	200	2.24758	220	2.37551	200	2.24304	194	2.30058	266	2.94303	215	2.19074	Nodiff	17	14069490	14231736	+	6756	COX10	GO:0006783;GO:0006783;GO:0008495;GO:0016020;GO:0016021;GO:0016021;GO:0016740;GO:0016765;GO:0031966;GO:0044249;GO:1901576;GO:0004311;GO:0004311;GO:0004311;GO:0005730;GO:0005739;GO:0005739;GO:0005739;GO:0005739;GO:0005743;GO:0005829;GO:0006629;GO:0006783;GO:0006783;GO:0006783;GO:0006783;GO:0006784;GO:0008495;GO:0008495;GO:0008495;GO:0008495;GO:0008535;GO:0016020;GO:0016021;GO:0016021;GO:0016740;GO:…	K02257	EC:2.5.1.141
ENSG00000006704	39.841	32.3266	47.3553	1.4649	0.550803	0.0540916	0.394132	32	0.326301	33	0.375938	19	0.2188	33	0.414332	56	0.585213	37	0.379966	36	0.395671	30	0.324674	34	0.368729	71	0.742988	22	0.257011	35	0.392866	70	0.816109	36	0.443795	66	0.759101	29	0.30718	Nodiff	7	74453790	74602605	+	6499	GTF2IRD1	GO:0000122;GO:0000978;GO:0000981;GO:0000981;GO:0001227;GO:0003677;GO:0003700;GO:0003700;GO:0005515;GO:0005634;GO:0005634;GO:0005654;GO:0005829;GO:0006355;GO:0006366;GO:0006366;GO:0000122;GO:0000978;GO:0000981;GO:0000981;GO:0001227;GO:0003677;GO:0003700;GO:0003700;GO:0003700;GO:0005515;GO:0005634;GO:0005634;GO:0005634;GO:0005654;GO:0005829;GO:0006355;GO:0006366;GO:0006366;GO:0014886;GO:0000122;GO:…	K03121	-
ENSG00000006712	1014.62	986.626	1042.62	1.05675	0.0796363	0.534824	1	1057	24.5779	982	25.5103	936	24.5794	1022	29.2609	1263	30.0975	1266	29.6468	979	24.5367	903	22.2851	1039	25.6948	1139	27.18	909	24.2156	1041	26.6458	946	25.1503	929	26.1154	1030	27.0144	919	22.1979	Nodiff	19	39385629	39391154	-	2850	PAF1	GO:0000122;GO:0000122;GO:0000791;GO:0000993;GO:0000993;GO:0001711;GO:0001711;GO:0003682;GO:0003682;GO:0005515;GO:0005515;GO:0005634;GO:0005654;GO:0005654;GO:0005737;GO:0006368;GO:0006368;GO:0006368;GO:0006378;GO:0010390;GO:0016020;GO:0016055;GO:0016570;GO:0016570;GO:0016593;GO:0016593;GO:0016593;GO:0016593;GO:0016593;GO:0019827;GO:0030054;GO:0031062;GO:0031442;GO:0033523;GO:0034504;GO:0045638;GO:…	K15174	-
ENSG00000006715	677.272	714.146	640.398	0.896733	-0.15725	0.248392	0.823385	929	7.94175	744	7.10573	768	7.41459	643	6.76829	790	6.92127	751	6.46569	720	6.63433	762	6.91375	663	6.02802	765	6.71147	605	5.92539	554	5.21338	611	5.97206	516	5.33288	568	5.47693	616	5.47026	Nodiff	7	38722974	38932394	-	7752	VPS41	GO:0003674;GO:0005515;GO:0005515;GO:0005515;GO:0005737;GO:0005764;GO:0005765;GO:0005768;GO:0005769;GO:0005770;GO:0005770;GO:0005770;GO:0005794;GO:0005798;GO:0005829;GO:0006623;GO:0006623;GO:0006623;GO:0006886;GO:0006886;GO:0006914;GO:0008017;GO:0008333;GO:0009267;GO:0010008;GO:0012505;GO:0015031;GO:0015630;GO:0016020;GO:0016192;GO:0016192;GO:0016192;GO:0016236;GO:0030123;GO:0030136;GO:0030897;GO:…	K20184	-
ENSG00000006740	14.2795	13.6463	14.9128	1.09281	0.128044	0.822458	1	9	0.0639805	12	0.0953063	19	0.15254	14	0.122546	25	0.182139	18	0.12887	19	0.145587	0	0	14	0.105851	7	0.0510692	17	0.138457	9	0.0704298	20	0.162561	25	0.214861	10	0.080185	9	0.0664622	Nodiff	17	12789498	12991643	+	9322	ARHGAP44	GO:0005096;GO:0005096;GO:0005096;GO:0005096;GO:0005096;GO:0005515;GO:0005515;GO:0005543;GO:0005737;GO:0005737;GO:0005768;GO:0005829;GO:0006887;GO:0007165;GO:0007165;GO:0014069;GO:0014069;GO:0030054;GO:0030425;GO:0030425;GO:0031256;GO:0031256;GO:0031267;GO:0032956;GO:0032956;GO:0035020;GO:0035021;GO:0035021;GO:0042995;GO:0043087;GO:0043087;GO:0043087;GO:0043197;GO:0043197;GO:0043197;GO:0045202;GO:…	K21067	-
ENSG00000006744	1235.19	1243.01	1227.37	0.987416	-0.0182702	0.939423	1	1416	13.4016	1414	14.9512	1175	12.559	1310	15.2662	1342	13.0168	1345	12.82	1408	14.3634	1182	11.8732	1261	12.6931	1469	14.2682	1052	11.4069	1283	13.3668	1013	10.9619	991	11.3391	1275	13.611	1052	10.3427	Nodiff	17	12991612	13018065	-	7002	ELAC2	GO:0003723;GO:0004518;GO:0004519;GO:0004521;GO:0004549;GO:0005634;GO:0005654;GO:0005654;GO:0005739;GO:0005739;GO:0005759;GO:0005829;GO:0008033;GO:0008033;GO:0008033;GO:0016078;GO:0016787;GO:0034414;GO:0042645;GO:0042645;GO:0042780;GO:0042781;GO:0042781;GO:0046872;GO:0072684;GO:0072684;GO:0090646;GO:0005654;GO:0008033;GO:0008033;GO:0016787;GO:0034414;GO:0042781;GO:0003723;GO:0004518;GO:0004519;GO:…	K00784	EC:3.1.26.11
ENSG00000006747	8.43194	9.5821	7.28178	0.759936	-0.39605	0.379946	0.950258	15	0.0855018	13	0.082787	12	0.0772486	9	0.0631675	14	0.0817843	6	0.0344437	5	0.0307198	8	0.0483985	6	0.0363744	14	0.081897	3	0.0195914	5	0.0313735	6	0.0391037	12	0.0826946	3	0.0192883	7	0.0414485	Nodiff	7	12570577	12660182	+	11626	SCIN	GO:0001786;GO:0002102;GO:0003779;GO:0005509;GO:0005509;GO:0005545;GO:0005546;GO:0005546;GO:0005737;GO:0005737;GO:0005856;GO:0005938;GO:0007417;GO:0008154;GO:0008285;GO:0015629;GO:0017156;GO:0030031;GO:0030054;GO:0032330;GO:0042989;GO:0042995;GO:0043065;GO:0045010;GO:0045654;GO:0046872;GO:0051014;GO:0051014;GO:0051014;GO:0051015;GO:0051015;GO:0051015;GO:0051016;GO:0051047;GO:0051127;GO:0051693;GO:…	K05768	-
ENSG00000006756	195.656	178.658	212.655	1.19029	0.251311	0.329819	0.90243	169	1.59402	114	1.20128	150	1.5978	140	1.62593	246	2.37793	267	2.53625	197	2.00279	245	2.45262	155	1.55488	108	1.04541	159	1.71816	191	1.98312	209	2.2539	207	2.36041	294	3.12782	274	2.68463	Nodiff	X	2903972	2929349	-	7026	ARSD	GO:0004065;GO:0004065;GO:0005764;GO:0005788;GO:0008484;GO:0008484;GO:0016020;GO:0016021;GO:0016787;GO:0046872;	K12374	EC:3.1.6.-
ENSG00000006757	70.6668	70.5193	70.8143	1.00418	0.00602283	0.990078	1	69	1.34055	67	1.45426	52	1.14094	66	1.57886	102	2.03091	106	2.07402	84	1.75904	57	1.17535	52	1.07447	70	1.39568	66	1.46905	61	1.30458	62	1.37723	74	1.73811	90	1.97226	62	1.25127	Nodiff	X	7898247	7927739	-	3411	PNPLA4	GO:0003824;GO:0004623;GO:0004806;GO:0004806;GO:0004806;GO:0004806;GO:0004806;GO:0004806;GO:0005737;GO:0005739;GO:0005811;GO:0005829;GO:0006629;GO:0006629;GO:0006629;GO:0008150;GO:0016020;GO:0016042;GO:0016042;GO:0016042;GO:0016411;GO:0016787;GO:0016787;GO:0016787;GO:0019433;GO:0019433;GO:0042572;GO:0047376;GO:0050253;GO:0050253;GO:0050253;GO:0051264;GO:0051265;GO:0055088;GO:0003824;GO:0004623;GO:…	K11157	EC:3.1.1.-
ENSG00000006788	0.0562117	0	0.112423	Inf	Inf	0.977415	1	0	0	0	0	0	0	0	0	0	0	0	0	0	0	0	0	0	0	1	0.0111127	0	0	0	0	0	0	0	0	0	0	0	0	Nodiff	17	10300865	10373130	-	6120	MYH13	GO:0000146;GO:0000166;GO:0003774;GO:0003774;GO:0003779;GO:0005515;GO:0005516;GO:0005524;GO:0005524;GO:0005524;GO:0005737;GO:0005859;GO:0006936;GO:0009267;GO:0016459;GO:0016459;GO:0016459;GO:0030016;GO:0030016;GO:0032982;GO:0051015;GO:0051015;GO:0070062;GO:0000146;GO:0000166;GO:0003774;GO:0003774;GO:0003779;GO:0005515;GO:0005516;GO:0005524;GO:0005524;GO:0005524;GO:0005737;GO:0005859;GO:0006936;GO:…	K24220	-
ENSG00000006831	1236.66	1257.02	1216.3	0.9676	-0.0475176	0.702555	1	1308	14.8655	1282	16.2777	1368	17.5583	1022	14.3018	1479	17.2265	1546	17.6952	1230	15.0675	1502	18.1175	1203	14.5411	1240	14.4627	1183	15.4034	1143	14.2997	1076	13.9819	1033	14.1933	1076	13.7934	1311	15.4775	Nodiff	12	1688574	1788674	+	5831	ADIPOR2	GO:0005515;GO:0005886;GO:0005886;GO:0005886;GO:0005886;GO:0006629;GO:0006631;GO:0009755;GO:0016020;GO:0016021;GO:0016021;GO:0016021;GO:0019395;GO:0031226;GO:0033211;GO:0033211;GO:0033211;GO:0038023;GO:0038023;GO:0042593;GO:0042593;GO:0042802;GO:0046872;GO:0055100;GO:0055100;GO:0061042;GO:0061042;GO:0097003;GO:0120162;GO:0120162;	K07297	-
ENSG00000006837	6.05035	6.12023	5.98046	0.977164	-0.0333281	1	1	7	0.147313	6	0.141068	13	0.308966	5	0.129562	3	0.0647025	3	0.0635825	9	0.204149	6	0.134014	8	0.179057	6	0.129583	11	0.265213	6	0.138996	2	0.0481232	2	0.0508843	6	0.142423	5	0.109305	Nodiff	5	134286350	134371047	-	3149	CDKL3	GO:0000166;GO:0004672;GO:0004672;GO:0004672;GO:0004674;GO:0004674;GO:0004693;GO:0004693;GO:0004712;GO:0005515;GO:0005524;GO:0005524;GO:0005524;GO:0005634;GO:0005737;GO:0006468;GO:0006468;GO:0006468;GO:0016301;GO:0016310;GO:0016740;GO:0030517;GO:0036211;GO:0050775;GO:0051726;GO:0097484;GO:0106310;GO:0016301;GO:0016310;GO:0000166;GO:0004672;GO:0004672;GO:0005524;GO:0005524;GO:0005524;GO:0006468;GO:…	K08824	EC:2.7.11.22
ENSG00000007001	0.466731	0.677231	0.256232	0.378352	-1.4022	0.628667	1	1	0.0224111	0	0	0	0	0	0	0	0	0	0	5	0.12078	0	0	0	0	1	0.0229995	0	0	0	0	0	0	1	0.0270941	0	0	0	0	Nodiff	2	157876702	158136154	+	2957	UPP2	GO:0003824;GO:0003824;GO:0004850;GO:0004850;GO:0004850;GO:0004850;GO:0004850;GO:0005515;GO:0005737;GO:0005737;GO:0005829;GO:0005829;GO:0005829;GO:0006218;GO:0006218;GO:0006249;GO:0009116;GO:0009116;GO:0009116;GO:0009164;GO:0009166;GO:0009166;GO:0016740;GO:0016757;GO:0016763;GO:0016763;GO:0042802;GO:0042802;GO:0044206;GO:0045098;GO:0046108;GO:0047847;GO:0003824;GO:0003824;GO:0004850;GO:0004850;GO:…	K00757	EC:2.4.2.3
ENSG00000007038	29.8698	29.5889	30.1506	1.01899	0.0271332	0.970168	1	12	0.404288	20	0.752792	26	0.989256	30	1.24451	29	1.0013	31	1.05183	50	1.8157	52	1.85939	14	0.501647	17	0.58778	24	0.926366	29	1.07552	9	0.346685	30	1.22192	70	2.66009	34	1.18991	Nodiff	16	2817180	2826304	+	1967	PRSS21	GO:0004252;GO:0004252;GO:0004252;GO:0005515;GO:0005576;GO:0005615;GO:0005737;GO:0005886;GO:0005886;GO:0005886;GO:0006508;GO:0006508;GO:0006508;GO:0006508;GO:0007283;GO:0007283;GO:0007283;GO:0008233;GO:0008236;GO:0008236;GO:0016020;GO:0016020;GO:0016787;GO:0031225;GO:0004252;GO:0004252;GO:0004252;GO:0005515;GO:0005576;GO:0005615;GO:0005737;GO:0005886;GO:0005886;GO:0005886;GO:0006508;GO:0006508;GO:…	K09625	EC:3.4.21.-
ENSG00000007047	426.35	433.108	419.593	0.968794	-0.0457382	0.764636	1	446	4.44054	452	5.02776	464	5.21728	425	5.21023	478	4.87738	586	5.87589	373	4.00289	464	4.90317	369	3.9074	491	5.01693	411	4.68818	366	4.01135	398	4.53071	375	4.51382	427	4.79531	364	3.76469	Nodiff	19	45079288	45305284	+	6656	MARK4	GO:0004672;GO:0004672;GO:0005524;GO:0005524;GO:0006468;GO:0006468;GO:0000166;GO:0000226;GO:0000226;GO:0000930;GO:0001578;GO:0004672;GO:0004672;GO:0004674;GO:0004674;GO:0004674;GO:0004674;GO:0004712;GO:0005515;GO:0005515;GO:0005524;GO:0005524;GO:0005524;GO:0005737;GO:0005737;GO:0005813;GO:0005813;GO:0005815;GO:0005829;GO:0005829;GO:0005856;GO:0006468;GO:0006468;GO:0006468;GO:0007049;GO:0007399;GO:…	K08798	EC:2.7.11.1
ENSG00000007062	2.65611	3.16971	2.14252	0.675936	-0.565041	0.520579	1	4	0.0355476	2	0.0198571	5	0.0501817	9	0.0984827	3	0.0273231	3	0.0268501	0	0	0	0	0	0	2	0.0182405	1	0.0101815	3	0.0293481	0	0	5	0.0537195	2	0.0200479	3	0.0276948	Nodiff	4	15963076	16084378	-	7457	PROM1	GO:0016020;GO:0016021;GO:0016021;GO:0031528;GO:0110165;GO:0001750;GO:0005515;GO:0005515;GO:0005615;GO:0005783;GO:0005793;GO:0005886;GO:0005887;GO:0005887;GO:0005902;GO:0005929;GO:0005929;GO:0009986;GO:0009986;GO:0010842;GO:0015485;GO:0016020;GO:0016021;GO:0016021;GO:0016021;GO:0016324;GO:0016324;GO:0031528;GO:0031982;GO:0042622;GO:0042805;GO:0042995;GO:0045296;GO:0045494;GO:0045494;GO:0060042;GO:…	K06532	-
ENSG00000007080	446.966	468.055	425.877	0.909886	-0.136243	0.310945	0.886865	447	17.8341	386	17.2055	509	22.9344	469	23.0401	538	21.9981	665	26.7203	521	22.4051	449	19.0129	445	18.8827	398	16.2961	387	17.6896	364	15.9865	347	15.8291	492	23.7313	446	20.0709	352	14.5886	Nodiff	19	17933015	17943991	+	1661	CCDC124	GO:0003713;GO:0003723;GO:0005634;GO:0005737;GO:0005815;GO:0005829;GO:0005856;GO:0005886;GO:0006366;GO:0007049;GO:0030496;GO:0045893;GO:0051301;GO:0003713;GO:0003723;GO:0005634;GO:0005737;GO:0005815;GO:0005829;GO:0005856;GO:0005886;GO:0006366;GO:0007049;GO:0030496;GO:0045893;GO:0051301;GO:0005829;GO:0005886;	-	-
ENSG00000007129	241.372	279.816	202.928	0.72522	-0.463509	0.00169348	0.031147	302	10.1231	335	12.5455	359	13.5903	210	8.66751	261	8.96615	303	10.2288	354	12.7901	269	9.57013	187	6.66668	237	8.1529	214	8.21831	196	7.23223	151	5.78718	173	7.01077	266	10.0572	127	4.4222	Nodiff	19	41549518	41586844	+	1977	CEACAM21	GO:0016020;GO:0016021;GO:0016020;GO:0016021;GO:0016020;GO:0016021;GO:0016020;GO:0016021;GO:0016020;GO:0016021;	K06499	-
ENSG00000007168	2861.27	2777.92	2944.61	1.06	0.0840701	0.526159	1	3349	16.1163	2854	15.344	3016	16.391	2402	14.2328	2823	13.9225	2892	14.0159	3099	16.0744	3304	16.8751	2824	14.4535	3165	15.6307	2680	14.7756	2735	14.4882	2832	15.582	2512	14.6144	2736	14.8509	2959	14.7918	Nodiff	17	2593210	2685615	+	13771	PAFAH1B1	GO:0005515;GO:0000132;GO:0000132;GO:0000226;GO:0000226;GO:0000235;GO:0000776;GO:0000776;GO:0001667;GO:0001675;GO:0001675;GO:0001764;GO:0001764;GO:0001764;GO:0001764;GO:0001961;GO:0005515;GO:0005515;GO:0005515;GO:0005634;GO:0005635;GO:0005635;GO:0005635;GO:0005737;GO:0005737;GO:0005813;GO:0005813;GO:0005813;GO:0005813;GO:0005815;GO:0005819;GO:0005829;GO:0005829;GO:0005829;GO:0005856;GO:0005871;GO:…	K16794	-
ENSG00000007171	4.41422	4.74901	4.07944	0.859007	-0.219258	0.775724	1	2	0.0216249	11	0.132878	4	0.0488439	0	0	1	0.0110811	2	0.0217786	14	0.163161	7	0.0803305	2	0.0229993	2	0.0221927	7	0.086713	4	0.0476095	0	0	0	0	8	0.0975669	8	0.0898549	Nodiff	17	27756766	27800529	-	6129	NOS2	GO:0001666;GO:0001912;GO:0002227;GO:0004517;GO:0004517;GO:0004517;GO:0004517;GO:0004517;GO:0004517;GO:0004517;GO:0004517;GO:0005515;GO:0005515;GO:0005516;GO:0005516;GO:0005516;GO:0005634;GO:0005634;GO:0005654;GO:0005737;GO:0005737;GO:0005737;GO:0005777;GO:0005782;GO:0005829;GO:0005829;GO:0005829;GO:0005829;GO:0005886;GO:0006527;GO:0006527;GO:0006527;GO:0006801;GO:0006801;GO:0006809;GO:0006809;GO:…	K13241	EC:1.14.13.39
ENSG00000007174	0.869357	0.82434	0.914375	1.10922	0.149546	1	1	0	0	3	0.0131109	2	0.00883549	0	0	1	0.00400897	0	0	0	0	1	0.00415177	0	0	1	0.0040145	2	0.00896327	1	0.0043061	0	0	0	0	0	0	3	0.0121906	Nodiff	17	11598470	11969748	+	16941	DNAH9	GO:0003341;GO:0003341;GO:0005858;GO:0005858;GO:0007018;GO:0007018;GO:0008569;GO:0008569;GO:0030286;GO:0030286;GO:0045505;GO:0045505;GO:0051959;GO:0051959;GO:0000166;GO:0003341;GO:0003341;GO:0003341;GO:0003341;GO:0005515;GO:0005524;GO:0005524;GO:0005524;GO:0005576;GO:0005737;GO:0005856;GO:0005858;GO:0005858;GO:0005874;GO:0005929;GO:0005930;GO:0005930;GO:0005930;GO:0005930;GO:0007018;GO:0007018;GO:…	K10408	-
ENSG00000007202	1785.78	1763.06	1808.51	1.02578	0.0367197	0.784258	1	2285	16.4023	2120	17.0016	2005	16.2539	1210	10.6948	1716	12.6239	2082	15.0513	1959	15.1571	1765	13.4469	1915	14.62	2111	15.5512	1771	14.5646	1844	14.571	1640	13.46	1134	9.84109	1880	15.2217	1563	11.6548	Nodiff	17	28614446	28645454	-	9232	KIAA0100	GO:0005576;GO:0005515;	-	-
ENSG00000007237	1000.2	1279.76	720.634	0.563099	-0.828538	0.0159209	0.174045	528	3.44461	1143	8.33081	1623	11.9578	993	7.97669	1277	8.53798	1454	9.55312	1114	7.83349	2687	18.6051	302	2.09543	673	4.50585	695	5.1946	703	5.04859	639	4.76639	580	4.57452	685	5.04063	1180	7.99678	Nodiff	17	9910606	10198606	-	10158	GAS7	GO:0005515;GO:0005515;GO:0005737;GO:0005737;GO:0005884;GO:0005886;GO:0007399;GO:0030041;GO:0030154;GO:0042802;GO:0048812;GO:0051015;GO:0005515;GO:0005515;GO:0005737;GO:0005737;GO:0005884;GO:0005886;GO:0007399;GO:0030041;GO:0030154;GO:0048812;GO:0051015;GO:0005515;GO:0005515;GO:0005737;GO:0005737;GO:0005884;GO:0005886;GO:0007399;GO:0030041;GO:0030154;GO:0048812;GO:0051015;GO:0005515;GO:0005515;GO:…	K18618	-
ENSG00000007255	225.334	257.124	193.544	0.752728	-0.4098	0.014829	0.165212	247	17.544	234	18.5688	279	22.3801	253	22.1269	319	23.221	352	25.1797	331	25.341	177	13.3433	225	16.9971	193	14.0684	145	11.7995	166	12.9792	139	11.2883	257	22.0687	212	16.9846	133	9.81321	Nodiff	19	45162928	45178237	-	933	TRAPPC6A	GO:0005515;GO:0005737;GO:0005783;GO:0005794;GO:0005801;GO:0005802;GO:0005829;GO:0006888;GO:0006888;GO:0016192;GO:0030008;GO:0043087;GO:0043087;GO:0048193;GO:0048193;GO:0048208;GO:0099022;GO:1903232;GO:1990072;GO:0005515;GO:0005737;GO:0005783;GO:0005794;GO:0005801;GO:0005802;GO:0005829;GO:0006888;GO:0006888;GO:0016192;GO:0030008;GO:0043087;GO:0048193;GO:0048208;GO:0099022;GO:1903232;GO:1990072;GO:…	K20304	-
ENSG00000007264	975.501	1026.31	924.689	0.900982	-0.150429	0.576332	1	631	10.1054	947	16.9437	1612	29.1551	933	18.3981	1184	19.4327	1107	17.8544	698	12.0488	1559	26.4989	502	8.55043	1023	16.8134	1343	24.6412	763	13.4511	653	11.9569	839	16.2442	677	12.2293	1229	20.4457	Nodiff	19	3777970	3802129	-	4138	MATK	GO:0000166;GO:0004672;GO:0004672;GO:0004712;GO:0004713;GO:0004713;GO:0004713;GO:0004713;GO:0004713;GO:0004713;GO:0004715;GO:0004715;GO:0005515;GO:0005515;GO:0005524;GO:0005524;GO:0005524;GO:0005737;GO:0005829;GO:0006468;GO:0006468;GO:0006468;GO:0006468;GO:0008284;GO:0016020;GO:0016301;GO:0016310;GO:0016740;GO:0018108;GO:0000166;GO:0004672;GO:0004672;GO:0004712;GO:0004713;GO:0004713;GO:0004713;GO:…	K08888	EC:2.7.10.2
ENSG00000007312	70.5213	105.215	35.8273	0.340514	-1.55421	1.33e-09	1.65e-07	106	3.30568	118	4.11124	126	4.43763	142	5.45269	85	2.71664	144	4.52265	89	2.99164	79	2.61481	22	0.72969	63	2.01628	30	1.07186	30	1.02988	13	0.463534	56	2.11133	35	1.23115	26	0.842278	Down Regulation	17	63928738	63932336	-	2125	CD79B	GO:0002250;GO:0002376;GO:0004888;GO:0004888;GO:0005515;GO:0005886;GO:0005886;GO:0005887;GO:0006955;GO:0007165;GO:0007166;GO:0007166;GO:0009897;GO:0016020;GO:0016020;GO:0016020;GO:0016021;GO:0019815;GO:0019815;GO:0019815;GO:0030183;GO:0042802;GO:0042802;GO:0050853;GO:0050853;GO:0050853;GO:0070062;GO:0002250;GO:0002376;GO:0004888;GO:0004888;GO:0005515;GO:0005886;GO:0005886;GO:0005887;GO:0006955;GO:…	K06507	-
ENSG00000007314	5.0903	7.52241	2.65818	0.353368	-1.50075	0.0105862	0.128667	7	0.0562765	17	0.152691	10	0.0907934	7	0.0692938	2	0.0164785	5	0.0404831	12	0.103986	4	0.0341308	0	0	8	0.0660047	4	0.0368426	0	0	0	0	2	0.0194389	3	0.0272043	4	0.0334053	Down Regulation	17	63938554	63972918	-	8243	SCN4A	GO:0001518;GO:0001518;GO:0001518;GO:0001518;GO:0005216;GO:0005216;GO:0005244;GO:0005248;GO:0005248;GO:0005248;GO:0005248;GO:0005248;GO:0005261;GO:0005261;GO:0005272;GO:0005515;GO:0005515;GO:0005515;GO:0005886;GO:0005886;GO:0005886;GO:0005887;GO:0005887;GO:0006811;GO:0006811;GO:0006811;GO:0006814;GO:0006814;GO:0006814;GO:0006814;GO:0006936;GO:0016020;GO:0016020;GO:0016020;GO:0016021;GO:0019228;GO:…	K04837	-
ENSG00000007341	101.852	94.706	108.999	1.15091	0.202781	0.245588	0.821183	101	0.825509	89	0.812691	93	0.858438	86	0.865498	105	0.879524	122	1.00423	94	0.828118	118	1.02362	121	1.05183	103	0.86396	89	0.833397	89	0.800754	109	1.01861	97	0.958482	101	0.931129	120	1.01885	Nodiff	1	112523514	112620825	-	8108	ST7L	GO:0016020;GO:0016021;GO:0030308;GO:0016020;GO:0016021;GO:0030308;GO:0005515;GO:0016020;GO:0016021;GO:0030308;GO:0030308;GO:0016020;GO:0016021;GO:0030308;GO:0005515;GO:0016020;GO:0016021;GO:0030308;GO:0016020;GO:0016021;GO:0030308;GO:0016020;GO:0016021;GO:0030308;GO:0016020;GO:0016021;GO:0030308;GO:0016020;GO:0016020;GO:0016021;	-	-
ENSG00000007350	74.8397	77.0527	72.6267	0.942558	-0.0853466	0.897415	1	84	1.57874	40	0.839899	231	4.90308	22	0.509122	57	1.0979	68	1.28711	45	0.911608	110	2.19423	54	1.07941	38	0.732945	215	4.62947	18	0.372403	11	0.236378	22	0.499881	39	0.82677	153	2.9871	Nodiff	X	154295795	154330350	+	3526	TKTL1	GO:0003824;GO:0003824;GO:0004802;GO:0004802;GO:0004802;GO:0004802;GO:0005634;GO:0005737;GO:0005829;GO:0006007;GO:0006772;GO:0016740;GO:0030976;GO:0046872;GO:0005829;GO:0005829;GO:0003824;GO:0003824;GO:0004802;GO:0004802;GO:0004802;GO:0004802;GO:0005634;GO:0005737;GO:0005829;GO:0006007;GO:0006772;GO:0016740;GO:0030976;GO:0046872;	K00615	EC:2.2.1.1
ENSG00000007372	1.02387	0.589646	1.4581	2.47284	1.30617	0.358823	0.931978	1	0.00321089	0	0	0	0	1	0.0039536	2	0.00658133	0	0	0	0	1	0.00340787	1	0.00341496	1	0.0032952	2	0.00735727	2	0.0070691	0	0	2	0.00776368	3	0.0108651	0	0	Nodiff	11	31784779	31817961	-	20639	PAX6	GO:0000122;GO:0000785;GO:0000785;GO:0000976;GO:0000978;GO:0000978;GO:0000981;GO:0000981;GO:0000981;GO:0000981;GO:0000981;GO:0001221;GO:0001568;GO:0001654;GO:0003322;GO:0003677;GO:0003677;GO:0003677;GO:0003677;GO:0003700;GO:0005515;GO:0005634;GO:0005654;GO:0005737;GO:0005829;GO:0006355;GO:0006355;GO:0006357;GO:0007417;GO:0007601;GO:0009611;GO:0009887;GO:0010628;GO:0019901;GO:0021517;GO:0030154;GO:…	K08031	-
ENSG00000007376	333.264	355.532	310.997	0.874736	-0.193081	0.17962	0.726523	367	8.7833	347	9.27803	331	8.94633	397	11.699	442	10.8411	414	9.97853	405	10.4474	321	8.15369	295	7.50885	322	7.90866	309	8.47249	275	7.24491	251	6.86827	290	8.39076	355	9.58314	271	6.73733	Nodiff	16	784974	788397	-	2769	RPUSD1	GO:0000455;GO:0001522;GO:0001522;GO:0003674;GO:0003723;GO:0003723;GO:0005515;GO:0005575;GO:0008150;GO:0009451;GO:0009451;GO:0009982;GO:0009982;GO:0009982;GO:0000455;GO:0001522;GO:0001522;GO:0003674;GO:0003723;GO:0003723;GO:0005515;GO:0005575;GO:0008150;GO:0009451;GO:0009451;GO:0009982;GO:0009982;GO:0009982;GO:0001522;GO:0001522;GO:0003723;GO:0003723;GO:0009451;GO:0009451;GO:0009982;GO:0009982;GO:…	-	-
ENSG00000007384	6.88429	5.18426	8.58432	1.65584	0.727566	0.14607	0.660942	9	0.121373	6	0.0903994	3	0.0456905	3	0.0498159	6	0.0829255	11	0.149399	2	0.0290719	5	0.0715661	12	0.172116	4	0.0553599	3	0.0463513	12	0.178143	8	0.123354	6	0.0978233	8	0.121691	12	0.168108	Nodiff	16	58059	76355	-	4914	RHBDF1	GO:0000139;GO:0004252;GO:0005515;GO:0005515;GO:0005783;GO:0005789;GO:0005789;GO:0005794;GO:0008283;GO:0015031;GO:0016020;GO:0016021;GO:0016021;GO:0016021;GO:0016477;GO:0019838;GO:0042058;GO:0042058;GO:0050708;GO:0050708;GO:0050709;GO:0061136;GO:0004252;GO:0004252;GO:0016020;GO:0016021;GO:0016021;GO:0016021;	-	-
ENSG00000007392	1898.65	1942.24	1855.07	0.955119	-0.0662481	0.629119	1	2442	26.2031	2027	24.2994	1970	23.8725	2149	28.393	2229	24.5118	1817	19.6353	1935	22.3796	1969	22.4239	1931	22.0369	2131	23.4664	1779	21.8698	1674	19.7729	1512	18.5499	1961	25.4388	1514	18.324	1647	18.3581	Nodiff	16	188969	229463	-	6176	LUC7L	GO:0003729;GO:0003729;GO:0003729;GO:0005515;GO:0005685;GO:0005685;GO:0005685;GO:0006376;GO:0006376;GO:0006376;GO:0042802;GO:0045843;GO:0050733;GO:0071004;GO:0003729;GO:0003729;GO:0003729;GO:0005515;GO:0005685;GO:0005685;GO:0005685;GO:0006376;GO:0006376;GO:0006376;GO:0042802;GO:0071004;GO:0003729;GO:0003729;GO:0003729;GO:0005515;GO:0005685;GO:0005685;GO:0005685;GO:0006376;GO:0006376;GO:0006376;GO:…	-	-
ENSG00000007402	172.729	174.859	170.599	0.975638	-0.0355815	0.949557	1	117	1.19139	223	2.53692	290	3.33496	110	1.3792	119	1.24186	129	1.32291	162	1.77806	333	3.59889	106	1.14798	208	2.17363	275	3.20819	98	1.0985	104	1.21083	101	1.24337	172	1.97553	241	2.54924	Nodiff	3	50362613	50504244	-	6508	CACNA2D2	GO:0005244;GO:0005262;GO:0006811;GO:0006816;GO:0016020;GO:0016021;GO:0034765;GO:0070588;GO:0005244;GO:0005262;GO:0006811;GO:0006816;GO:0016020;GO:0016021;GO:0034765;GO:0070588;GO:0005244;GO:0005245;GO:0005262;GO:0005886;GO:0005891;GO:0006811;GO:0006816;GO:0016020;GO:0016021;GO:0034765;GO:0046872;GO:0070588;GO:0005244;GO:0005245;GO:0005262;GO:0005886;GO:0005891;GO:0006811;GO:0006816;GO:0016020;GO:…	K04859	-
ENSG00000007516	128.089	126.312	129.866	1.02814	0.0400319	0.914254	1	148	1.60548	108	1.30889	188	2.30318	117	1.56278	206	2.29018	134	1.46394	113	1.32125	64	0.736855	129	1.48831	106	1.18006	185	2.2992	95	1.13443	141	1.74882	133	1.74425	135	1.65183	58	0.653581	Nodiff	16	1333638	1349441	+	6109	BAIAP3	GO:0000149;GO:0001956;GO:0005509;GO:0005515;GO:0005543;GO:0005737;GO:0005768;GO:0005794;GO:0005829;GO:0005886;GO:0006887;GO:0007186;GO:0016020;GO:0019905;GO:0031902;GO:0032228;GO:0032588;GO:0035774;GO:0042147;GO:0046872;GO:0055038;GO:0098793;GO:1905413;GO:1990502;GO:0000149;GO:0001956;GO:0005509;GO:0005515;GO:0005543;GO:0005737;GO:0005768;GO:0005794;GO:0005829;GO:0005886;GO:0006887;GO:0007186;GO:…	K15621	-
ENSG00000007520	276.081	287.232	264.929	0.922351	-0.116611	0.433152	0.978272	308	16.8686	315	19.2741	227	14.0404	272	18.3428	396	22.2271	333	18.3674	293	17.2966	309	17.9616	275	16.0185	315	17.705	225	14.118	211	12.721	272	17.0326	219	14.5006	251	15.5057	257	14.6214	Nodiff	16	1349240	1351878	-	1210	TSR3	GO:0000154;GO:0000455;GO:0005737;GO:0005829;GO:0006364;GO:0006364;GO:0006364;GO:0016740;GO:0016740;GO:0016740;GO:0016740;GO:0030490;GO:0042254;GO:0106388;GO:0106388;GO:0106388;GO:1904047;	K09140	-
ENSG00000007541	403.89	402.889	404.892	1.00497	0.00715613	0.941005	1	432	3.64415	355	3.34562	449	4.27745	477	4.95448	443	3.82979	486	4.1288	382	3.47328	394	3.5275	333	2.98757	422	3.65326	379	3.6628	407	3.77934	322	3.10564	416	4.24246	447	4.25313	352	3.08448	Nodiff	16	566995	584109	+	7856	PIGQ	GO:0006506;GO:0006506;GO:0016021;GO:0016021;GO:0000506;GO:0000506;GO:0005515;GO:0005783;GO:0005789;GO:0005789;GO:0005975;GO:0006506;GO:0006506;GO:0006506;GO:0006506;GO:0006506;GO:0016020;GO:0016021;GO:0016021;GO:0016021;GO:0000506;GO:0000506;GO:0005515;GO:0005783;GO:0005789;GO:0005789;GO:0005975;GO:0006506;GO:0006506;GO:0006506;GO:0006506;GO:0006506;GO:0016020;GO:0016021;GO:0016021;GO:0016021;GO:…	K03860	-
ENSG00000007545	448.317	435.592	461.042	1.05843	0.081922	0.530142	1	499	3.84697	460	3.96197	473	4.11817	456	4.32863	458	3.61861	489	3.79666	424	3.52328	449	3.67386	443	3.6323	516	4.08247	480	4.23956	433	3.67464	379	3.34072	397	3.70016	435	3.78264	436	3.49165	Nodiff	16	1612337	1677908	+	8596	CRAMP1	GO:0003677;GO:0003682;GO:0005634;GO:0005634;GO:0007389;GO:0003677;GO:0003682;GO:0005634;GO:0005634;GO:0007389;	-	-
ENSG00000007866	5.34449	5.32841	5.36057	1.00604	0.00868069	1	1	11	0.239084	2	0.0485648	2	0.0490922	6	0.160574	9	0.200474	9	0.197004	3	0.0702816	4	0.092273	6	0.138697	8	0.178444	3	0.0747032	4	0.095703	3	0.0745522	9	0.236489	4	0.0980629	4	0.0903117	Nodiff	6	35473597	35497079	-	3049	TEAD3	GO:0003700;GO:0005634;GO:0006355;GO:0000785;GO:0000978;GO:0000981;GO:0000981;GO:0003677;GO:0003700;GO:0003700;GO:0003700;GO:0005515;GO:0005515;GO:0005634;GO:0005654;GO:0005667;GO:0006355;GO:0006355;GO:0006355;GO:0006357;GO:0006357;GO:0007565;GO:0035329;GO:0035329;GO:0035329;GO:0035329;GO:0045944;GO:0045944;GO:0048568;GO:0055059;GO:0061629;GO:0003677;GO:0003700;GO:0003700;GO:0003700;GO:0005634;GO:…	K09448	-
ENSG00000007908	0.532978	0.922148	0.143808	0.155949	-2.68085	0.235581	0.809866	0	0	4	0.0645766	0	0	0	0	2	0.0296188	0	0	2	0.0311511	0	0	0	0	0	0	0	0	0	0	0	0	1	0.01747	0	0	0	0	Nodiff	1	169722640	169764705	-	4586	SELE	GO:0005886;GO:0007155;GO:0007155;GO:0007155;GO:0012505;GO:0016020;GO:0016020;GO:0016020;GO:0016021;GO:0030246;GO:0046872;GO:0005886;GO:0007155;GO:0007155;GO:0007155;GO:0012505;GO:0016020;GO:0016020;GO:0016020;GO:0016021;GO:0030246;GO:0046872;GO:0005886;GO:0007155;GO:0007155;GO:0007155;GO:0012505;GO:0016020;GO:0016020;GO:0016020;GO:0016021;GO:0030246;GO:0046872;GO:0002092;GO:0002523;GO:0004888;GO:…	K06494	-
ENSG00000007923	965.258	948.174	982.341	1.03603	0.0510715	0.691048	1	1334	7.25691	969	5.88918	1103	6.77636	896	6.00165	829	4.62177	947	5.18824	1036	6.07462	991	5.72173	1011	5.84934	1067	5.95684	959	5.97689	1061	6.3536	772	4.8017	728	4.78783	992	6.08689	919	5.19324	Nodiff	1	6634168	6701924	-	12182	DNAJC11	GO:0001401;GO:0005515;GO:0005654;GO:0005739;GO:0005739;GO:0005741;GO:0007007;GO:0016020;GO:0016607;GO:0042407;GO:0042407;GO:0042407;GO:0061617;GO:0140275;GO:0001401;GO:0005515;GO:0005654;GO:0005739;GO:0005739;GO:0005741;GO:0007007;GO:0016020;GO:0016607;GO:0042407;GO:0061617;GO:0140275;	K09531	-
ENSG00000007944	991.095	974.602	1007.59	1.03385	0.0480222	0.734176	1	907	19.5659	1103	26.583	993	24.1918	756	20.0809	1017	22.4839	1165	25.3101	1142	26.5536	1240	28.3905	880	20.19	1114	24.6623	989	24.4428	800	18.9973	922	22.7408	953	24.8541	925	22.5073	1089	24.4033	Nodiff	6	16129086	16148248	+	3072	MYLIP	GO:0004842;GO:0004842;GO:0004842;GO:0005515;GO:0005515;GO:0005737;GO:0005829;GO:0005856;GO:0005856;GO:0005886;GO:0006511;GO:0006511;GO:0007399;GO:0008092;GO:0008092;GO:0008092;GO:0010977;GO:0010989;GO:0016020;GO:0016567;GO:0016740;GO:0031648;GO:0032803;GO:0042632;GO:0045732;GO:0046872;GO:0061630;GO:0061630;GO:0005856;GO:0005856;GO:0016567;GO:0046872;	K10637	EC:2.3.2.27
ENSG00000007952	3.49909	4.1404	2.85777	0.690215	-0.534882	0.472983	0.992779	7	0.182417	3	0.0873422	3	0.0882906	8	0.2567	9	0.240363	3	0.0787343	2	0.0561774	0	0	2	0.0554317	5	0.133719	4	0.119423	1	0.0286864	2	0.059591	3	0.0945151	2	0.0587876	3	0.0812112	Nodiff	X	100843324	100874359	-	2543	NOX1	GO:0000165;GO:0001525;GO:0003081;GO:0005244;GO:0005515;GO:0005515;GO:0005737;GO:0005768;GO:0005769;GO:0005886;GO:0005886;GO:0005886;GO:0006739;GO:0006811;GO:0006952;GO:0006954;GO:0007165;GO:0007254;GO:0008217;GO:0008284;GO:0008631;GO:0010575;GO:0016020;GO:0016020;GO:0016020;GO:0016021;GO:0016175;GO:0016175;GO:0016175;GO:0016175;GO:0016175;GO:0016175;GO:0016477;GO:0016491;GO:0016491;GO:0016491;GO:…	K08008	-
ENSG00000007968	19.6199	23.2182	16.0215	0.690041	-0.535247	0.0679736	0.447753	49	0.594509	19	0.257544	26	0.356255	21	0.313725	19	0.236251	21	0.2566	19	0.248473	26	0.334807	23	0.296791	17	0.211674	10	0.139003	17	0.227049	23	0.31906	5	0.0733406	19	0.260018	9	0.113431	Nodiff	1	23506438	23531233	-	5462	E2F2	GO:0000785;GO:0000977;GO:0000978;GO:0000978;GO:0000978;GO:0000981;GO:0000981;GO:0000987;GO:0001228;GO:0003677;GO:0003677;GO:0003700;GO:0003700;GO:0005515;GO:0005515;GO:0005515;GO:0005634;GO:0005634;GO:0005654;GO:0005667;GO:0005667;GO:0006355;GO:0006355;GO:0006355;GO:0006355;GO:0006357;GO:0006357;GO:0006357;GO:0006367;GO:0007049;GO:0043565;GO:0045944;GO:0046983;GO:0046983;GO:0051726;GO:0072332;GO:…	K09389	-
ENSG00000008018	1568.08	1580.95	1555.2	0.983713	-0.0236908	0.853572	1	1574	47.0069	1300	43.3746	1698	57.2691	1727	63.5063	2181	66.753	1805	54.2886	1589	51.1499	1559	49.4153	1476	46.8817	1446	44.3181	1414	48.3802	1542	50.6932	1471	50.2287	1461	52.7496	1416	47.6989	1582	49.0784	Nodiff	6	170535120	170553307	-	2219	PSMB1	GO:0000502;GO:0000502;GO:0000502;GO:0005515;GO:0005576;GO:0005634;GO:0005634;GO:0005654;GO:0005654;GO:0005737;GO:0005829;GO:0005839;GO:0005839;GO:0005839;GO:0005839;GO:0005839;GO:0008233;GO:0010498;GO:0010498;GO:0010498;GO:0019774;GO:0019774;GO:0034774;GO:0043161;GO:0051603;GO:0051603;GO:0070062;GO:1904813;	K02732	EC:3.4.25.1
ENSG00000008056	12.0988	9.46427	14.7334	1.55674	0.638527	0.0822132	0.49469	9	0.159771	7	0.138832	4	0.080194	13	0.284163	12	0.218321	4	0.071514	15	0.287019	16	0.301463	9	0.169926	18	0.327933	17	0.345753	8	0.156335	12	0.243568	4	0.0858476	20	0.400474	25	0.461024	Nodiff	X	47571901	47619857	-	3733	SYN1	GO:0000795;GO:0003779;GO:0005524;GO:0005524;GO:0005524;GO:0005794;GO:0005829;GO:0005856;GO:0007268;GO:0007269;GO:0007269;GO:0007269;GO:0007269;GO:0008021;GO:0008021;GO:0008021;GO:0008021;GO:0014069;GO:0019901;GO:0019901;GO:0030054;GO:0030424;GO:0030425;GO:0030425;GO:0030672;GO:0030672;GO:0042802;GO:0043229;GO:0044297;GO:0045202;GO:0045202;GO:0045202;GO:0046928;GO:0048306;GO:0048666;GO:0048786;GO:…	K19941	-
ENSG00000008083	3712.09	3035.29	4388.9	1.44596	0.532025	0.00207895	0.0361848	4113	43.6526	3035	35.987	3052	36.5815	2874	37.5583	2989	32.5114	3267	34.9201	2277	26.0482	4309	48.5384	4484	50.6148	3767	41.0301	4392	53.4042	4459	52.0952	3531	42.8481	2737	35.1187	3793	45.4069	6255	68.9613	Nodiff	6	15246069	15522042	+	6244	JARID2	GO:0000122;GO:0001889;GO:0003677;GO:0003677;GO:0003677;GO:0003682;GO:0003682;GO:0005515;GO:0005634;GO:0005634;GO:0005634;GO:0005654;GO:0005654;GO:0005739;GO:0006325;GO:0006338;GO:0007417;GO:0008283;GO:0009048;GO:0010614;GO:0030154;GO:0031061;GO:0031061;GO:0032452;GO:0035097;GO:0035097;GO:0035098;GO:0042127;GO:0043130;GO:0045892;GO:0045892;GO:0048536;GO:0048538;GO:0048863;GO:0048863;GO:0051574;GO:…	K11478	-
ENSG00000008086	152.818	146.275	159.362	1.08947	0.123626	0.473496	0.993146	217	0.754644	184	0.714884	160	0.628388	76	0.325434	140	0.498963	165	0.577885	167	0.625983	154	0.568409	162	0.599181	208	0.742338	165	0.657397	111	0.424927	185	0.735591	128	0.538151	134	0.525624	127	0.458789	Nodiff	X	18425583	18653629	+	19056	CDKL5	GO:0000166;GO:0001764;GO:0004672;GO:0004672;GO:0004672;GO:0004674;GO:0004674;GO:0004674;GO:0004693;GO:0004712;GO:0005515;GO:0005524;GO:0005524;GO:0005524;GO:0005524;GO:0005634;GO:0005634;GO:0005634;GO:0005654;GO:0005737;GO:0005813;GO:0005815;GO:0005856;GO:0006468;GO:0006468;GO:0006468;GO:0006468;GO:0016301;GO:0016301;GO:0016310;GO:0016740;GO:0031267;GO:0032587;GO:0032839;GO:0032839;GO:0036064;GO:…	K08824	EC:2.7.11.22
ENSG00000008118	12.1727	7.06476	17.2806	2.44602	1.29044	0.000923621	0.0192771	5	0.0995637	5	0.111234	3	0.0674649	19	0.465856	8	0.16326	3	0.0601626	7	0.150242	8	0.169075	14	0.296496	15	0.306534	15	0.342203	14	0.306879	23	0.52365	11	0.264811	10	0.224605	29	0.599868	Up Regulation	1	209583714	209613939	+	3328	CAMK1G	GO:0004672;GO:0004672;GO:0005524;GO:0005524;GO:0006468;GO:0006468;GO:0000139;GO:0000166;GO:0003824;GO:0004672;GO:0004672;GO:0004674;GO:0004674;GO:0004683;GO:0004683;GO:0004712;GO:0005515;GO:0005516;GO:0005516;GO:0005524;GO:0005524;GO:0005524;GO:0005737;GO:0005794;GO:0005886;GO:0006468;GO:0006468;GO:0008152;GO:0016020;GO:0016301;GO:0016310;GO:0016740;GO:0018105;GO:0106310;GO:0000166;GO:0004672;GO:…	K08794	EC:2.7.11.17
ENSG00000008128	17.3535	15.3306	19.3764	1.26391	0.33789	0.263486	0.843623	11	0.143356	22	0.320318	16	0.235488	13	0.208609	10	0.133561	11	0.144375	18	0.252848	29	0.401125	18	0.249492	21	0.280866	12	0.17917	25	0.358651	20	0.298013	13	0.204823	21	0.308696	18	0.243682	Nodiff	1	1702379	1724357	-	5085	CDK11A	GO:0000166;GO:0000278;GO:0001558;GO:0004672;GO:0004672;GO:0004672;GO:0004674;GO:0004674;GO:0004674;GO:0004674;GO:0004693;GO:0004693;GO:0004712;GO:0005524;GO:0005524;GO:0005524;GO:0005634;GO:0005634;GO:0005737;GO:0006355;GO:0006468;GO:0006468;GO:0006468;GO:0006468;GO:0006915;GO:0007049;GO:0007346;GO:0016301;GO:0016310;GO:0016740;GO:0050684;GO:0106310;GO:0000166;GO:0004672;GO:0004672;GO:0004674;GO:…	K08818	EC:2.7.11.22
ENSG00000008130	1145.71	1309.63	981.778	0.749658	-0.415695	0.00159933	0.0298588	1561	18.5721	1257	16.7082	1353	18.1795	1362	19.9528	1404	17.1192	1533	18.3686	1399	17.9407	1294	16.34	938	11.8692	1006	12.2832	951	12.9629	1081	14.1577	760	10.3384	889	12.7871	987	13.2454	867	10.7153	Nodiff	1	1751232	1780457	-	5570	NADK	GO:0000166;GO:0003951;GO:0003951;GO:0003951;GO:0003951;GO:0003951;GO:0005515;GO:0005524;GO:0005829;GO:0005829;GO:0006741;GO:0006741;GO:0006741;GO:0016301;GO:0016310;GO:0016740;GO:0016773;GO:0019674;GO:0019674;GO:0046034;GO:0046872;GO:0000166;GO:0003951;GO:0003951;GO:0003951;GO:0003951;GO:0003951;GO:0005515;GO:0005524;GO:0005829;GO:0005829;GO:0006741;GO:0006741;GO:0006741;GO:0016301;GO:0016310;GO:…	K00858	EC:2.7.1.23
ENSG00000008226	85.6086	90.7595	80.4578	0.886495	-0.173816	0.365311	0.935518	91	0.723259	115	1.02114	113	1.01428	49	0.47953	68	0.553885	94	0.752411	126	1.07941	122	1.02913	47	0.397293	89	0.725936	111	1.01073	71	0.621183	53	0.481627	75	0.720652	94	0.842691	72	0.594445	Nodiff	3	38039205	38124025	+	8338	DLEC1	GO:0002357;GO:0003674;GO:0005515;GO:0005737;GO:0005829;GO:0007283;GO:0008285;GO:0008285;GO:0008285;GO:0030154;GO:0043014;GO:0048487;GO:0002357;GO:0003674;GO:0005515;GO:0005737;GO:0005829;GO:0007283;GO:0008285;GO:0008285;GO:0008285;GO:0030154;GO:0043014;GO:0048487;GO:0008285;	K25548	-
ENSG00000008256	785.753	712.135	859.371	1.20675	0.27113	0.257479	0.83487	444	5.06606	705	8.98694	691	8.90412	559	7.85356	1006	11.7637	747	8.58387	656	8.0678	1244	15.0649	448	5.43658	790	9.25062	771	10.0787	810	10.1738	1031	13.4502	584	8.05587	865	11.1325	1211	14.3535	Nodiff	7	6161776	6272644	-	5808	CYTH3	GO:0000139;GO:0001726;GO:0005085;GO:0005085;GO:0005085;GO:0005515;GO:0005547;GO:0005547;GO:0005654;GO:0005737;GO:0005737;GO:0005829;GO:0005829;GO:0005829;GO:0005886;GO:0005886;GO:0005912;GO:0005912;GO:0005923;GO:0005923;GO:0008289;GO:0016020;GO:0030054;GO:0031234;GO:0032012;GO:0032012;GO:0045785;GO:0048193;GO:0050790;GO:0090162;GO:0090162;GO:0000139;GO:0005085;GO:0005085;GO:0005085;GO:0005515;GO:…	K18441	-
ENSG00000008277	79.3163	83.2319	75.4007	0.905911	-0.142558	0.481663	0.99638	122	0.59152	74	0.400845	112	0.613271	57	0.340292	50	0.248449	64	0.31251	118	0.616673	117	0.602079	62	0.319714	90	0.447824	84	0.466606	53	0.282875	48	0.266093	66	0.38687	80	0.437509	93	0.468402	Nodiff	7	87934143	88202889	+	13668	ADAM22	GO:0004222;GO:0004222;GO:0005178;GO:0005515;GO:0005515;GO:0005515;GO:0005886;GO:0005886;GO:0006508;GO:0006508;GO:0007155;GO:0007162;GO:0007417;GO:0008237;GO:0008237;GO:0016020;GO:0016021;GO:0030424;GO:0042995;GO:0099061;GO:0004222;GO:0004222;GO:0006508;GO:0006508;GO:0008237;GO:0008237;GO:0008344;GO:0014037;GO:0016020;GO:0016021;GO:0016021;GO:0022011;GO:0030424;GO:0042063;GO:0098978;GO:0099061;GO:…	K16068	EC:3.4.24.-
ENSG00000008282	624.617	643.88	605.353	0.940164	-0.0890164	0.482671	0.996482	773	18.4069	659	17.5316	547	14.71	653	19.1462	905	22.0855	738	17.6983	671	17.2221	555	14.0266	681	17.2468	615	15.0291	529	14.4317	536	14.0499	641	17.4519	645	18.5683	462	12.4088	493	12.1948	Nodiff	7	106090505	106112576	-	2783	SYPL1	GO:0005515;GO:0005887;GO:0007268;GO:0008021;GO:0008021;GO:0016020;GO:0016020;GO:0016020;GO:0016020;GO:0016021;GO:0016021;GO:0030141;GO:0030285;GO:0030659;GO:0030672;GO:0031410;GO:0042470;GO:0070062;GO:0005515;GO:0005887;GO:0007268;GO:0008021;GO:0008021;GO:0016020;GO:0016020;GO:0016020;GO:0016021;GO:0016021;GO:0030659;GO:0030672;GO:0031410;GO:0042470;GO:0070062;GO:0008021;GO:0008021;GO:0016020;GO:…	-	-
ENSG00000008283	364.754	402.88	326.627	0.810732	-0.302703	0.0691505	0.451174	398	4.98023	399	5.57794	359	5.07325	467	7.19533	567	7.27122	281	3.54117	469	6.32562	478	6.34822	246	3.27387	412	5.29078	262	3.75603	322	4.43538	340	4.86438	196	2.96507	376	5.30692	347	4.51048	Nodiff	17	63432304	63446354	-	5296	CYB561	GO:0005515;GO:0005765;GO:0016020;GO:0016021;GO:0016021;GO:0016021;GO:0016491;GO:0016491;GO:0016491;GO:0022900;GO:0031410;GO:0042584;GO:0042584;GO:0046872;GO:0140575;GO:0140575;GO:0140576;GO:0140576;GO:0005515;GO:0005765;GO:0006879;GO:0016020;GO:0016021;GO:0016021;GO:0016021;GO:0016491;GO:0016491;GO:0016491;GO:0022900;GO:0031410;GO:0042584;GO:0042584;GO:0042584;GO:0046872;GO:0140575;GO:0140575;GO:…	K08360	EC:7.2.1.3
ENSG00000008294	2139.58	2041.97	2237.18	1.0956	0.131721	0.330184	0.902878	2433	13.4913	2011	12.4583	2244	14.0527	1679	11.4638	2171	12.3375	2281	12.7383	1976	11.8103	2659	15.649	2213	13.0512	2047	11.6489	2137	13.5761	2062	12.5866	2249	14.2588	1592	10.6725	1964	12.284	2754	15.8636	Nodiff	17	50962174	51120868	-	11951	SPAG9	GO:0001669;GO:0001933;GO:0005078;GO:0005078;GO:0005078;GO:0005078;GO:0005515;GO:0005515;GO:0005737;GO:0005737;GO:0005737;GO:0005764;GO:0005765;GO:0005829;GO:0005829;GO:0008432;GO:0008432;GO:0016020;GO:0016192;GO:0019894;GO:0019894;GO:0030159;GO:0030335;GO:0031410;GO:0032418;GO:0034451;GO:0042147;GO:0042802;GO:0043410;GO:0045665;GO:0045666;GO:0048471;GO:0051146;GO:0070062;GO:1903860;GO:0001669;GO:…	K20317	-
ENSG00000008300	134.042	142.265	125.818	0.884388	-0.177248	0.426258	0.974214	178	0.851696	207	1.10655	167	0.902415	109	0.642182	116	0.568827	130	0.626444	210	1.08305	103	0.52307	118	0.600492	203	0.996819	121	0.663302	117	0.616253	76	0.415777	85	0.491694	168	0.906696	85	0.422484	Nodiff	3	48636463	48662886	-	13850	CELSR3	GO:0004888;GO:0004888;GO:0004930;GO:0004930;GO:0004930;GO:0004930;GO:0005509;GO:0005509;GO:0005515;GO:0005886;GO:0005886;GO:0005886;GO:0007155;GO:0007155;GO:0007156;GO:0007156;GO:0007165;GO:0007166;GO:0007166;GO:0007186;GO:0007186;GO:0007186;GO:0007186;GO:0016020;GO:0016020;GO:0016020;GO:0016021;GO:0016021;GO:0016021;GO:0016021;GO:0060071;GO:0098609;	K04602	-
ENSG00000008311	85.5897	90.7223	80.4571	0.886851	-0.173237	0.575887	1	56	0.343112	64	0.438089	91	0.629672	92	0.694069	135	0.847694	40	0.246821	153	1.01042	137	0.890894	30	0.195492	65	0.408711	80	0.561564	86	0.580036	138	0.966739	54	0.399994	82	0.566695	71	0.45189	Nodiff	7	122064583	122144308	-	10816	AASS	GO:0000122;GO:0003714;GO:0003824;GO:0004753;GO:0004754;GO:0005634;GO:0005737;GO:0005739;GO:0005739;GO:0005759;GO:0005829;GO:0006554;GO:0008152;GO:0016491;GO:0016491;GO:0019878;GO:0031061;GO:0033512;GO:0042393;GO:0043231;GO:0047130;GO:0047130;GO:0047131;GO:0047131;GO:0000122;GO:0003714;GO:0003824;GO:0004753;GO:0004754;GO:0005634;GO:0005737;GO:0005739;GO:0005739;GO:0005759;GO:0005829;GO:0006554;GO:…	K14157	-
ENSG00000008323	8.68218	9.07737	8.287	0.912929	-0.131425	0.795247	1	9	0.13819	8	0.137233	16	0.277446	8	0.151248	5	0.0786794	11	0.170098	8	0.1324	12	0.195556	5	0.0816513	5	0.0787878	12	0.211094	12	0.202826	4	0.0702223	1	0.0185629	13	0.225146	11	0.17545	Nodiff	12	6310436	6328506	+	4316	PLEKHG6	GO:0000922;GO:0005085;GO:0005085;GO:0005085;GO:0005096;GO:0005096;GO:0005096;GO:0005515;GO:0005515;GO:0005737;GO:0005813;GO:0005819;GO:0005829;GO:0005856;GO:0005902;GO:0030054;GO:0032154;GO:0042995;GO:0050790;GO:0051056;GO:0110165;GO:0005085;GO:0005085;GO:0005096;GO:0005096;GO:0005813;GO:0030054;GO:0050790;GO:0110165;GO:0000922;GO:0005085;GO:0005085;GO:0005085;GO:0005096;GO:0005096;GO:0005096;GO:…	K23861	-
ENSG00000008324	203.178	214.657	191.699	0.893046	-0.163194	0.325862	0.899134	224	4.76087	184	4.36909	197	4.72857	204	5.3387	282	6.1425	273	5.84353	271	6.20828	198	4.46644	192	4.3401	141	3.07548	159	3.87165	139	3.25208	175	4.25264	299	7.68283	183	4.3871	153	3.37798	Nodiff	3	42581840	42596934	+	3118	SS18L2	GO:0003713;GO:0003713;GO:0005515;GO:0005634;GO:0045893;GO:0045944;GO:0050775;GO:0003713;GO:0003713;GO:0005515;GO:0005634;GO:0045893;GO:0045944;GO:0050775;	-	-
ENSG00000008382	34.7577	36.6507	32.8647	0.8967	-0.157302	0.516521	1	29	0.93793	33	1.1924	54	1.97238	22	0.876117	48	1.591	37	1.20517	47	1.63845	43	1.47604	29	0.997541	39	1.29447	33	1.22278	35	1.24609	30	1.10937	28	1.09482	30	1.09441	27	0.907116	Nodiff	19	4343527	4360086	+	2049	MPND	GO:0003713;GO:0005515;GO:0005515;GO:0006338;GO:0006508;GO:0008233;GO:0008233;GO:0008237;GO:0008237;GO:0016787;GO:0042393;GO:0045944;GO:0046872;GO:0070122;GO:0140492;GO:0003713;GO:0005515;GO:0006338;GO:0006508;GO:0008233;GO:0008237;GO:0016787;GO:0042393;GO:0045944;GO:0046872;GO:0070122;GO:0140492;GO:0005515;GO:0008233;GO:0008237;GO:0070122;GO:0140492;GO:0070122;GO:0140492;GO:0005515;GO:0008233;GO:…	K24173	-
ENSG00000008394	149.221	214.416	84.0262	0.391884	-1.3515	0.00276905	0.0454365	123	1.09544	144	1.43278	145	1.4584	350	3.83812	407	3.7148	344	3.08543	91	0.873551	195	1.84321	50	0.473602	51	0.466132	72	0.734644	126	1.23527	74	0.753524	96	1.03363	38	0.381728	124	1.14718	Down Regulation	12	16347142	16609259	+	7441	MGST1	GO:0016020;GO:0016021;GO:0004364;GO:0016020;GO:0016021;GO:0016021;GO:0016021;GO:0016740;GO:0004364;GO:0004364;GO:0004602;GO:0005515;GO:0005739;GO:0005739;GO:0005741;GO:0005778;GO:0005783;GO:0005789;GO:0005789;GO:0005886;GO:0016020;GO:0016021;GO:0016021;GO:0016021;GO:0016740;GO:0034635;GO:0035577;GO:0043231;GO:0071449;GO:0098869;GO:0004364;GO:0004364;GO:0004602;GO:0005515;GO:0005739;GO:0005739;GO:…	K00799	EC:2.5.1.18
ENSG00000008405	508.717	477.208	540.226	1.13206	0.178947	0.194745	0.750422	530	7.34481	469	7.26127	398	6.22893	474	8.08817	627	8.90492	525	7.32721	503	7.5134	545	8.01603	525	7.73792	587	8.34831	493	7.82732	519	7.91737	529	8.38191	518	8.67853	408	6.37754	535	7.70168	Nodiff	12	106991364	107093549	-	4782	CRY1	GO:0000122;GO:0000122;GO:0000166;GO:0003677;GO:0003677;GO:0003690;GO:0003690;GO:0005515;GO:0005515;GO:0005634;GO:0005634;GO:0005634;GO:0005737;GO:0005737;GO:0005739;GO:0006094;GO:0006094;GO:0006975;GO:0006975;GO:0007623;GO:0007623;GO:0009416;GO:0009416;GO:0009785;GO:0009881;GO:0009882;GO:0014823;GO:0014823;GO:0016829;GO:0016922;GO:0016922;GO:0018298;GO:0019900;GO:0019901;GO:0019902;GO:0019915;GO:…	K02295	-
ENSG00000008438	14.7599	15.5708	13.949	0.895838	-0.158691	0.769537	1	8	0.748809	8	0.836577	22	2.32557	16	1.84403	41	3.93299	27	2.54519	5	0.504446	5	0.496717	10	0.9955	10	0.960587	29	3.10986	8	0.824289	23	2.46145	10	1.1316	13	1.3725	2	0.194463	Nodiff	19	46019153	46023053	-	708	PGLYRP1	GO:0002376;GO:0005576;GO:0005576;GO:0008270;GO:0008270;GO:0008745;GO:0008745;GO:0009253;GO:0009253;GO:0009617;GO:0016019;GO:0016019;GO:0016045;GO:0016045;GO:0031640;GO:0032689;GO:0032827;GO:0035580;GO:0042742;GO:0042834;GO:0042834;GO:0042834;GO:0042834;GO:0045087;GO:0045087;GO:0045087;GO:0050728;GO:0050830;GO:0050830;GO:0051701;GO:0061844;GO:0070062;GO:0097013;GO:1904724;	K01446	-
ENSG00000008441	133.365	131.284	135.446	1.0317	0.0450251	0.793028	1	159	1.62456	144	1.64375	149	1.71929	125	1.57259	100	1.04712	173	1.78016	102	1.12331	167	1.81097	116	1.26054	134	1.40507	146	1.70904	179	2.01326	87	1.01634	70	0.864664	124	1.42905	179	1.89984	Nodiff	19	12995475	13098796	+	6486	NFIX	GO:0000122;GO:0000785;GO:0000978;GO:0000981;GO:0000981;GO:0000981;GO:0003677;GO:0003700;GO:0003700;GO:0003700;GO:0005515;GO:0005634;GO:0005634;GO:0005634;GO:0005634;GO:0006260;GO:0006355;GO:0006355;GO:0006357;GO:0006366;GO:0045893;GO:0045944;GO:1990837;GO:0000122;GO:0000785;GO:0000978;GO:0000981;GO:0000981;GO:0000981;GO:0003677;GO:0003700;GO:0003700;GO:0003700;GO:0005515;GO:0005634;GO:0005634;GO:…	K09171	-
ENSG00000008513	5185.64	4794.79	5576.49	1.16303	0.217891	0.0907278	0.524689	5039	37.724	4669	39.051	5275	44.5986	4354	40.1355	5360	41.124	4973	37.4944	4872	39.3137	6308	50.1213	5223	41.5866	4808	36.9397	5610	48.1168	5786	47.6826	5161	44.1763	3478	31.4785	5486	46.3251	6863	53.372	Nodiff	8	133454848	133571940	-	8852	ST3GAL1	GO:0000139;GO:0003836;GO:0003836;GO:0003836;GO:0003836;GO:0003836;GO:0005576;GO:0005794;GO:0006054;GO:0006486;GO:0006486;GO:0006486;GO:0006487;GO:0006629;GO:0008373;GO:0008373;GO:0008373;GO:0010706;GO:0016020;GO:0016021;GO:0016266;GO:0016740;GO:0016757;GO:0018146;GO:0019082;GO:0032580;GO:0032588;GO:0036211;GO:0047288;GO:0047288;GO:0070062;GO:0097503;GO:1990675;GO:1990676;GO:1990743;GO:0000139;GO:…	K00780	-
ENSG00000008516	72.6216	73.0099	72.2333	0.989363	-0.0154281	0.94153	1	66	0.921769	90	1.40429	105	1.65612	92	1.5821	47	0.672719	60	0.843925	67	1.00859	88	1.30442	52	0.772399	109	1.56229	102	1.63207	82	1.26067	40	0.638735	41	0.692267	60	0.945186	71	1.03006	Nodiff	16	3046062	3060726	+	4745	MMP25	GO:0004222;GO:0006508;GO:0006508;GO:0008233;GO:0008237;GO:0008237;GO:0008270;GO:0016787;GO:0031012;GO:0046872;GO:0004222;GO:0004222;GO:0004222;GO:0005515;GO:0005576;GO:0005886;GO:0005886;GO:0005886;GO:0005886;GO:0006508;GO:0006508;GO:0006508;GO:0006954;GO:0008233;GO:0008237;GO:0008237;GO:0008237;GO:0008270;GO:0008270;GO:0016020;GO:0016787;GO:0030198;GO:0030574;GO:0031012;GO:0031012;GO:0031012;GO:…	K08003	EC:3.4.24.-
ENSG00000008517	1808.97	2120.06	1497.89	0.706532	-0.501173	0.00172523	0.0314641	2202	45.4739	2161	49.8579	1763	41.1171	2456	62.4511	2943	62.2863	2861	59.5028	2178	48.4804	1481	32.4607	1790	39.315	1724	36.5374	1106	26.1674	1509	34.3038	1559	36.8106	1467	36.6258	1317	30.6774	968	20.7657	Nodiff	16	3065297	3082192	+	3209	IL32	GO:0005125;GO:0005515;GO:0005576;GO:0005615;GO:0005615;GO:0005829;GO:0006952;GO:0006955;GO:0006955;GO:0006955;GO:0007155;GO:0007165;GO:0016020;GO:0005125;GO:0005515;GO:0005576;GO:0005615;GO:0005615;GO:0005829;GO:0006952;GO:0006955;GO:0006955;GO:0006955;GO:0007155;GO:0007165;GO:0010628;GO:0016020;GO:0034346;GO:1903901;GO:1905636;GO:0005515;GO:0006955;GO:0006955;GO:0005125;GO:0005515;GO:0005576;GO:…	K22632	-
ENSG00000008710	1397.75	1451.68	1343.82	0.925699	-0.111385	0.389217	0.95658	2062	7.37282	1657	6.61916	1627	6.56989	1161	5.11146	1461	5.35369	1664	5.99202	1353	5.21443	1468	5.57095	1368	5.20225	1553	5.69866	1412	5.78417	1316	5.17976	1147	4.68912	936	4.04606	1446	5.83178	1108	4.1154	Nodiff	16	2088708	2135898	-	18534	PKD1	GO:0000139;GO:0001502;GO:0001568;GO:0001701;GO:0001701;GO:0001822;GO:0001822;GO:0001822;GO:0001822;GO:0001889;GO:0001892;GO:0001892;GO:0002133;GO:0002133;GO:0002133;GO:0005261;GO:0005262;GO:0005262;GO:0005262;GO:0005515;GO:0005515;GO:0005515;GO:0005515;GO:0005634;GO:0005634;GO:0005737;GO:0005737;GO:0005783;GO:0005783;GO:0005794;GO:0005794;GO:0005794;GO:0005886;GO:0005886;GO:0005887;GO:0005887;GO:…	K04985	-
ENSG00000008735	6.94376	9.05947	4.82805	0.532929	-0.907985	0.0503833	0.376172	10	0.114396	9	0.115024	12	0.155031	10	0.140857	9	0.105514	7	0.0806461	14	0.172625	6	0.0728484	4	0.0486666	2	0.0234799	7	0.0917424	5	0.0629636	1	0.0130796	9	0.12447	4	0.051613	4	0.0475333	Nodiff	22	50600793	50613981	+	5793	MAPK8IP2	GO:0001540;GO:0001662;GO:0001662;GO:0005078;GO:0005198;GO:0005515;GO:0005515;GO:0005515;GO:0005737;GO:0005737;GO:0005737;GO:0007172;GO:0007254;GO:0007617;GO:0010469;GO:0010469;GO:0014069;GO:0014069;GO:0019894;GO:0019894;GO:0019901;GO:0032874;GO:0032991;GO:0035176;GO:0035176;GO:0043025;GO:0044877;GO:0046328;GO:0046328;GO:0046958;GO:0046958;GO:0048813;GO:0048813;GO:0051966;GO:0051966;GO:0060079;GO:…	K04435	-
ENSG00000008838	1244.7	1231.63	1257.78	1.02123	0.0303114	0.767497	1	1460	13.8974	1300	13.8248	1412	15.1789	1234	14.4631	1273	12.4184	1354	12.98	1242	12.7428	1221	12.3354	1144	11.5815	1548	15.1219	1350	14.7223	1238	12.9721	1008	10.9704	930	10.7022	1323	14.2046	1091	10.7878	Nodiff	17	40019097	40061215	-	6962	MED24	GO:0005634;GO:0016592;GO:0016592;GO:0003712;GO:0003712;GO:0003713;GO:0005515;GO:0005634;GO:0005634;GO:0005654;GO:0016573;GO:0016592;GO:0016592;GO:0016592;GO:0016592;GO:0030374;GO:0032968;GO:0042809;GO:0045893;GO:0046966;GO:0051123;GO:0060261;GO:0060261;GO:0070847;GO:0000151;GO:0003712;GO:0003712;GO:0003713;GO:0003713;GO:0004402;GO:0005515;GO:0005634;GO:0005634;GO:0005634;GO:0005654;GO:0016567;GO:…	K15167	-
ENSG00000008853	70.8886	80.1931	61.584	0.767946	-0.380923	0.0599374	0.415519	68	0.608306	70	0.699594	103	1.04058	64	0.704954	79	0.724266	111	1.00003	60	0.578533	127	1.2058	48	0.456683	68	0.624278	64	0.655926	54	0.53176	42	0.429581	59	0.638083	52	0.524692	82	0.761998	Nodiff	8	22987417	23020509	+	7408	RHOBTB2	GO:0000166;GO:0003924;GO:0003924;GO:0003924;GO:0005515;GO:0005515;GO:0005525;GO:0005525;GO:0005525;GO:0005525;GO:0005856;GO:0005886;GO:0005938;GO:0007015;GO:0007163;GO:0007264;GO:0007264;GO:0008360;GO:0010008;GO:0019901;GO:0030865;GO:0031410;GO:0032956;GO:0042995;GO:0043652;GO:0003924;GO:0003924;GO:0005525;GO:0005525;GO:0007264;GO:0007264;GO:0000166;GO:0003924;GO:0003924;GO:0003924;GO:0005515;GO:…	K07868	-
ENSG00000008869	1136.15	1208.02	1064.29	0.881019	-0.182754	0.16401	0.69618	1553	12.4929	1451	13.0405	1293	11.7467	840	8.3203	1119	9.2253	1319	10.6859	1514	13.1275	1285	10.9712	1113	9.52244	1335	11.0212	1063	9.79686	877	7.76606	991	9.11483	758	7.3718	1046	9.491	976	8.15585	Nodiff	2	36968383	37084372	-	8238	HEATR5B	GO:0005515;GO:0005737;GO:0005829;GO:0006897;GO:0008104;GO:0015031;GO:0016020;GO:0016607;GO:0030136;GO:0030139;GO:0031410;GO:0042147;GO:0043231;GO:0048471;	K24814	-
ENSG00000008952	2069.38	2167.42	1971.35	0.90954	-0.136791	0.263399	0.843623	2360	19.7271	2165	20.2182	1982	18.7103	1940	19.9673	2748	23.541	2401	20.2124	2616	23.5696	2310	20.4937	1906	16.9447	1933	16.5821	1628	15.5907	1795	16.5167	2049	19.5828	1951	19.716	1554	14.6518	2154	18.7035	Nodiff	3	169966635	169998373	+	7928	SEC62	GO:0005783;GO:0005789;GO:0015031;GO:0015031;GO:0016020;GO:0016021;GO:0030176;GO:0005783;GO:0005783;GO:0005783;GO:0005789;GO:0005791;GO:0006613;GO:0006620;GO:0015031;GO:0015031;GO:0015031;GO:0016020;GO:0016020;GO:0016020;GO:0016021;GO:0016021;GO:0030176;GO:0030176;GO:0031204;GO:0031204;GO:0038023;GO:0005783;GO:0005783;GO:0005783;GO:0005789;GO:0005791;GO:0006613;GO:0006620;GO:0015031;GO:0015031;GO:…	K12275	-
ENSG00000008988	10180.3	10441.1	9919.48	0.950042	-0.0739362	0.522417	1	10223	100.144	9240	101.124	11482	127.025	10280	123.996	12967	130.18	12775	126.032	12445	131.403	9513	98.9058	9281	96.6945	9364	94.1377	8201	92.0396	8716	93.988	8897	99.6489	12246	145.028	10119	111.808	8297	84.4296	Nodiff	8	56067254	56074510	-	6765	RPS20	GO:0003723;GO:0003723;GO:0003735;GO:0003735;GO:0005840;GO:0005840;GO:0005840;GO:0006412;GO:0006412;GO:0015935;GO:0015935;GO:0002181;GO:0002181;GO:0003723;GO:0003723;GO:0003735;GO:0003735;GO:0003735;GO:0003735;GO:0005515;GO:0005515;GO:0005654;GO:0005737;GO:0005737;GO:0005829;GO:0005840;GO:0005840;GO:0006412;GO:0006412;GO:0015935;GO:0015935;GO:0016020;GO:0022626;GO:0022627;GO:0022627;GO:0022627;GO:…	K02969	-
ENSG00000009307	8194.65	8170.02	8219.28	1.00603	0.00867293	0.962271	1	9946	67.0516	8969	67.5522	7595	57.8248	7357	61.0701	9936	68.6484	9139	62.0489	9037	65.6672	7928	56.726	8707	62.4295	8968	62.0458	7396	57.124	7523	55.8291	7793	60.0686	7151	58.2827	7425	56.4606	7746	54.2457	Nodiff	1	114716913	114758676	-	9830	CSDE1	GO:0000932;GO:0003676;GO:0003676;GO:0003723;GO:0005515;GO:0005515;GO:0005737;GO:0005794;GO:0005829;GO:0005829;GO:0005886;GO:0006446;GO:0008584;GO:0010494;GO:0034063;GO:0035613;GO:0070934;GO:0070937;GO:0070966;GO:0075522;GO:0106002;GO:1900152;GO:2000767;GO:0003676;GO:0003676;GO:0005794;GO:0005829;GO:0005886;GO:0003676;GO:0003676;GO:0005794;GO:0005829;GO:0005886;GO:0003676;GO:0000932;GO:0003676;GO:…	-	-
ENSG00000009335	1722.84	1726.29	1719.4	0.99601	-0.00576797	0.965109	1	2074	14.9152	1910	15.3457	1740	14.1317	1493	13.2204	1997	14.7182	1953	14.1448	1845	14.3014	1757	13.4106	1796	13.7368	1964	14.4949	1550	12.7706	1587	12.5633	1637	13.4602	1386	12.0502	1609	13.0516	1610	12.0274	Nodiff	7	157138916	157269370	+	9215	UBE3C	GO:0000209;GO:0000209;GO:0000209;GO:0000209;GO:0000502;GO:0004842;GO:0004842;GO:0005515;GO:0005515;GO:0005515;GO:0006511;GO:0016567;GO:0016740;GO:0035519;GO:0061630;GO:0061630;GO:0061630;GO:0061630;GO:0070936;GO:0000209;GO:0000209;GO:0000209;GO:0000209;GO:0000502;GO:0004842;GO:0005515;GO:0005515;GO:0006511;GO:0016567;GO:0016740;GO:0035519;GO:0061630;GO:0061630;GO:0061630;GO:0061630;GO:0070936;GO:…	K10589	EC:2.3.2.26
ENSG00000009413	679.159	678.355	679.963	1.00237	0.0034154	0.983915	1	944	5.03489	945	5.63099	742	4.46938	395	2.59407	484	2.64558	740	3.97488	787	4.52435	803	4.5456	695	3.94242	907	4.96456	671	4.10017	581	3.41116	567	3.45767	469	3.02414	666	4.00664	668	3.70102	Nodiff	6	111299028	111483715	-	12425	REV3L	GO:0006281;GO:0016035;GO:0019985;GO:0006281;GO:0016035;GO:0019985;GO:0000166;GO:0000166;GO:0000724;GO:0003676;GO:0003676;GO:0003677;GO:0003677;GO:0003677;GO:0003887;GO:0003887;GO:0003887;GO:0003887;GO:0003887;GO:0005515;GO:0005634;GO:0005634;GO:0005654;GO:0005730;GO:0006260;GO:0006261;GO:0006281;GO:0006281;GO:0006281;GO:0006281;GO:0006974;GO:0016035;GO:0016035;GO:0016035;GO:0016035;GO:0016035;GO:…	K02350	EC:2.7.7.7
ENSG00000009694	140.744	142.502	138.986	0.975332	-0.0360343	0.929118	1	176	0.860962	144	0.786989	173	0.955746	127	0.764966	78	0.391042	88	0.433539	223	1.17582	206	1.06954	144	0.749194	182	0.913689	152	0.851875	157	0.845434	127	0.710325	59	0.348927	113	0.623502	136	0.691094	Nodiff	X	124375903	125204312	-	13547	TENM1	GO:0005576;GO:0005634;GO:0005737;GO:0005783;GO:0005794;GO:0005856;GO:0005886;GO:0005886;GO:0005887;GO:0005887;GO:0006359;GO:0006955;GO:0007157;GO:0007165;GO:0007165;GO:0007218;GO:0007399;GO:0008201;GO:0008285;GO:0016020;GO:0016021;GO:0016021;GO:0016021;GO:0016363;GO:0016607;GO:0030838;GO:0033138;GO:0042802;GO:0042803;GO:0042803;GO:0042803;GO:0043005;GO:0043406;GO:0046982;GO:0046982;GO:0046982;GO:…	K24473	-
ENSG00000009724	276.084	264.022	288.145	1.09137	0.126136	0.372435	0.943959	412	5.33993	352	5.09702	333	4.87425	206	3.28755	200	2.6566	206	2.68894	292	4.07929	265	3.64538	315	4.3422	364	4.84168	275	4.0835	301	4.29451	244	3.61585	187	2.93016	253	3.69868	274	3.68906	Nodiff	1	11022009	11047239	-	5113	MASP2	GO:0001867;GO:0004252;GO:0005509;GO:0001867;GO:0004252;GO:0005509;GO:0005576;GO:0006508;GO:0006956;GO:0001867;GO:0004252;GO:0005509;GO:0005576;GO:0006508;GO:0006956;GO:0001867;GO:0004252;GO:0005509;GO:0005576;GO:0006508;GO:0006956;GO:0001867;GO:0004252;GO:0005509;GO:0001855;GO:0001867;GO:0001867;GO:0001867;GO:0001867;GO:0002376;GO:0004252;GO:0004252;GO:0004252;GO:0004252;GO:0005509;GO:0005509;GO:…	K03993	EC:3.4.21.104
ENSG00000009780	280.704	282.746	278.662	0.985557	-0.0209884	0.84541	1	331	5.42146	346	6.3314	302	5.58626	220	4.43689	314	5.27079	279	4.60222	357	6.30261	273	4.7458	273	4.75567	310	5.21082	262	4.91644	231	4.16494	277	5.18741	292	5.78207	219	4.04595	257	4.37269	Nodiff	1	27725961	27763116	+	4046	FAM76A	GO:0005654;GO:0005654;GO:0005654;GO:0005654;GO:0005654;	-	-
ENSG00000009790	1736.4	1979.97	1492.83	0.753966	-0.407429	0.00676943	0.0915326	2979	25.4732	2635	25.1726	2016	19.4683	1663	17.5094	1690	14.8101	1923	16.5602	2525	23.2722	1577	14.3121	1565	14.2327	2224	19.5166	1298	12.7159	1304	12.2744	1040	10.1678	1380	14.266	1671	16.1167	1009	8.96253	Nodiff	1	209756032	209782320	+	7750	TRAF3IP3	GO:0000139;GO:0005515;GO:0005739;GO:0005741;GO:0005764;GO:0005765;GO:0005794;GO:0005886;GO:0016020;GO:0016021;GO:0000139;GO:0005515;GO:0005739;GO:0005741;GO:0005764;GO:0005765;GO:0005794;GO:0005886;GO:0016020;GO:0016021;GO:0000139;GO:0005515;GO:0005739;GO:0005741;GO:0005764;GO:0005765;GO:0005794;GO:0005886;GO:0016020;GO:0016021;GO:0000139;GO:0005515;GO:0005739;GO:0005741;GO:0005764;GO:0005765;GO:…	-	-
ENSG00000009830	207.279	217.355	197.202	0.90728	-0.140381	0.326175	0.899134	301	1.5108	218	1.22246	221	1.25274	187	1.15571	283	1.45575	214	1.08176	219	1.18481	220	1.17199	183	0.976907	214	1.10233	214	1.2306	161	0.889562	174	0.998558	184	1.11653	198	1.12097	174	0.907231	Nodiff	14	77274956	77320883	-	13203	POMT2	GO:0000030;GO:0000030;GO:0000030;GO:0004169;GO:0004169;GO:0005654;GO:0005730;GO:0005783;GO:0005783;GO:0005789;GO:0005789;GO:0005829;GO:0006486;GO:0006493;GO:0006493;GO:0016020;GO:0016020;GO:0016020;GO:0016021;GO:0016740;GO:0016757;GO:0035269;GO:0035269;GO:0046872;GO:1904100;GO:0000030;GO:0000030;GO:0004169;GO:0005783;GO:0005789;GO:0006486;GO:0006493;GO:0006493;GO:0016020;GO:0016020;GO:0016020;GO:…	K00728	EC:2.4.1.109
ENSG00000009844	589.102	612.248	565.956	0.92439	-0.113427	0.376465	0.948603	742	6.77488	719	7.33434	517	5.33106	549	6.17216	872	8.15965	645	5.93105	630	6.20014	568	5.50432	568	5.51577	642	6.01573	458	4.79098	461	4.63348	591	6.16975	604	6.66724	458	4.71684	527	4.99844	Nodiff	6	142147162	142224685	+	7258	VTA1	GO:0005515;GO:0005515;GO:0005654;GO:0005737;GO:0005737;GO:0005768;GO:0005771;GO:0005829;GO:0005829;GO:0005829;GO:0008022;GO:0010008;GO:0015031;GO:0016020;GO:0016236;GO:0032511;GO:0032511;GO:0032511;GO:0036258;GO:0043231;GO:0046755;GO:0070062;GO:0071985;GO:1904903;GO:0005654;GO:0005737;GO:0005768;GO:0005829;GO:0010008;GO:0015031;GO:0016020;GO:0032511;GO:0032511;GO:0043231;GO:0005515;GO:0005515;GO:…	K12199	-
ENSG00000009950	0.61231	0.333838	0.890782	2.66831	1.41592	0.60064	1	1	0.0137632	0	0	0	0	0	0	0	0	2	0.0277219	0	0	0	0	6	0.0878273	0	0	0	0	0	0	1	0.0157362	0	0	0	0	0	0	Nodiff	7	73593194	73624543	-	4815	MLXIPL	GO:0000785;GO:0000978;GO:0000981;GO:0000981;GO:0003677;GO:0003677;GO:0003700;GO:0005634;GO:0005634;GO:0005634;GO:0005654;GO:0005654;GO:0005667;GO:0005737;GO:0005829;GO:0005829;GO:0006355;GO:0006357;GO:0008284;GO:0009653;GO:0010255;GO:0033137;GO:0035538;GO:0042593;GO:0045723;GO:0045821;GO:0045892;GO:0045893;GO:0045944;GO:0046889;GO:0046982;GO:0046983;GO:0055089;GO:0061629;GO:0070328;GO:0090324;GO:…	K09113	-
ENSG00000009954	2131.95	2109.24	2154.66	1.02154	0.0307411	0.811919	1	2426	22.772	2502	26.2381	2232	23.6608	1528	17.6604	2258	21.7216	2439	23.0566	2418	24.4641	2276	22.6746	2220	22.1627	2629	25.3254	1983	21.3252	1914	19.777	2106	22.6022	1645	18.6676	2001	21.1858	1996	19.4624	Nodiff	7	73440406	73522293	-	7060	BAZ1B	GO:0000166;GO:0000793;GO:0004712;GO:0004713;GO:0004713;GO:0004713;GO:0004713;GO:0004715;GO:0005515;GO:0005515;GO:0005515;GO:0005524;GO:0005634;GO:0005634;GO:0005654;GO:0005654;GO:0005654;GO:0005721;GO:0005730;GO:0006325;GO:0006338;GO:0006338;GO:0006338;GO:0006338;GO:0006338;GO:0006357;GO:0006974;GO:0008270;GO:0016301;GO:0016310;GO:0016740;GO:0018108;GO:0035066;GO:0042393;GO:0043596;GO:0043687;GO:…	K11658	-
ENSG00000010017	710.835	711.584	710.085	0.997893	-0.00304344	0.994539	1	807	14.7815	822	16.821	668	13.8181	672	15.1559	793	14.886	681	12.5623	754	14.8861	873	16.9714	739	14.3963	810	15.226	640	13.4303	667	13.4487	653	13.6754	567	12.5557	619	12.7886	732	13.9278	Nodiff	6	13621498	13711835	-	3618	RANBP9	GO:0000151;GO:0005515;GO:0005515;GO:0005515;GO:0005634;GO:0005654;GO:0005737;GO:0005737;GO:0005829;GO:0005829;GO:0005875;GO:0005886;GO:0007010;GO:0007020;GO:0007020;GO:0007166;GO:0016020;GO:0016604;GO:0019899;GO:0031267;GO:0065003;GO:0070373;GO:1902993;	K23334	-
ENSG00000010030	55.0162	27.9432	82.0893	2.93772	1.55469	0.00407348	0.0625779	42	1.17242	18	0.56136	7	0.220677	3	0.103115	15	0.429124	21	0.590375	79	2.37697	59	1.74801	183	5.43307	75	2.14858	25	0.79953	83	2.55047	85	2.71291	19	0.641208	87	2.73931	77	2.23281	Up Regulation	6	36354091	36387800	-	2374	ETV7	GO:0000122;GO:0000785;GO:0000977;GO:0000981;GO:0000981;GO:0001227;GO:0003677;GO:0003700;GO:0003700;GO:0005515;GO:0005634;GO:0005634;GO:0005634;GO:0005654;GO:0006355;GO:0006355;GO:0006357;GO:0006357;GO:0006357;GO:0006366;GO:0009887;GO:0030154;GO:0043565;GO:0043565;GO:1990837;GO:1990837;GO:0000122;GO:0000785;GO:0000977;GO:0000981;GO:0000981;GO:0001227;GO:0003677;GO:0003700;GO:0003700;GO:0005515;GO:…	K03211	-
ENSG00000010072	234.546	229.857	239.234	1.04079	0.0576841	0.725392	1	296	3.32133	238	2.98355	224	2.83854	196	2.70797	267	3.07037	242	2.73471	265	3.20502	241	2.87009	233	2.78059	267	3.0746	222	2.85388	215	2.65563	237	3.04055	214	2.903	203	2.56924	233	2.71584	Nodiff	1	231337104	231355023	+	5906	SPRTN	GO:0000785;GO:0003677;GO:0003690;GO:0003697;GO:0003697;GO:0003697;GO:0004222;GO:0004222;GO:0004222;GO:0005515;GO:0005634;GO:0005634;GO:0005654;GO:0005654;GO:0005694;GO:0006281;GO:0006281;GO:0006508;GO:0006974;GO:0006974;GO:0006974;GO:0006974;GO:0008233;GO:0008237;GO:0009411;GO:0016540;GO:0016607;GO:0016787;GO:0019985;GO:0031398;GO:0031593;GO:0043130;GO:0046872;GO:0070530;GO:0106300;GO:0000785;GO:…	K24051	-
ENSG00000010165	608.039	619.202	596.875	0.963941	-0.0529828	0.683363	1	681	11.7801	641	12.3878	607	11.8581	604	12.8649	780	13.8279	854	14.8777	607	11.3176	512	9.40005	604	11.1122	643	11.4148	506	10.028	546	10.3969	616	12.1833	575	12.0249	547	10.6728	508	9.12836	Nodiff	1	171781660	171814023	+	3831	METTL13	GO:0000122;GO:0003824;GO:0005515;GO:0005515;GO:0005634;GO:0005634;GO:0005737;GO:0005737;GO:0005739;GO:0005739;GO:0008152;GO:0008168;GO:0008168;GO:0008168;GO:0016740;GO:0032259;GO:1902807;GO:0000122;GO:0003824;GO:0005515;GO:0005515;GO:0005634;GO:0005737;GO:0005739;GO:0008152;GO:0008168;GO:0008168;GO:0008168;GO:0016740;GO:0032259;GO:1902807;GO:0000122;GO:0003824;GO:0005515;GO:0005515;GO:0005634;GO:…	K25166	EC:2.1.1.-
ENSG00000010219	126.678	113.369	139.988	1.23481	0.304284	0.054344	0.395057	178	1.67319	95	0.997663	127	1.3482	116	1.34261	98	0.944081	107	1.01294	144	1.45899	105	1.04754	191	1.9095	190	1.83288	105	1.13077	127	1.31413	113	1.21447	126	1.43188	113	1.1981	112	1.09363	Nodiff	12	4562208	4615302	+	7050	DYRK4	GO:0000166;GO:0004672;GO:0004672;GO:0004712;GO:0005524;GO:0005524;GO:0005524;GO:0006468;GO:0006468;GO:0016301;GO:0016310;GO:0016740;GO:0043231;GO:0000166;GO:0004672;GO:0004672;GO:0004674;GO:0004674;GO:0004674;GO:0004712;GO:0004712;GO:0004713;GO:0004713;GO:0005515;GO:0005524;GO:0005524;GO:0005524;GO:0005634;GO:0005634;GO:0005737;GO:0005737;GO:0005856;GO:0006468;GO:0006468;GO:0016301;GO:0016310;GO:…	K18669	EC:2.7.12.1
ENSG00000010244	3049.58	3008.24	3090.92	1.02748	0.0391172	0.776982	1	3939	16.5025	3238	15.1557	2933	13.8771	2702	13.9385	3050	13.0955	2901	12.2401	3597	16.243	3379	15.0248	3130	13.9466	3414	14.6785	2805	13.4635	3008	13.8723	2700	12.9333	2795	14.1565	2677	12.6502	3052	13.2823	Nodiff	17	32350132	32381885	+	15818	ZNF207	GO:0000070;GO:0000775;GO:0000776;GO:0000776;GO:0001578;GO:0003677;GO:0003723;GO:0005515;GO:0005634;GO:0005634;GO:0005654;GO:0005694;GO:0005730;GO:0005737;GO:0005819;GO:0005856;GO:0005874;GO:0007049;GO:0007059;GO:0007094;GO:0007094;GO:0008017;GO:0008017;GO:0008608;GO:0008608;GO:0046785;GO:0046872;GO:0050821;GO:0051301;GO:0051983;GO:0090307;GO:0090307;GO:1990047;GO:1990047;GO:0000070;GO:0000775;GO:…	-	-
ENSG00000010256	1092.1	1194.39	989.805	0.828711	-0.271058	0.0369205	0.308979	1187	24.5512	1127	26.0424	1311	30.6232	1197	30.4848	1502	31.8383	1622	33.7868	1131	25.2144	1092	23.9719	908	19.9741	959	20.3562	907	21.4927	871	19.8312	932	22.0404	1021	25.5305	1018	23.7497	896	19.2512	Nodiff	3	48599002	48610976	-	3204	UQCRC1	GO:0005515;GO:0005515;GO:0005739;GO:0005739;GO:0005739;GO:0005739;GO:0005739;GO:0005743;GO:0005743;GO:0005743;GO:0005746;GO:0005750;GO:0005750;GO:0006119;GO:0006122;GO:0006122;GO:0008121;GO:0009060;GO:0014823;GO:0016020;GO:0031625;GO:0043279;GO:0044877;GO:0045333;GO:0046872;GO:0046872;GO:0070469;GO:1902600;	K00414	-
ENSG00000010270	404.952	388.981	420.922	1.08211	0.113853	0.447292	0.987165	391	5.99246	349	5.9757	409	7.07909	352	6.64261	561	8.81149	417	6.43635	376	6.21127	461	7.49873	364	5.93322	382	6.00825	429	7.53264	376	6.34344	463	8.1132	383	7.09642	317	5.47994	476	7.57814	Nodiff	7	38178245	38230670	+	4324	STARD3NL	GO:0005515;GO:0005515;GO:0005765;GO:0005768;GO:0005789;GO:0005829;GO:0010008;GO:0015485;GO:0016020;GO:0016021;GO:0031902;GO:0042803;GO:0043231;GO:0044232;GO:0099044;GO:0140284;GO:0010008;GO:0016020;GO:0016021;GO:0031902;GO:0043231;GO:0005515;GO:0005515;GO:0005765;GO:0005768;GO:0005789;GO:0005829;GO:0010008;GO:0015485;GO:0016020;GO:0016021;GO:0031902;GO:0042803;GO:0043231;GO:0044232;GO:0099044;GO:…	-	-
ENSG00000010278	197.463	307.173	87.7539	0.285682	-1.80752	3.42e-10	4.79e-08	422	4.7977	223	2.83244	454	5.8291	244	3.41568	293	3.41386	389	4.45394	154	1.88714	445	5.36955	86	1.03987	111	1.29509	79	1.02898	83	1.03874	44	0.571946	101	1.3882	71	0.910472	96	1.13375	Down Regulation	12	6199715	6238271	+	5829	CD9	GO:0005178;GO:0005515;GO:0005515;GO:0005515;GO:0005576;GO:0005615;GO:0005886;GO:0005886;GO:0005886;GO:0005887;GO:0005887;GO:0005887;GO:0005925;GO:0007155;GO:0007338;GO:0007342;GO:0008347;GO:0014905;GO:0016020;GO:0016021;GO:0016021;GO:0016021;GO:0030168;GO:0030666;GO:0030669;GO:0030913;GO:0031092;GO:0031623;GO:0032991;GO:0035036;GO:0070062;GO:0071404;GO:0090331;GO:1903561;GO:0016020;GO:0016021;GO:…	K06460	-
ENSG00000010282	0.24404	0.237329	0.250751	1.05655	0.0793652	1	1	0	0	1	0.0256361	1	0.0259145	0	0	0	0	0	0	0	0	0	0	0	0	1	0.023549	0	0	0	0	1	0.0262361	0	0	0	0	0	0	Nodiff	3	42692663	42702824	-	2888	HHATL	GO:0016020;GO:0016021;GO:0060262;GO:0060262;GO:0005515;GO:0005783;GO:0005783;GO:0005789;GO:0016020;GO:0016021;GO:0016746;GO:0048471;GO:0060262;GO:0060262;GO:0060262;GO:0060262;GO:0005515;GO:0005783;GO:0005783;GO:0005783;GO:0005789;GO:0016020;GO:0016021;GO:0016746;GO:0048471;GO:0060262;GO:0060262;GO:0060262;GO:0060262;GO:0060262;GO:0016020;GO:0016021;GO:0060262;GO:0060262;GO:0016020;GO:0016021;GO:…	K24679	-
ENSG00000010292	864.291	952.301	776.282	0.815165	-0.294836	0.0289224	0.264933	894	9.15688	1008	11.5347	1004	11.6137	963	12.1452	982	10.3081	1328	13.6988	980	10.8193	942	10.2404	700	7.6255	896	9.41833	702	8.23775	844	9.51615	661	7.74094	778	9.63389	703	8.12182	635	6.75633	Nodiff	12	6493356	6531955	+	6470	NCAPD2	GO:0000278;GO:0000278;GO:0005634;GO:0005634;GO:0007076;GO:0007076;GO:0030261;GO:0030261;GO:0000278;GO:0000278;GO:0005634;GO:0005634;GO:0005634;GO:0005654;GO:0005829;GO:0007076;GO:0007076;GO:0030261;GO:0030261;GO:0000228;GO:0000278;GO:0000278;GO:0000779;GO:0000793;GO:0000796;GO:0000796;GO:0005515;GO:0005515;GO:0005634;GO:0005634;GO:0005634;GO:0005654;GO:0005694;GO:0005737;GO:0005829;GO:0005829;GO:…	K06677	-
ENSG00000010295	836.351	941.158	731.543	0.77728	-0.363493	0.00576374	0.0812074	1045	14.0044	939	14.0588	1161	17.5714	862	14.224	1160	15.9318	886	11.9579	1009	14.5748	962	13.683	631	8.99369	704	9.68226	806	12.375	599	8.83657	611	9.36206	676	10.9523	913	13.8009	617	8.58935	Nodiff	12	6538961	6556073	-	4945	IFFO1	GO:0005882;GO:0005515;GO:0005515;GO:0005634;GO:0005637;GO:0005654;GO:0005882;GO:0006303;GO:0016020;GO:0016363;GO:0035861;GO:1990166;GO:1990683;GO:0005515;GO:0005515;GO:0005634;GO:0005637;GO:0005654;GO:0005882;GO:0006303;GO:0016020;GO:0016363;GO:0035861;GO:1990166;GO:1990683;GO:0005515;GO:0005515;GO:0005634;GO:0005637;GO:0005654;GO:0005882;GO:0006303;GO:0016020;GO:0016363;GO:0035861;GO:1990166;GO:…	-	-
ENSG00000010310	348.643	313.685	383.601	1.22288	0.290287	0.358158	0.931812	152	1.98717	191	2.78972	435	6.42254	252	4.05658	378	5.06456	308	4.05525	283	3.98788	652	9.04685	146	2.03004	268	3.59569	437	6.54538	309	4.44692	379	5.66518	381	6.02183	417	6.14916	545	7.40143	Nodiff	19	45668221	45683722	+	5069	GIPR	GO:0004888;GO:0004888;GO:0004930;GO:0004930;GO:0004930;GO:0007166;GO:0007166;GO:0007186;GO:0007186;GO:0007186;GO:0016020;GO:0016020;GO:0016020;GO:0016021;GO:0016021;GO:0016021;GO:0016519;GO:0016519;GO:0038192;GO:0002029;GO:0004888;GO:0004888;GO:0004888;GO:0004930;GO:0004930;GO:0004930;GO:0005515;GO:0005886;GO:0005886;GO:0005886;GO:0005886;GO:0005886;GO:0006091;GO:0007165;GO:0007166;GO:0007166;GO:…	K04580	-
ENSG00000010318	128.284	131.791	124.776	0.946771	-0.0789127	0.648933	1	177	3.48684	154	3.38933	152	3.38164	111	2.69246	114	2.30155	139	2.75771	163	3.46106	119	2.48807	95	1.99041	171	3.45709	150	3.38541	147	3.18775	77	1.73433	106	2.5245	112	2.48865	99	2.02591	Nodiff	3	52410660	52423641	+	3364	PHF7	GO:0005515;GO:0005634;GO:0005634;GO:0005654;GO:0005654;GO:0005794;GO:0005829;GO:0005886;GO:0016607;GO:0046872;GO:0005515;GO:0005634;GO:0005634;GO:0005654;GO:0005654;GO:0005794;GO:0005829;GO:0005886;GO:0016607;GO:0046872;GO:0005515;GO:0005634;GO:0005634;GO:0005654;GO:0005654;GO:0005794;GO:0005829;GO:0005886;GO:0016607;GO:0046872;GO:0005654;GO:0005794;GO:0016607;GO:0046872;	-	-
ENSG00000010319	11.0811	7.51607	14.6462	1.94865	0.962472	0.01102	0.132179	16	0.210088	14	0.205373	1	0.0148288	7	0.113174	4	0.0538268	3	0.0396713	10	0.141529	10	0.13936	18	0.25137	22	0.296456	6	0.0902596	20	0.289081	16	0.240206	11	0.174617	11	0.162915	9	0.122758	Nodiff	3	52433035	52445103	-	5047	SEMA3G	GO:0001755;GO:0005102;GO:0005102;GO:0005515;GO:0005515;GO:0005576;GO:0005615;GO:0005887;GO:0007411;GO:0030215;GO:0030215;GO:0030215;GO:0030335;GO:0030517;GO:0030517;GO:0045499;GO:0048843;GO:0050919;GO:0070062;GO:0071526;GO:0005515;GO:0030215;GO:0030215;	K06840	-
ENSG00000010322	3536.54	3514.45	3558.63	1.01257	0.0180227	0.886336	1	4311	31.526	3826	31.2586	3919	32.3661	2951	26.5722	3547	26.5833	3854	28.3842	3629	28.6049	4016	31.1704	3378	26.273	4069	30.5375	3666	30.7145	3323	26.7503	2963	24.7745	2863	25.3118	3820	31.5095	3107	23.6025	Nodiff	3	52455118	52493068	+	9062	NISCH	GO:0005178;GO:0005178;GO:0005515;GO:0005515;GO:0005654;GO:0005737;GO:0005737;GO:0005768;GO:0005769;GO:0005829;GO:0005829;GO:0005829;GO:0005886;GO:0005886;GO:0006915;GO:0015630;GO:0016020;GO:0019901;GO:0035091;GO:0035091;GO:0042802;GO:0043231;GO:0045171;GO:0055037;GO:0005178;GO:0005178;GO:0005178;GO:0005515;GO:0005515;GO:0005654;GO:0005737;GO:0005737;GO:0005768;GO:0005769;GO:0005829;GO:0005829;GO:…	K24095	-
ENSG00000010327	277.926	379.333	176.519	0.465341	-1.10364	0.00565195	0.079957	279	1.74624	268	1.874	398	2.81325	245	1.88814	429	2.75179	477	3.00672	242	1.6326	890	5.91219	177	1.17824	108	0.693713	171	1.22619	167	1.1506	122	0.873057	132	0.998818	184	1.29899	275	1.78797	Down Regulation	3	52495338	52524495	+	10588	STAB1	GO:0005041;GO:0005044;GO:0005509;GO:0005509;GO:0005515;GO:0005540;GO:0005540;GO:0005886;GO:0005887;GO:0006898;GO:0006954;GO:0007155;GO:0007155;GO:0007155;GO:0007267;GO:0015035;GO:0016020;GO:0016021;GO:0016525;GO:0030169;GO:0030666;GO:0042742;GO:0016020;GO:0016021;	K19020	-
ENSG00000010361	100.022	106.217	93.8275	0.883353	-0.178939	0.318424	0.891925	108	2.42368	97	2.43197	134	3.3961	115	3.17772	108	2.48389	152	3.43534	117	2.83009	72	1.71491	93	2.2197	111	2.55641	90	2.31395	85	2.0998	58	1.4882	107	2.903	96	2.43002	76	1.7717	Nodiff	19	49806866	49817376	-	2953	FUZ	GO:0001736;GO:0001736;GO:0001843;GO:0001942;GO:0005515;GO:0005737;GO:0005856;GO:0005929;GO:0008285;GO:0008589;GO:0010172;GO:0015031;GO:0016192;GO:0016192;GO:0021915;GO:0030030;GO:0030336;GO:0042073;GO:0042995;GO:0045724;GO:0048704;GO:0060271;GO:0070062;GO:0090090;GO:0090301;GO:1902017;GO:1905515;GO:1905515;GO:2000314;GO:0016192;GO:0016192;GO:0016192;GO:0001736;GO:0001736;GO:0001843;GO:0001942;GO:…	K22861	-
ENSG00000010379	5.49151	3.54878	7.43423	2.09487	1.06686	0.053881	0.393492	5	0.0780929	1	0.0174492	5	0.0881935	5	0.0961565	3	0.0480198	5	0.0786477	2	0.0336694	4	0.066307	2	0.0332224	7	0.112201	5	0.089469	3	0.0515788	2	0.0357152	11	0.207704	11	0.193786	15	0.243366	Nodiff	12	220621	262873	-	4243	SLC6A13	GO:0005283;GO:0005283;GO:0005308;GO:0005332;GO:0005332;GO:0005332;GO:0005332;GO:0005332;GO:0005332;GO:0005368;GO:0005368;GO:0005369;GO:0005886;GO:0005886;GO:0005886;GO:0005886;GO:0005887;GO:0005887;GO:0005887;GO:0006836;GO:0006836;GO:0006836;GO:0008028;GO:0010940;GO:0015171;GO:0015185;GO:0015293;GO:0015718;GO:0015734;GO:0015734;GO:0015881;GO:0016020;GO:0016020;GO:0016020;GO:0016021;GO:0016021;GO:…	K05046	-
ENSG00000010404	680.089	614.748	745.429	1.21258	0.278076	0.0401659	0.327	693	4.94134	732	5.8312	738	5.94283	407	3.57333	558	4.07759	641	4.60304	651	5.0033	843	6.37965	682	5.17197	769	5.62722	740	6.04512	839	6.5854	708	5.77201	424	3.65502	734	5.90331	796	5.89592	Nodiff	X	149476988	149521096	-	9294	IDS	GO:0004423;GO:0004423;GO:0004423;GO:0004423;GO:0004423;GO:0005509;GO:0005515;GO:0005764;GO:0005764;GO:0006027;GO:0008484;GO:0008484;GO:0008484;GO:0008484;GO:0016787;GO:0043202;GO:0046872;GO:0004423;GO:0004423;GO:0004423;GO:0004423;GO:0005509;GO:0005515;GO:0005764;GO:0006027;GO:0008484;GO:0008484;GO:0016787;GO:0043202;GO:0046872;GO:0004423;GO:0004423;GO:0004423;GO:0004423;GO:0004423;GO:0005509;GO:…	K01136	EC:3.1.6.13
ENSG00000010438	3.43021	1.89564	4.96479	2.61906	1.38905	0.124343	0.616343	1	0.046505	5	0.259779	2	0.10504	2	0.114524	2	0.0953207	1	0.0468354	1	0.050126	2	0.098716	16	0.79137	1	0.047726	9	0.479516	1	0.0511927	1	0.0531719	3	0.168668	1	0.0524551	6	0.289853	Nodiff	9	33750679	33799231	+	1425	PRSS3	GO:0004252;GO:0004252;GO:0006508;GO:0006508;GO:0004252;GO:0004252;GO:0006508;GO:0006508;GO:0006508;GO:0008233;GO:0008236;GO:0016787;GO:0004252;GO:0004252;GO:0004252;GO:0004252;GO:0005509;GO:0005515;GO:0005576;GO:0005576;GO:0005615;GO:0005615;GO:0006508;GO:0006508;GO:0006508;GO:0006508;GO:0006508;GO:0007586;GO:0007586;GO:0008233;GO:0008236;GO:0008236;GO:0016787;GO:0019730;GO:0031638;GO:0043542;GO:…	K01312	EC:3.4.21.4
ENSG00000010539	383.302	356.149	410.454	1.15248	0.204742	0.140867	0.652308	423	3.7386	359	3.54485	328	3.27392	325	3.53687	407	3.68656	381	3.39132	388	3.69628	432	4.05238	399	3.75061	489	4.43541	374	3.78706	408	3.96952	401	4.05224	351	3.75049	314	3.1303	400	3.67245	Nodiff	16	3222325	3236221	-	7498	ZNF200	GO:0003674;GO:0005515;GO:0005634;GO:0008150;GO:0046872;GO:0003674;GO:0005515;GO:0005634;GO:0008150;GO:0046872;GO:0003674;GO:0005515;GO:0005634;GO:0008150;GO:0046872;GO:0003674;GO:0005515;GO:0005634;GO:0008150;GO:0046872;GO:0003674;GO:0005515;GO:0005634;GO:0008150;GO:0046872;GO:0003674;GO:0005515;GO:0005634;GO:0008150;GO:0046872;	K09228	-
ENSG00000010610	1225.29	1348.09	1102.49	0.817813	-0.290157	0.0419585	0.336599	1448	21.0574	1352	21.9658	1243	20.4142	1084	19.4103	1707	25.4406	1654	24.224	1922	30.1268	1143	17.6417	1134	17.5392	1098	16.3868	792	13.1954	879	14.0713	1192	19.8196	977	17.1768	1516	24.8669	800	12.0852	Nodiff	12	6786858	6820799	+	4557	CD4	GO:0001618;GO:0001934;GO:0002250;GO:0002376;GO:0004888;GO:0005201;GO:0005515;GO:0005515;GO:0005769;GO:0005788;GO:0005789;GO:0005789;GO:0005886;GO:0005886;GO:0005886;GO:0005886;GO:0005887;GO:0006955;GO:0006955;GO:0006955;GO:0007155;GO:0007155;GO:0007165;GO:0007166;GO:0007166;GO:0007167;GO:0007169;GO:0008270;GO:0009897;GO:0009897;GO:0009897;GO:0009986;GO:0009986;GO:0015026;GO:0015026;GO:0015026;GO:…	K06454	-
ENSG00000010626	40.1293	39.8506	40.4079	1.01398	0.0200338	0.946991	1	49	1.06396	47	1.14015	32	0.784703	52	1.39027	53	1.17941	52	1.13712	34	0.795742	20	0.460912	38	0.877554	43	0.958195	32	0.796051	29	0.693165	34	0.844095	48	1.26004	51	1.24907	32	0.721783	Nodiff	12	6873569	6914241	+	3052	LRRC23	GO:0005515;GO:0003674;GO:0005515;GO:0005515;GO:0005575;GO:0005737;GO:0005829;GO:0008150;GO:0005515;GO:0003674;GO:0005515;GO:0005515;GO:0005575;GO:0005737;GO:0005829;GO:0005829;GO:0008150;GO:0003674;GO:0005515;GO:0005515;GO:0005575;GO:0005737;GO:0005829;GO:0008150;GO:0005515;GO:0005515;	-	-
ENSG00000010671	479.221	579.796	378.645	0.653066	-0.614699	1.04e-05	0.000472137	729	6.18019	658	6.23211	609	5.83065	593	6.19008	542	4.70903	748	6.38632	487	4.45007	579	5.20968	350	3.15575	485	4.21961	362	3.51596	414	3.86352	272	2.63649	364	3.73068	316	3.02169	335	2.95016	Nodiff	X	101349338	101390796	-	7817	BTK	GO:0004672;GO:0004713;GO:0005515;GO:0005524;GO:0006468;GO:0035556;GO:0004672;GO:0004713;GO:0005515;GO:0005524;GO:0006468;GO:0035556;GO:0004672;GO:0004713;GO:0005515;GO:0005524;GO:0006468;GO:0035556;GO:0000166;GO:0002250;GO:0004672;GO:0004672;GO:0004713;GO:0004715;GO:0005515;GO:0005524;GO:0005524;GO:0005524;GO:0005737;GO:0005829;GO:0005886;GO:0006468;GO:0006468;GO:0006468;GO:0016301;GO:0016310;GO:…	K07370	EC:2.7.10.2
ENSG00000010704	15.159	15.5294	14.7886	0.952297	-0.0705171	0.826679	1	23	0.268582	13	0.1696	22	0.290133	8	0.115029	17	0.203449	10	0.117604	28	0.352428	13	0.16112	12	0.149036	15	0.179761	20	0.267571	11	0.1414	6	0.0801091	9	0.127058	28	0.368803	12	0.145565	Nodiff	6	26087281	26098343	+	5675	HFE	GO:0002626;GO:0002626;GO:0002725;GO:0005102;GO:0005102;GO:0005515;GO:0005515;GO:0005615;GO:0005615;GO:0005654;GO:0005769;GO:0005886;GO:0005886;GO:0005886;GO:0005886;GO:0005887;GO:0006811;GO:0006879;GO:0006879;GO:0006879;GO:0009897;GO:0009897;GO:0010039;GO:0010628;GO:0010862;GO:0016020;GO:0016021;GO:0030509;GO:0030881;GO:0031410;GO:0031410;GO:0032092;GO:0032435;GO:0034756;GO:0034756;GO:0039706;GO:…	-	-
ENSG00000010803	263.016	246.692	279.339	1.13234	0.179305	0.209204	0.772604	332	4.78086	284	4.569	207	3.36638	217	3.84764	275	4.05843	250	3.62562	271	4.2063	278	4.24884	275	4.21173	361	5.33496	227	3.74503	283	4.48604	315	5.18634	171	2.97698	263	4.2718	248	3.70976	Nodiff	1	41027202	41242306	-	4602	SCMH1	GO:0003682;GO:0005515;GO:0005515;GO:0005634;GO:0005634;GO:0005634;GO:0005634;GO:0005654;GO:0006355;GO:0006355;GO:0031507;GO:0042393;GO:0045892;GO:0045892;GO:0003682;GO:0005515;GO:0005515;GO:0005634;GO:0005634;GO:0005634;GO:0005634;GO:0005654;GO:0006355;GO:0006355;GO:0031507;GO:0042393;GO:0045892;GO:0045892;GO:0003682;GO:0005515;GO:0005515;GO:0005634;GO:0005634;GO:0005634;GO:0005634;GO:0005654;GO:…	K11461	-
ENSG00000010810	9139.18	7942.59	10335.8	1.30131	0.379963	0.00309318	0.0497663	7192	64.3113	7593	75.8553	8683	87.6865	6679	73.5387	10013	91.7613	8134	73.2515	8097	78.0415	11255	106.817	7980	75.8928	10471	96.0907	10239	104.895	8784	86.4646	10353	105.849	8645	93.4575	10029	101.154	12043	111.866	Nodiff	6	111660332	111873452	-	7411	FYN	GO:0000166;GO:0000304;GO:0002223;GO:0002250;GO:0002376;GO:0002862;GO:0003015;GO:0004672;GO:0004672;GO:0004712;GO:0004713;GO:0004713;GO:0004713;GO:0004713;GO:0004713;GO:0004713;GO:0004713;GO:0004713;GO:0004715;GO:0004715;GO:0004715;GO:0005102;GO:0005515;GO:0005515;GO:0005515;GO:0005515;GO:0005524;GO:0005524;GO:0005524;GO:0005634;GO:0005634;GO:0005737;GO:0005739;GO:0005768;GO:0005829;GO:0005829;GO:…	K05703	EC:2.7.10.2
ENSG00000010818	6134.98	5163.03	7106.93	1.3765	0.461008	0.00137611	0.0265783	7168	44.5819	5746	39.9265	5744	40.346	4303	32.9533	3890	24.7952	5961	37.3383	6206	41.6041	5235	34.557	7789	51.5232	7093	45.2738	6378	45.4471	9266	63.4398	6636	47.19	3725	28.0091	6579	46.1539	6885	44.4828	Nodiff	6	142751469	142956698	-	10655	HIVEP2	GO:0000978;GO:0000981;GO:0003677;GO:0005634;GO:0005634;GO:0005654;GO:0006357;GO:0046872;GO:0000978;GO:0000981;GO:0003677;GO:0005634;GO:0005634;GO:0005654;GO:0006357;GO:0046872;GO:0000978;GO:0000981;GO:0003677;GO:0005634;GO:0005634;GO:0005654;GO:0006357;GO:0046872;	K09239	-
ENSG00000010932	0.129886	0.115964	0.143808	1.24011	0.310473	1	1	0	0	1	0.0205544	0	0	0	0	0	0	0	0	0	0	0	0	0	0	0	0	0	0	0	0	0	0	1	0.0222424	0	0	0	0	Nodiff	1	171248471	171285978	+	3602	FMO1	GO:0004497;GO:0004497;GO:0004497;GO:0004497;GO:0004497;GO:0004497;GO:0004499;GO:0004499;GO:0004499;GO:0004499;GO:0004499;GO:0004499;GO:0005515;GO:0005783;GO:0005788;GO:0005789;GO:0006082;GO:0006805;GO:0006970;GO:0009404;GO:0016020;GO:0016021;GO:0016491;GO:0032496;GO:0043231;GO:0043231;GO:0046322;GO:0050660;GO:0050660;GO:0050661;GO:0050661;GO:0070995;GO:0097009;GO:0004497;GO:0004497;GO:0004497;GO:…	K00485	-
ENSG00000011007	1002.73	985.993	1019.46	1.03395	0.0481623	0.72254	1	1200	14.8698	996	13.7885	927	12.9726	997	15.212	1112	14.1217	1118	13.9521	1005	13.4231	1058	13.9145	1114	14.6814	978	12.4371	907	12.8763	1051	14.3362	1000	14.1679	791	11.8498	904	12.6351	1021	13.1424	Nodiff	1	23743448	23762059	+	5348	ELOA	GO:0005515;GO:0005615;GO:0005634;GO:0005634;GO:0005654;GO:0006357;GO:0006366;GO:0006367;GO:0006368;GO:0070449;GO:0070449;GO:0090734;GO:0003746;GO:0005515;GO:0005515;GO:0005615;GO:0005634;GO:0005634;GO:0005634;GO:0005654;GO:0006357;GO:0006366;GO:0006367;GO:0006368;GO:0006368;GO:0006414;GO:0070449;GO:0070449;GO:0070449;GO:0090734;	K15076	-
ENSG00000011009	876.422	904.501	848.343	0.937913	-0.0924738	0.453505	0.98876	981	32.1675	798	29.2338	920	34.0691	842	33.996	1156	38.8476	1186	39.1658	947	33.4705	892	31.0435	737	25.7025	858	28.8729	666	25.0198	805	29.0571	847	31.7551	888	35.2024	872	32.2517	767	26.1258	Nodiff	1	23791145	23795539	+	2021	LYPLA2	GO:0002084;GO:0002084;GO:0002084;GO:0004622;GO:0005515;GO:0005737;GO:0005737;GO:0005737;GO:0005737;GO:0005795;GO:0005829;GO:0006629;GO:0006631;GO:0007411;GO:0008474;GO:0008474;GO:0008474;GO:0008474;GO:0008474;GO:0016787;GO:0016787;GO:0016787;GO:0045296;GO:0046464;GO:0052689;GO:0070062;GO:1905344;GO:1905344;GO:0016787;GO:0016787;GO:0016787;GO:0016787;GO:0016787;GO:0016787;GO:0016787;GO:0016787;GO:…	K06130	EC:3.1.1.5
ENSG00000011021	757.755	801.95	713.56	0.889781	-0.168478	0.223463	0.794209	1008	8.17322	830	7.51875	886	8.1132	776	7.7475	742	6.16587	872	7.12072	872	7.62102	858	7.38377	681	5.87273	824	6.85671	784	7.283	704	6.28368	533	4.94131	503	4.93075	770	7.04225	662	5.57594	Nodiff	1	11806096	11848079	+	8173	CLCN6	GO:0000166;GO:0005247;GO:0005247;GO:0005247;GO:0005524;GO:0005765;GO:0005768;GO:0006811;GO:0006821;GO:0006821;GO:0006821;GO:0006884;GO:0007165;GO:0009612;GO:0010008;GO:0015108;GO:0015297;GO:0015297;GO:0016020;GO:0016020;GO:0016020;GO:0016021;GO:0031902;GO:0034220;GO:0043231;GO:0055085;GO:0055085;GO:1902476;GO:0005247;GO:0006821;GO:0016020;GO:0016020;GO:0016021;GO:0055085;GO:1902476;GO:0000166;GO:…	K05015	-
ENSG00000011028	74.4195	100.142	48.6972	0.486282	-1.04013	0.00247205	0.0414253	160	1.60873	128	1.43783	124	1.40802	157	1.9437	72	0.741914	92	0.931592	32	0.346798	81	0.864382	56	0.598841	70	0.722299	56	0.645078	65	0.719424	42	0.48283	25	0.303889	21	0.238161	41	0.428227	Down Regulation	17	62627670	62693597	+	6591	MRC2	GO:0001649;GO:0005515;GO:0005515;GO:0005518;GO:0005925;GO:0006897;GO:0016020;GO:0016021;GO:0030246;GO:0030574;GO:0038023;GO:0016020;GO:0016021;	K06560	-
ENSG00000011083	0.283997	0.343147	0.224847	0.655249	-0.609885	1	1	0	0	0	0	0	0	0	0	0	0	0	0	3	0.0501026	0	0	0	0	2	0.0318025	0	0	0	0	0	0	0	0	0	0	0	0	Nodiff	5	150190062	150222788	+	4277	SLC6A7	GO:0005298;GO:0005298;GO:0005886;GO:0005887;GO:0005887;GO:0006836;GO:0006865;GO:0015193;GO:0015193;GO:0015193;GO:0015293;GO:0015824;GO:0015824;GO:0016020;GO:0016020;GO:0016021;GO:0016021;GO:0016021;GO:0022857;GO:0035524;GO:0035725;GO:0071702;GO:0071705;GO:0015293;GO:0016020;GO:0016021;GO:0016021;GO:0016021;GO:0022857;GO:0055085;GO:0071702;GO:0071705;	K05040	-
ENSG00000011105	37.2235	40.5494	33.8976	0.835959	-0.258497	0.356553	0.93039	33	0.316712	30	0.321667	39	0.422708	48	0.56723	23	0.226223	70	0.676587	42	0.434474	58	0.590795	28	0.285804	38	0.374274	24	0.26389	27	0.285248	18	0.197517	53	0.614948	32	0.346409	37	0.368875	Nodiff	12	3077355	3286564	+	6905	TSPAN9	GO:0003674;GO:0005886;GO:0005887;GO:0005925;GO:0008150;GO:0016020;GO:0016021;GO:0016021;GO:0016021;GO:0097197;GO:0003674;GO:0005886;GO:0005887;GO:0005925;GO:0008150;GO:0016020;GO:0016021;GO:0016021;GO:0016021;GO:0097197;GO:0016020;GO:0016021;GO:0016021;GO:0016021;GO:0016020;GO:0016021;GO:0016021;GO:0016021;GO:0016020;GO:0016021;GO:0016021;GO:0016021;	K17350	-
ENSG00000011114	866.824	832.65	900.998	1.08208	0.113813	0.394312	0.957355	992	5.80071	1093	7.14043	876	5.78494	661	4.75925	860	5.15378	783	4.61111	871	5.48973	988	6.13175	888	5.52259	1012	6.07304	752	5.03789	970	6.24381	1026	6.85961	614	4.3406	755	4.97971	866	5.26034	Nodiff	14	93237550	93333092	-	11333	BTBD7	GO:0005515;GO:0005634;GO:0005634;GO:0060693;GO:0060693;GO:0061138;GO:0061138;GO:0005634;GO:0060693;GO:0061138;GO:0061138;GO:0061138;GO:0061138;GO:0005515;GO:0005634;GO:0060693;GO:0061138;GO:0061138;GO:0005515;GO:0061138;GO:0061138;GO:0061138;GO:0061138;	K10479	-
ENSG00000011132	757.472	748.96	765.984	1.02273	0.0324243	0.792373	1	934	11.0607	721	9.53909	728	9.73629	773	11.2715	844	10.2432	947	11.2944	729	9.30525	716	8.99928	778	9.79888	887	10.7799	670	9.09018	717	9.34683	609	8.24587	703	10.0648	763	10.1918	725	8.9187	Nodiff	19	3750772	3761692	-	5596	APBA3	GO:0001540;GO:0001540;GO:0001540;GO:0001540;GO:0001701;GO:0004857;GO:0004857;GO:0004857;GO:0005515;GO:0005515;GO:0005515;GO:0005737;GO:0005737;GO:0005886;GO:0007268;GO:0007268;GO:0010468;GO:0015031;GO:0019899;GO:0043086;GO:0043197;GO:0048471;GO:0050790;GO:0050790;	K24035	-
ENSG00000011143	196.129	198.681	193.578	0.974317	-0.0375372	0.821361	1	252	1.47984	222	1.45647	214	1.41923	205	1.48229	176	1.05921	211	1.24787	240	1.5191	175	1.09071	175	1.09298	220	1.32584	207	1.39266	215	1.38982	165	1.10785	160	1.13591	188	1.24526	148	0.90282	Nodiff	17	58205441	58219605	-	11285	MKS1	GO:0005737;GO:0005929;GO:0030030;GO:0001843;GO:0003271;GO:0005515;GO:0005515;GO:0005737;GO:0005813;GO:0005813;GO:0005814;GO:0005815;GO:0005829;GO:0005856;GO:0005929;GO:0007368;GO:0008589;GO:0010669;GO:0016020;GO:0030030;GO:0035869;GO:0036038;GO:0036038;GO:0036038;GO:0036064;GO:0042733;GO:0042995;GO:0044458;GO:0048706;GO:0048754;GO:0060122;GO:0060271;GO:0060271;GO:0060271;GO:0060322;GO:0060411;GO:…	K19332	-
ENSG00000011198	151.058	147.378	154.738	1.04994	0.0703042	0.655688	1	171	1.50313	162	1.59093	164	1.62806	139	1.50447	181	1.63056	145	1.28364	139	1.31698	156	1.4554	133	1.2434	174	1.56966	158	1.59118	165	1.59659	136	1.36685	134	1.42402	129	1.27902	151	1.37881	Nodiff	3	43690108	43734371	+	7539	ABHD5	GO:0006508;GO:0006508;GO:0008233;GO:0008233;GO:0003841;GO:0003841;GO:0005515;GO:0005654;GO:0005737;GO:0005739;GO:0005811;GO:0005811;GO:0005811;GO:0005811;GO:0005829;GO:0005829;GO:0005829;GO:0006629;GO:0006629;GO:0006631;GO:0006654;GO:0006654;GO:0008654;GO:0010891;GO:0010891;GO:0010891;GO:0010898;GO:0010898;GO:0010898;GO:0016740;GO:0016746;GO:0016787;GO:0030154;GO:0042171;GO:0042171;GO:0043231;GO:…	K13699	EC:2.3.1.51
ENSG00000011201	0.843587	1.68717	0	0	#NAME?	0.05756	0.407146	0	0	4	0.041817	0	0	2	0.0230439	0	0	0	0	0	0	8	0.0794523	0	0	0	0	0	0	0	0	0	0	0	0	0	0	0	0	Nodiff	X	8528874	8732137	-	7082	ANOS1	GO:0004867;GO:0005201;GO:0005515;GO:0005515;GO:0005576;GO:0005576;GO:0005576;GO:0005576;GO:0005615;GO:0005886;GO:0006935;GO:0006935;GO:0007155;GO:0007155;GO:0007411;GO:0008201;GO:0009986;GO:0010466;GO:0010951;GO:0016020;GO:0030182;GO:0030414;GO:0030414;GO:0030414;GO:0031012;	K23413	-
ENSG00000011243	984.553	982.012	987.094	1.00518	0.00744714	0.940175	1	1295	10.0069	1016	8.77118	1037	9.04969	916	8.7155	1075	8.51326	1036	8.06239	988	8.22906	1032	8.46383	1000	8.21845	1157	9.17527	898	7.95	975	8.2936	780	6.89139	815	7.61376	1053	9.17795	873	7.00762	Nodiff	19	15380050	15419141	-	8576	AKAP8L	GO:0000785;GO:0003677;GO:0003677;GO:0003723;GO:0005515;GO:0005515;GO:0005521;GO:0005634;GO:0005634;GO:0005634;GO:0005634;GO:0005737;GO:0006397;GO:0007076;GO:0008380;GO:0010793;GO:0016363;GO:0016363;GO:0016605;GO:0016607;GO:0016607;GO:0017151;GO:0031065;GO:0034237;GO:0042826;GO:0043229;GO:0044839;GO:0045944;GO:0046872;GO:0051081;GO:1990904;GO:0003677;GO:0005634;GO:0016301;GO:0016310;GO:0000785;GO:…	K15978	-
ENSG00000011258	882.059	899.433	864.685	0.961367	-0.0568411	0.647183	1	1247	11.5031	994	10.244	937	9.76142	788	8.95038	901	8.51786	878	8.15675	1025	10.1914	934	9.14435	858	8.41774	976	9.23961	790	8.34904	780	7.92048	812	8.56419	777	8.66525	796	8.28226	808	7.74259	Nodiff	17	51177425	51260163	-	7184	MBTD1	GO:0000724;GO:0000786;GO:0003682;GO:0005515;GO:0005515;GO:0005634;GO:0005634;GO:0005634;GO:0005634;GO:0005694;GO:0006325;GO:0006355;GO:0006355;GO:0008270;GO:0008270;GO:0016573;GO:0035064;GO:0035064;GO:0035267;GO:0035267;GO:0042393;GO:0042981;GO:0043967;GO:0043968;GO:0045892;GO:0045893;GO:0046872;GO:0048706;GO:0051726;GO:1905168;GO:2000779;GO:0000724;GO:0000786;GO:0003682;GO:0005515;GO:0005515;GO:…	-	-
ENSG00000011260	623.55	651.55	595.549	0.914048	-0.129658	0.325748	0.899134	842	20.6434	707	19.3652	594	16.4468	663	20.0147	780	19.5984	652	16.0987	738	19.5024	591	15.3785	628	16.3753	627	15.7758	510	14.3252	597	16.1121	599	16.791	561	16.6281	510	14.1035	504	12.8359	Nodiff	17	51260546	51297936	+	2703	UTP18	GO:0003723;GO:0005515;GO:0005634;GO:0005654;GO:0005654;GO:0005730;GO:0005730;GO:0006364;GO:0006364;GO:0006364;GO:0031965;GO:0032040;GO:0034388;GO:0005730;GO:0006364;GO:0005515;GO:0005730;GO:0006364;GO:0006364;GO:0005730;GO:0006364;GO:0016020;GO:0016021;GO:0005515;GO:0005730;GO:0006364;GO:0006364;GO:0005515;GO:0005730;GO:0006364;GO:0006364;	K14553	-
ENSG00000011275	2185.17	2139.58	2230.76	1.04262	0.0602101	0.652227	1	2941	25.7258	2300	22.4769	2125	20.9922	1870	20.1411	2211	19.8208	2260	19.9094	2446	23.0619	2181	20.2483	2426	22.5697	2574	23.1067	1921	19.2514	2042	19.6625	2075	20.7527	1921	20.3148	2245	22.1503	1846	16.7739	Nodiff	7	5620047	5781696	-	7576	RNF216	GO:0005515;GO:0005515;GO:0005634;GO:0005654;GO:0005737;GO:0005829;GO:0005829;GO:0006915;GO:0016567;GO:0016740;GO:0032480;GO:0032648;GO:0043161;GO:0046872;GO:0050691;GO:0061630;GO:0070936;GO:0005515;GO:0005515;GO:0005634;GO:0005654;GO:0005737;GO:0005829;GO:0005829;GO:0006915;GO:0016567;GO:0016740;GO:0032480;GO:0032648;GO:0043161;GO:0046872;GO:0050691;GO:0061630;GO:0070936;	K11976	EC:2.3.2.31
ENSG00000011295	606.764	591.568	621.96	1.05137	0.0722764	0.565722	1	806	8.82281	675	8.25488	501	6.19348	601	8.10053	672	7.53875	555	6.11842	637	7.5158	610	7.08695	687	7.99814	822	9.23421	552	6.92265	511	6.15746	536	6.7084	592	7.83439	501	6.18582	566	6.43599	Nodiff	17	15999784	16045015	+	6054	TTC19	GO:0000281;GO:0005515;GO:0005515;GO:0005515;GO:0005739;GO:0005739;GO:0005743;GO:0005743;GO:0005813;GO:0007049;GO:0016020;GO:0030496;GO:0034551;GO:0034551;GO:0034551;GO:0034551;GO:0051301;GO:0070469;GO:0005739;GO:0034551;GO:0005515;GO:0005739;GO:0034551;GO:0034551;GO:0005515;GO:0005739;GO:0034551;GO:0034551;	K18169	-
ENSG00000011304	6121.48	6076.94	6166.01	1.01466	0.0209927	0.86612	1	6900	60.7978	6189	60.9248	5746	57.1781	6032	65.4436	7040	63.5725	7333	65.0721	6236	59.2255	6361	59.487	6473	60.6603	6323	57.1765	5320	53.7046	6162	59.7681	5930	59.7415	4946	52.6871	5915	58.787	5943	54.3966	Nodiff	19	797075	812327	+	7521	PTBP1	GO:0003676;GO:0003676;GO:0003723;GO:0003723;GO:0003723;GO:0005634;GO:0005634;GO:0005634;GO:0006397;GO:0006397;GO:0006397;GO:0008380;GO:0043484;GO:0003676;GO:0003676;GO:0003723;GO:0003723;GO:0003723;GO:0005634;GO:0005634;GO:0006397;GO:0006397;GO:0043484;GO:0003676;GO:0003723;GO:0003723;GO:0005634;GO:0005634;GO:0006397;GO:0006397;GO:0008380;GO:0043484;GO:0003676;GO:0003723;GO:0003723;GO:0005634;GO:…	K13218	-
ENSG00000011332	1.62124	0.938116	2.30437	2.45638	1.29654	0.237559	0.812988	0	0	1	0.0154244	0	0	1	0.0169997	1	0.0141492	3	0.0417128	2	0.0297623	0	0	1	0.0146836	0	0	4	0.0632695	4	0.0607913	5	0.078927	2	0.0333822	1	0.0155726	0	0	Nodiff	19	38211006	38229714	-	4800	DPF1	GO:0008270;GO:0008270;GO:0046872;GO:0071565;GO:0071565;GO:0008270;GO:0008270;GO:0046872;GO:0071565;GO:0071565;GO:0008270;GO:0071565;GO:0008270;GO:0008270;GO:0046872;GO:0071565;GO:0071565;GO:0000785;GO:0003712;GO:0005634;GO:0005737;GO:0006338;GO:0006357;GO:0006915;GO:0007399;GO:0007399;GO:0008270;GO:0008270;GO:0030071;GO:0042393;GO:0045597;GO:0045892;GO:0045944;GO:0046872;GO:0070316;GO:0071565;GO:…	K22198	-
ENSG00000011347	2.28533	1.85474	2.71591	1.46431	0.550219	0.605718	1	4	0.0351004	3	0.0294109	5	0.0495505	1	0.0108049	0	0	2	0.0176749	1	0.00945836	0	0	0	0	0	0	1	0.0100534	4	0.0386386	2	0.0200662	4	0.042435	5	0.0494892	4	0.0364619	Nodiff	11	61513714	61581148	-	7552	SYT7	GO:0000149;GO:0001778;GO:0001786;GO:0005509;GO:0005515;GO:0005516;GO:0005544;GO:0005544;GO:0005544;GO:0005544;GO:0005544;GO:0005546;GO:0005764;GO:0005765;GO:0005777;GO:0005778;GO:0005829;GO:0005886;GO:0005886;GO:0006887;GO:0006887;GO:0006887;GO:0006909;GO:0008021;GO:0008021;GO:0014059;GO:0016020;GO:0016020;GO:0016020;GO:0016021;GO:0016192;GO:0017156;GO:0017158;GO:0030054;GO:0030276;GO:0030658;GO:…	K19907	-
ENSG00000011376	377.988	372.247	383.728	1.03084	0.0438236	0.746151	1	462	2.46768	410	2.44662	391	2.35857	355	2.33476	360	1.97064	486	2.61432	387	2.22804	330	1.87077	433	2.45978	408	2.23647	384	2.34985	367	2.15786	327	1.997	282	1.82099	398	2.39783	334	1.85319	Nodiff	3	45388561	45554726	+	12407	LARS2	GO:0000166;GO:0000166;GO:0000166;GO:0002161;GO:0002161;GO:0004812;GO:0004812;GO:0004812;GO:0004823;GO:0004823;GO:0004823;GO:0004823;GO:0004823;GO:0004823;GO:0004823;GO:0005524;GO:0005524;GO:0005524;GO:0005739;GO:0005739;GO:0005759;GO:0005759;GO:0006412;GO:0006418;GO:0006418;GO:0006418;GO:0006418;GO:0006429;GO:0006429;GO:0006429;GO:0006429;GO:0016874;GO:0032543;GO:0106074;GO:0000166;GO:0000166;GO:…	K01869	EC:6.1.1.4
ENSG00000011405	1129.37	1086.34	1172.4	1.07922	0.109994	0.417492	0.969163	1462	10.5231	1308	10.5181	1110	9.02287	772	6.84196	1030	7.59786	873	6.32827	1288	9.99254	1478	11.2909	1235	9.45417	1320	9.75048	1186	9.78007	1033	8.18475	1056	8.69045	868	7.55314	970	7.8751	1295	9.68262	Nodiff	11	17077730	17207986	-	9207	PIK3C2A	GO:0000166;GO:0005524;GO:0005634;GO:0005654;GO:0005737;GO:0005737;GO:0005794;GO:0005802;GO:0005829;GO:0005829;GO:0005886;GO:0005886;GO:0005942;GO:0006629;GO:0006661;GO:0006887;GO:0006897;GO:0007173;GO:0008286;GO:0010508;GO:0014065;GO:0014829;GO:0016020;GO:0016020;GO:0016301;GO:0016301;GO:0016301;GO:0016303;GO:0016303;GO:0016303;GO:0016303;GO:0016310;GO:0016477;GO:0016740;GO:0030136;GO:0030276;GO:…	K00923	EC:2.7.1.154
ENSG00000011422	5868.15	4488.44	7247.86	1.61478	0.691339	0.0110157	0.132179	5056	75.1759	2927	48.6216	3634	61.0214	4215	77.1679	7130	108.647	7376	110.45	2634	42.2135	5385	84.9797	6502	102.82	4747	72.4347	5652	96.2798	7283	119.204	6013	102.222	7324	131.653	5260	88.2156	11899	183.785	Nodiff	19	43646095	43670547	-	4457	PLAUR	GO:0001934;GO:0005102;GO:0005515;GO:0005515;GO:0005515;GO:0005576;GO:0005788;GO:0005789;GO:0005886;GO:0005886;GO:0005886;GO:0005886;GO:0005886;GO:0005886;GO:0005925;GO:0006935;GO:0007165;GO:0007596;GO:0007596;GO:0009986;GO:0010755;GO:0016020;GO:0016021;GO:0019898;GO:0019899;GO:0019899;GO:0019904;GO:0030054;GO:0030155;GO:0030162;GO:0030162;GO:0030162;GO:0030377;GO:0030377;GO:0030377;GO:0031225;GO:…	K03985	-
ENSG00000011426	9.74861	10.3648	9.13244	0.881104	-0.182616	0.604016	1	25	0.276261	11	0.135803	4	0.049919	9	0.122459	12	0.1359	8	0.0890318	9	0.107198	12	0.140741	5	0.0587639	7	0.0793842	4	0.0506409	14	0.170301	15	0.18952	5	0.0667978	10	0.124643	9	0.103312	Nodiff	7	36389821	36453791	+	5997	ANLN	GO:0000281;GO:0000281;GO:0000915;GO:0000921;GO:0002244;GO:0003779;GO:0003779;GO:0003779;GO:0005634;GO:0005654;GO:0005737;GO:0005826;GO:0005826;GO:0005829;GO:0005856;GO:0005938;GO:0007049;GO:0007096;GO:0015629;GO:0030496;GO:0031106;GO:0032059;GO:0042995;GO:0045296;GO:0051301;GO:0090521;GO:1904172;GO:0000281;GO:0000281;GO:0000915;GO:0000921;GO:0003779;GO:0003779;GO:0003779;GO:0005515;GO:0005634;GO:…	K18621	-
ENSG00000011451	1182.49	1135.86	1229.12	1.08211	0.113845	0.366839	0.936757	1372	9.05867	1210	8.92546	982	7.3223	1166	9.4793	1200	8.11988	1395	9.27597	1191	8.4759	1178	8.25493	1268	8.9041	1383	9.37105	1130	8.54772	1347	9.79009	1067	8.05485	897	7.16003	1187	8.83994	1122	7.69538	Nodiff	19	15419978	15449956	-	10037	WIZ	GO:0005654;GO:0030496;GO:0005654;GO:0030496;GO:0000978;GO:0000981;GO:0001222;GO:0005515;GO:0005634;GO:0005634;GO:0005654;GO:0006357;GO:0010571;GO:0030496;GO:0044877;GO:0046872;GO:0050821;GO:0070062;GO:1990226;GO:0005654;GO:0030496;GO:0005654;GO:0030496;GO:0005654;GO:0030496;GO:0005654;GO:0030496;GO:0000978;GO:0000981;GO:0001222;GO:0005515;GO:0005634;GO:0005634;GO:0005654;GO:0006357;GO:0010571;GO:…	-	-
ENSG00000011454	1036.64	1008.77	1064.51	1.05526	0.0775931	0.554539	1	1344	11.6335	1220	11.798	1017	9.94166	815	8.68635	932	8.26773	1132	9.8681	1087	10.1416	1101	10.1148	1195	11.0012	1257	11.1662	1012	10.0359	1002	9.54748	902	8.92691	833	8.71704	996	9.72433	955	8.58702	Nodiff	9	122940833	123104866	+	7656	RABGAP1	GO:0005096;GO:0005096;GO:0005096;GO:0005096;GO:0005515;GO:0005515;GO:0005737;GO:0005813;GO:0005815;GO:0005829;GO:0005829;GO:0005829;GO:0005829;GO:0005856;GO:0005875;GO:0007049;GO:0015631;GO:0031267;GO:0043087;GO:0043547;GO:0090630;GO:0005096;GO:0005096;GO:0005096;GO:0005096;GO:0005096;GO:0005515;GO:0005515;GO:0005737;GO:0005813;GO:0005815;GO:0005829;GO:0005829;GO:0005829;GO:0005829;GO:0005856;GO:…	K20284	-
ENSG00000011465	0.6763	0.596602	0.755997	1.26717	0.341611	0.908826	1	0	0	1	0.00572112	2	0.0115665	0	0	0	0	0	0	0	0	2	0.0108701	3	0.0163391	1	0.00525536	0	0	0	0	0	0	0	0	0	0	2	0.0106391	Nodiff	12	91140484	91183217	-	12941	DCN	GO:0003723;GO:0005515;GO:0005515;GO:0005515;GO:0005518;GO:0005518;GO:0005539;GO:0005576;GO:0005576;GO:0005576;GO:0005615;GO:0005615;GO:0005796;GO:0009887;GO:0010508;GO:0010508;GO:0010508;GO:0010596;GO:0014068;GO:0016239;GO:0016525;GO:0019800;GO:0030021;GO:0030021;GO:0030021;GO:0043202;GO:0045944;GO:0050840;GO:0051901;GO:0062023;GO:0090141;GO:1900747;GO:0003723;GO:0005515;GO:0005515;GO:0005515;GO:…	K04660	-
ENSG00000011478	256.429	219.858	293	1.33268	0.414328	0.00553435	0.0786141	241	5.65344	211	5.52985	263	6.9675	160	4.6215	264	6.34684	260	6.14248	216	5.46152	266	6.62271	230	5.73831	310	7.463	283	7.60578	240	6.19749	246	6.59802	306	8.67819	312	8.25541	299	7.28608	Nodiff	19	45692403	45703989	+	2825	QPCTL	GO:0016020;GO:0016021;GO:0016020;GO:0016021;GO:0016020;GO:0016021;GO:0000139;GO:0005794;GO:0005794;GO:0005794;GO:0008270;GO:0008270;GO:0016020;GO:0016021;GO:0016603;GO:0016603;GO:0016603;GO:0016603;GO:0016603;GO:0016603;GO:0016740;GO:0016746;GO:0017186;GO:0017186;GO:0017186;GO:0046872;GO:0016020;GO:0016021;GO:0016603;GO:0016740;GO:0016746;GO:0000139;GO:0005515;GO:0005794;GO:0005794;GO:0005794;GO:…	K00683	EC:2.3.2.5
ENSG00000011485	540.291	552.75	527.833	0.954921	-0.0665472	0.644115	1	605	5.65568	538	5.61884	601	6.34496	581	6.68764	581	5.56626	608	5.72411	666	6.71069	525	5.20891	540	5.36888	551	5.28612	515	5.51566	502	5.16585	409	4.37155	479	5.41348	563	5.93643	465	4.51553	Nodiff	19	46347087	46392981	+	7089	PPP5C	GO:0000165;GO:0000278;GO:0003723;GO:0004721;GO:0004721;GO:0004721;GO:0004721;GO:0004721;GO:0004722;GO:0004722;GO:0004722;GO:0004722;GO:0004722;GO:0004722;GO:0005515;GO:0005515;GO:0005515;GO:0005524;GO:0005634;GO:0005634;GO:0005634;GO:0005654;GO:0005737;GO:0005829;GO:0005829;GO:0005829;GO:0005829;GO:0005886;GO:0006281;GO:0006302;GO:0006351;GO:0006470;GO:0006470;GO:0006470;GO:0006974;GO:0008289;GO:…	K04460	EC:3.1.3.16
ENSG00000011523	681.757	695.536	667.979	0.960381	-0.0583209	0.694473	1	916	7.03966	887	7.61578	569	4.93848	643	6.08463	691	5.44242	710	5.49527	913	7.56294	630	5.13871	665	5.43548	891	7.02732	521	4.58728	606	5.12669	618	5.43034	477	4.43186	787	6.82211	564	4.50259	Nodiff	2	65056366	65087004	+	8623	CEP68	GO:0005515;GO:0005654;GO:0005737;GO:0005813;GO:0005813;GO:0005813;GO:0005815;GO:0005829;GO:0005856;GO:0007098;GO:0010457;GO:0019901;GO:0019904;GO:0030054;GO:0033365;GO:0034451;GO:0005515;GO:0005654;GO:0005737;GO:0005813;GO:0005813;GO:0005813;GO:0005815;GO:0005829;GO:0005856;GO:0007098;GO:0010457;GO:0019901;GO:0019904;GO:0030054;GO:0033365;GO:0034451;GO:0005813;GO:0005813;	K16764	-
ENSG00000011566	296.938	300.793	293.083	0.97437	-0.0374582	0.735206	1	364	3.98318	311	3.8021	266	3.28727	231	3.11249	375	4.2055	306	3.37229	357	4.21076	369	4.28561	298	3.46821	283	3.17812	226	2.83334	266	3.20419	312	3.9036	274	3.62486	269	3.32023	299	3.39881	Nodiff	2	39249266	39437301	-	6056	MAP4K3	GO:0000166;GO:0004672;GO:0004672;GO:0004672;GO:0004674;GO:0004674;GO:0004712;GO:0005515;GO:0005524;GO:0005524;GO:0005524;GO:0006468;GO:0006468;GO:0006468;GO:0007254;GO:0008349;GO:0008349;GO:0008349;GO:0009411;GO:0016301;GO:0016310;GO:0016740;GO:0034612;GO:0035556;GO:0106310;GO:0000165;GO:0000166;GO:0004672;GO:0004672;GO:0004674;GO:0004674;GO:0004712;GO:0005524;GO:0005524;GO:0005524;GO:0006468;GO:…	K04406	EC:2.7.11.1
ENSG00000011590	98.5744	68.6529	128.496	1.87168	0.90433	2.72e-07	1.99e-05	92	2.22592	65	1.757	75	2.04932	62	1.84706	91	2.25643	72	1.7544	51	1.33001	79	2.02865	146	3.75695	106	2.63199	112	3.10457	135	3.59554	130	3.59623	131	3.83182	121	3.30214	93	2.3374	Nodiff	19	35704558	35717038	+	2739	ZBTB32	GO:0000122;GO:0000785;GO:0000978;GO:0000981;GO:0001227;GO:0003677;GO:0005515;GO:0005515;GO:0005634;GO:0005634;GO:0005654;GO:0006357;GO:0008270;GO:0046872;GO:1990837;GO:0000122;GO:0000785;GO:0000978;GO:0000981;GO:0001227;GO:0003677;GO:0005515;GO:0005515;GO:0005634;GO:0005634;GO:0005654;GO:0006357;GO:0008270;GO:0046872;GO:1990837;GO:0005515;GO:0042802;	K10506	-
ENSG00000011600	737.987	1094.6	381.378	0.348419	-1.52111	1.03e-07	8.23e-06	744	54.3601	789	64.4049	1096	90.4363	1003	90.235	1675	125.424	1627	119.721	793	62.4517	1569	121.671	153	11.8894	331	24.8194	466	39.008	346	27.8286	269	22.472	401	35.4212	330	27.1962	582	44.173	Down Regulation	19	35904401	35908295	-	907	TYROBP	GO:0005886;GO:0005886;GO:0016020;GO:0016021;GO:0005886;GO:0016020;GO:0016021;GO:0002222;GO:0002223;GO:0002274;GO:0002282;GO:0002282;GO:0002282;GO:0002283;GO:0002376;GO:0005102;GO:0005102;GO:0005102;GO:0005102;GO:0005515;GO:0005515;GO:0005886;GO:0005886;GO:0005886;GO:0005887;GO:0005887;GO:0006968;GO:0007165;GO:0009986;GO:0009986;GO:0010628;GO:0016020;GO:0016021;GO:0016021;GO:0030036;GO:0030316;GO:…	K07992	-
ENSG00000011638	78.6184	83.4194	73.8174	0.884894	-0.176424	0.312574	0.888166	97	2.51296	75	2.17075	81	2.36987	74	2.36055	141	3.74361	99	2.583	78	2.17807	69	1.89723	56	1.54299	68	1.80792	53	1.57308	64	1.82517	95	2.81397	91	2.85015	79	2.30849	51	1.3725	Nodiff	16	21158377	21180616	+	2558	LDAF1	GO:0005783;GO:0005789;GO:0005811;GO:0016020;GO:0016021;GO:0005515;GO:0005515;GO:0005783;GO:0005789;GO:0005811;GO:0016020;GO:0016021;GO:0140042;GO:0005783;GO:0005789;GO:0005811;GO:0016020;GO:0016021;GO:0005515;GO:0005515;GO:0005783;GO:0005789;GO:0005811;GO:0016020;GO:0016021;GO:0140042;GO:0005515;GO:0005515;GO:0005783;GO:0005789;GO:0005811;GO:0016020;GO:0016021;GO:0140042;GO:0005515;GO:0005515;GO:…	-	-
ENSG00000011677	0.0679225	0.135845	0	0	#NAME?	1	1	0	0	0	0	0	0	1	0.0196623	0	0	0	0	0	0	0	0	0	0	0	0	0	0	0	0	0	0	0	0	0	0	0	0	Nodiff	X	152166234	152451315	-	4150	GABRA3	GO:0004888;GO:0004888;GO:0004890;GO:0004890;GO:0004890;GO:0004890;GO:0005216;GO:0005216;GO:0005230;GO:0005230;GO:0005237;GO:0005254;GO:0005254;GO:0005515;GO:0005886;GO:0005886;GO:0005887;GO:0005887;GO:0006811;GO:0006811;GO:0006811;GO:0006821;GO:0006821;GO:0006821;GO:0007165;GO:0007214;GO:0007214;GO:0007214;GO:0007214;GO:0007268;GO:0007268;GO:0008503;GO:0008503;GO:0016020;GO:0016020;GO:0016020;GO:…	K05175	-
ENSG00000012048	76.1513	82.6082	69.6944	0.843675	-0.245241	0.161639	0.690851	102	0.477366	115	0.60129	97	0.512682	46	0.265079	85	0.407688	85	0.400631	107	0.539757	74	0.367571	63	0.313583	68	0.3266	64	0.343157	60	0.309109	71	0.37992	43	0.243294	85	0.448702	77	0.374342	Nodiff	17	43044295	43170245	-	14160	BRCA1	GO:0000151;GO:0000152;GO:0000209;GO:0000724;GO:0000724;GO:0000724;GO:0000793;GO:0000794;GO:0000800;GO:0000931;GO:0000976;GO:0000976;GO:0003677;GO:0003677;GO:0003677;GO:0003677;GO:0003684;GO:0003713;GO:0003723;GO:0004842;GO:0004842;GO:0004842;GO:0004842;GO:0004842;GO:0004842;GO:0005515;GO:0005515;GO:0005634;GO:0005634;GO:0005634;GO:0005634;GO:0005634;GO:0005654;GO:0005654;GO:0005694;GO:0005694;GO:…	K10605	EC:2.3.2.27
ENSG00000012061	343.882	337.507	350.257	1.03778	0.0534978	0.667193	1	383	4.55269	373	4.95351	339	4.55087	370	5.4155	376	4.58052	419	5.01601	314	4.02312	299	3.77223	387	4.89261	391	4.76982	310	4.22175	340	4.44894	275	3.73753	291	4.18191	336	4.50502	348	4.2971	Nodiff	19	45407334	45478828	-	5575	ERCC1	GO:0000014;GO:0000109;GO:0000109;GO:0000110;GO:0000110;GO:0000710;GO:0000720;GO:0000781;GO:0001094;GO:0003677;GO:0003684;GO:0003684;GO:0003684;GO:0003684;GO:0003697;GO:0003697;GO:0004518;GO:0005515;GO:0005515;GO:0005515;GO:0005634;GO:0005634;GO:0005634;GO:0005634;GO:0005634;GO:0005654;GO:0005654;GO:0005737;GO:0006281;GO:0006281;GO:0006281;GO:0006281;GO:0006281;GO:0006289;GO:0006289;GO:0006289;GO:…	K10849	-
ENSG00000012124	628.266	727.886	528.646	0.726275	-0.461412	0.0721583	0.462353	784	8.42747	596	7.15752	999	12.1275	1071	14.1755	528	5.81665	1070	11.5835	562	6.5115	524	5.9782	472	5.39614	485	5.35031	644	7.93101	689	8.15284	321	3.9452	588	7.64136	460	5.57734	352	3.93053	Nodiff	19	35319261	35347361	+	6165	CD22	GO:0016021;GO:0001791;GO:0002638;GO:0005102;GO:0005515;GO:0005737;GO:0005769;GO:0005769;GO:0005886;GO:0005886;GO:0005886;GO:0005887;GO:0007155;GO:0007155;GO:0009897;GO:0009986;GO:0016020;GO:0016021;GO:0016021;GO:0019903;GO:0019903;GO:0030100;GO:0030246;GO:0030888;GO:0030888;GO:0032809;GO:0033691;GO:0033691;GO:0042113;GO:0042113;GO:0042609;GO:0042609;GO:0050776;GO:0050849;GO:0050859;GO:0050859;GO:…	K06467	-
ENSG00000012171	9.89543	11.0892	8.70167	0.784699	-0.349788	0.450223	0.98748	15	0.172338	8	0.102687	12	0.155703	19	0.268788	16	0.188394	4	0.0462832	2	0.0247675	17	0.207298	9	0.109974	12	0.14149	13	0.171117	8	0.101178	2	0.0262725	7	0.0972297	5	0.0647958	11	0.131283	Nodiff	3	50267558	50277546	+	5768	SEMA3B	GO:0005515;GO:0030215;GO:0030215;GO:0001755;GO:0005515;GO:0005576;GO:0005615;GO:0005783;GO:0005783;GO:0005887;GO:0007267;GO:0007411;GO:0007411;GO:0030215;GO:0030215;GO:0030215;GO:0030335;GO:0045499;GO:0045499;GO:0048843;GO:0050919;GO:0061643;GO:0062023;GO:0071526;GO:0001755;GO:0005515;GO:0005576;GO:0005615;GO:0005783;GO:0005783;GO:0005887;GO:0007267;GO:0007411;GO:0007411;GO:0030215;GO:0030215;GO:…	K06840	-
ENSG00000012174	196.228	190.887	201.569	1.05596	0.0785572	0.588017	1	227	1.68174	241	1.99474	212	1.77376	180	1.642	191	1.45019	193	1.44001	201	1.60507	184	1.4468	242	1.90682	212	1.61185	174	1.47688	210	1.71262	185	1.56707	147	1.31663	178	1.48745	193	1.48531	Nodiff	X	21839617	21885423	+	8945	MBTPS2	GO:0000139;GO:0004222;GO:0004222;GO:0004222;GO:0004222;GO:0004222;GO:0005515;GO:0005737;GO:0005737;GO:0006508;GO:0006508;GO:0006508;GO:0006629;GO:0008202;GO:0008203;GO:0008203;GO:0008233;GO:0008237;GO:0016020;GO:0016020;GO:0016020;GO:0016021;GO:0016021;GO:0016787;GO:0030968;GO:0031293;GO:0031293;GO:0034976;GO:0036500;GO:0036500;GO:0045540;GO:0046872;GO:0051091;GO:0051091;GO:0070977;GO:1905897;GO:…	K07765	EC:3.4.24.85
ENSG00000012211	108.365	118.658	98.0721	0.826512	-0.274892	0.104913	0.569812	145	2.62831	143	2.89587	110	2.25178	118	2.63365	148	2.74934	128	2.33665	130	2.53989	92	1.76992	91	1.75432	112	2.08344	82	1.70288	95	1.89557	89	1.84451	79	1.7312	104	2.12632	97	1.82645	Nodiff	X	49174802	49186528	-	3656	PRICKLE3	GO:0005515;GO:0005515;GO:0005737;GO:0005739;GO:0005739;GO:0005886;GO:0008150;GO:0008270;GO:0008270;GO:0016020;GO:0030030;GO:0046872;GO:0008270;GO:0008270;GO:0046872;GO:0008270;GO:0008270;GO:0046872;GO:0008270;GO:0008270;	K04511	-
ENSG00000012223	246.331	258.235	234.427	0.907806	-0.139545	0.7951	1	148	2.45874	77	1.42914	637	11.9513	233	4.76621	628	10.6922	330	5.52127	80	1.43253	49	0.863981	120	2.12027	63	1.0741	516	9.82113	194	3.54781	493	9.36439	249	5.00105	80	1.49909	20	0.345149	Nodiff	3	46435645	46485234	-	3989	LTF	GO:0001503;GO:0001530;GO:0001817;GO:0001817;GO:0001817;GO:0001895;GO:0002227;GO:0002376;GO:0003677;GO:0004252;GO:0004252;GO:0004252;GO:0004869;GO:0005506;GO:0005506;GO:0005506;GO:0005515;GO:0005515;GO:0005515;GO:0005576;GO:0005576;GO:0005576;GO:0005576;GO:0005615;GO:0005615;GO:0005615;GO:0005615;GO:0005615;GO:0005634;GO:0005737;GO:0005737;GO:0005737;GO:0005769;GO:0005886;GO:0006508;GO:0006811;GO:…	K17283	EC:3.4.21.-
ENSG00000012232	539.292	551.721	526.864	0.954945	-0.0665097	0.620748	1	624	2.50969	558	2.50729	708	3.21584	450	2.22852	643	2.65036	649	2.62879	451	1.95513	628	2.68073	467	1.99762	549	2.26602	540	2.48823	447	1.97903	511	2.34985	370	1.79908	568	2.57675	564	2.35636	Nodiff	8	28600469	28756561	+	16477	EXTL3	GO:0005783;GO:0005789;GO:0006486;GO:0006486;GO:0016020;GO:0016021;GO:0016021;GO:0016021;GO:0016757;GO:0016757;GO:0005783;GO:0005789;GO:0006486;GO:0006486;GO:0016020;GO:0016021;GO:0016021;GO:0016021;GO:0016757;GO:0016757;GO:0006486;GO:0016021;GO:0016757;GO:0006486;GO:0016021;GO:0016757;GO:0001888;GO:0001888;GO:0005515;GO:0005783;GO:0005783;GO:0005789;GO:0005789;GO:0005794;GO:0005794;GO:0006486;GO:…	K02370	-
ENSG00000012660	2057.11	1946.27	2167.95	1.1139	0.155624	0.240323	0.814924	2138	37.1583	1955	37.9603	1996	39.1772	1819	38.9267	2221	39.5598	1726	30.2109	2177	40.7821	2555	47.1299	1899	35.1021	2012	35.8865	2087	41.5558	2142	40.9803	2184	43.3993	1677	35.2365	1729	33.8946	2741	49.4861	Nodiff	6	53267398	53349179	-	3813	ELOVL5	GO:0005515;GO:0005515;GO:0005783;GO:0005783;GO:0005783;GO:0005783;GO:0005789;GO:0005789;GO:0006629;GO:0006631;GO:0006633;GO:0006636;GO:0009922;GO:0009922;GO:0009922;GO:0009922;GO:0009922;GO:0016020;GO:0016021;GO:0016021;GO:0016021;GO:0016740;GO:0019367;GO:0019367;GO:0019367;GO:0030148;GO:0030176;GO:0030425;GO:0030497;GO:0034625;GO:0034625;GO:0034626;GO:0034626;GO:0035338;GO:0035338;GO:0036109;GO:…	K10244	EC:2.3.1.199
ENSG00000012779	479.012	552.748	405.276	0.733203	-0.447716	0.00172368	0.0314641	664	11.8034	645	12.8095	638	12.8081	513	11.2285	530	9.65544	561	10.0433	414	7.93236	745	14.0557	488	9.22611	520	9.48632	346	7.04654	504	9.86229	307	6.23963	302	6.49019	375	7.51896	274	5.0596	Nodiff	10	45374176	45446119	+	3728	ALOX5	GO:0001676;GO:0001937;GO:0001937;GO:0002232;GO:0002523;GO:0002523;GO:0002540;GO:0004051;GO:0004051;GO:0004051;GO:0004051;GO:0004051;GO:0004051;GO:0004052;GO:0005506;GO:0005506;GO:0005506;GO:0005515;GO:0005515;GO:0005515;GO:0005576;GO:0005615;GO:0005634;GO:0005634;GO:0005635;GO:0005635;GO:0005635;GO:0005641;GO:0005654;GO:0005737;GO:0005737;GO:0005829;GO:0005829;GO:0006629;GO:0006690;GO:0006691;GO:…	K00461	EC:1.13.11.34
ENSG00000012817	1127.2	1111.36	1143.03	1.0285	0.0405391	0.888052	1	3049	21.3522	2186	17.1029	2396	18.9495	1808	15.5902	1	0.00717701	1	0.00705278	0	0	1	0.00743264	2168	16.1475	2498	17.9529	2117	16.9851	2309	17.7999	1	0.00800696	0	0	2	0.015798	0	0	Nodiff	Y	19703865	19744939	-	9463	KDM5D	GO:0001650;GO:0002457;GO:0003677;GO:0003677;GO:0005515;GO:0005634;GO:0005634;GO:0005654;GO:0006325;GO:0006338;GO:0016491;GO:0032452;GO:0032452;GO:0032452;GO:0032453;GO:0034647;GO:0034647;GO:0034647;GO:0034720;GO:0046872;GO:0050681;GO:0051213;GO:0060765;GO:0070076;GO:0001650;GO:0003677;GO:0003677;GO:0005515;GO:0005634;GO:0005634;GO:0005654;GO:0006325;GO:0006338;GO:0016491;GO:0032452;GO:0032452;GO:…	K11446	EC:1.14.11.67
ENSG00000012822	2018.8	2087.26	1950.33	0.934398	-0.0978903	0.467323	0.990498	2210	16.4594	2139	17.7979	2624	22.0704	1722	15.7915	2207	16.8454	2170	16.2763	2250	18.0621	2484	19.635	1644	13.0222	2305	17.6177	2130	18.1745	1741	14.2735	1476	12.5687	1590	14.3163	1991	16.7256	2025	15.6666	Nodiff	12	53708517	53727745	-	8898	CALCOCO1	GO:0000976;GO:0000976;GO:0000978;GO:0003712;GO:0003713;GO:0003713;GO:0003713;GO:0005515;GO:0005515;GO:0005634;GO:0005634;GO:0005737;GO:0005829;GO:0007165;GO:0008013;GO:0008022;GO:0010628;GO:0016055;GO:0030374;GO:0030518;GO:0043231;GO:0043565;GO:0045893;GO:0045944;GO:0045944;GO:0046872;GO:0070016;GO:0046872;GO:0000976;GO:0000976;GO:0000978;GO:0003712;GO:0003713;GO:0003713;GO:0003713;GO:0005515;GO:…	K25828	-
ENSG00000012963	472.454	482.572	462.337	0.958068	-0.0618006	0.672658	1	516	9.74497	562	11.8577	530	11.304	439	10.2085	509	9.8516	521	9.90931	560	11.3994	480	9.62122	460	9.23951	560	10.8536	447	9.67163	443	9.20965	387	8.3565	456	10.4114	381	8.11603	398	7.80802	Nodiff	14	93207241	93229215	+	3509	UBR7	GO:0008270;GO:0008270;GO:0016567;GO:0046872;GO:0061630;GO:0061630;GO:0008270;GO:0008270;GO:0016567;GO:0061630;GO:0061630;GO:0003674;GO:0008150;GO:0008270;GO:0008270;GO:0016567;GO:0016740;GO:0046872;GO:0061630;GO:0061630;GO:0008270;GO:0008270;GO:0016567;GO:0046872;GO:0061630;GO:0061630;GO:0008270;GO:0008270;GO:0016567;GO:0046872;GO:0061630;GO:0061630;GO:0008270;GO:0008270;GO:0016567;GO:0061630;GO:…	K11979	EC:2.3.2.27
ENSG00000012983	560.843	538.401	583.286	1.08337	0.115521	0.402097	0.959601	569	4.97459	658	6.42697	619	6.11169	424	4.56434	545	4.88314	455	4.00619	669	6.30427	659	6.11489	521	4.84444	657	5.89476	616	6.17003	531	5.11032	541	5.40785	522	5.51731	447	4.40799	611	5.54898	Nodiff	14	50418501	50561126	-	7580	MAP4K5	GO:0000165;GO:0000166;GO:0004672;GO:0004672;GO:0004674;GO:0005524;GO:0005524;GO:0005524;GO:0006468;GO:0006468;GO:0006468;GO:0008349;GO:0008349;GO:0016301;GO:0016310;GO:0016740;GO:0035556;GO:0000165;GO:0000166;GO:0004672;GO:0004672;GO:0004672;GO:0004674;GO:0004674;GO:0004712;GO:0005515;GO:0005524;GO:0005524;GO:0005524;GO:0005737;GO:0006468;GO:0006468;GO:0006468;GO:0008349;GO:0008349;GO:0008349;GO:…	K08833	EC:2.7.11.1
ENSG00000013016	168.938	179.517	158.359	0.882141	-0.180919	0.220114	0.78947	230	3.15897	219	3.36044	219	3.39693	101	1.70807	164	2.30844	244	3.37506	192	2.84238	176	2.56559	129	1.88437	191	2.69219	196	3.08414	112	1.69334	125	1.96295	138	2.29144	145	2.24633	173	2.46825	Nodiff	2	31234152	31269451	+	4825	EHD3	GO:0000166;GO:0001881;GO:0003676;GO:0005509;GO:0005509;GO:0005515;GO:0005515;GO:0005515;GO:0005524;GO:0005525;GO:0005525;GO:0005634;GO:0005737;GO:0005737;GO:0005768;GO:0005769;GO:0005829;GO:0005886;GO:0005925;GO:0005929;GO:0006897;GO:0010008;GO:0015031;GO:0016020;GO:0016197;GO:0020018;GO:0030030;GO:0030139;GO:0030139;GO:0031410;GO:0032456;GO:0032456;GO:0032456;GO:0032456;GO:0034498;GO:0042995;GO:…	K12476	-
ENSG00000013275	944.99	929.182	960.799	1.03403	0.0482728	0.686191	1	940	24.4288	883	25.6372	948	27.8233	1031	32.9913	1204	32.067	1052	27.5337	871	24.3981	964	26.5894	944	26.0919	1023	27.2838	886	26.3797	911	26.0616	828	24.6029	890	27.9625	910	26.6749	929	25.0794	Nodiff	19	39971165	39981764	+	2550	PSMC4	GO:0000166;GO:0000502;GO:0000502;GO:0000502;GO:0001824;GO:0005515;GO:0005515;GO:0005524;GO:0005524;GO:0005524;GO:0005634;GO:0005654;GO:0005654;GO:0005737;GO:0005737;GO:0005737;GO:0005829;GO:0005829;GO:0006508;GO:0008540;GO:0016020;GO:0016234;GO:0016887;GO:0016887;GO:0022624;GO:0022624;GO:0030163;GO:0030163;GO:0031597;GO:0036402;GO:0036402;GO:0036402;GO:0043161;GO:0043161;GO:0045202;GO:1901800;GO:…	K03063	-
ENSG00000013288	1448.1	1441.03	1455.17	1.00981	0.0140797	0.891697	1	1736	12.9496	1626	13.5507	1664	14.0179	1255	11.527	1454	11.1155	1768	13.282	1454	11.6905	1362	10.783	1502	11.9162	1709	13.0829	1483	12.6738	1346	11.0525	1200	10.2346	1076	9.70353	1547	13.0162	1277	9.89518	Nodiff	4	6575189	6623362	+	8884	MAN2B2	GO:0003824;GO:0003824;GO:0004559;GO:0004559;GO:0004559;GO:0005975;GO:0005975;GO:0006013;GO:0006013;GO:0008152;GO:0016787;GO:0016798;GO:0030246;GO:0030246;GO:0046872;GO:0003824;GO:0003824;GO:0004559;GO:0004559;GO:0004559;GO:0004559;GO:0005515;GO:0005576;GO:0005764;GO:0005975;GO:0005975;GO:0006013;GO:0006013;GO:0008152;GO:0016787;GO:0016798;GO:0030246;GO:0030246;GO:0043202;GO:0046872;GO:0070062;GO:…	K12312	EC:3.2.1.24
ENSG00000013297	5.76004	5.80014	5.71994	0.986174	-0.020086	0.961849	1	10	0.153366	1	0.0171342	5	0.0866015	3	0.0566524	8	0.125741	7	0.108119	1	0.0165308	15	0.244163	6	0.0978682	4	0.0629573	1	0.0175708	9	0.151943	4	0.0701411	10	0.185414	4	0.0691955	5	0.0796576	Nodiff	3	170418868	170454733	+	4321	CLDN11	GO:0005198;GO:0005198;GO:0005515;GO:0005515;GO:0005811;GO:0005883;GO:0005886;GO:0005886;GO:0005923;GO:0005923;GO:0005923;GO:0005923;GO:0005923;GO:0007155;GO:0007155;GO:0007283;GO:0008366;GO:0016020;GO:0016021;GO:0016021;GO:0016021;GO:0016338;GO:0030054;GO:0030054;GO:0030424;GO:0042802;GO:0042802;GO:0045178;GO:0070160;GO:0070160;GO:0070830;GO:0120192;	K06087	-
ENSG00000013306	1051.31	1048.72	1053.9	1.00494	0.00710459	0.928925	1	1135	21.3318	1053	22.1103	1030	21.8622	1146	26.5206	1238	23.8457	1319	24.9661	1046	21.1898	958	19.1098	1011	20.2089	1190	22.9528	933	20.0898	1015	20.9994	916	19.6838	967	21.972	1138	24.1247	871	17.005	Nodiff	17	44319625	44324870	-	3526	SLC25A39	GO:0005739;GO:0005743;GO:0006783;GO:0016020;GO:0016021;GO:0160007;GO:1990542;GO:1990542;GO:0005739;GO:0005743;GO:0006783;GO:0016020;GO:0016021;GO:0160007;GO:1990542;GO:1990542;GO:0005739;GO:0005743;GO:0006783;GO:0016020;GO:0016021;GO:0160007;GO:1990542;GO:1990542;GO:0016020;GO:0016021;GO:1990542;GO:1990542;GO:0016020;GO:0016021;GO:0055085;GO:0055085;GO:1990542;GO:1990542;GO:0016020;GO:0016021;GO:…	K15119	-
ENSG00000013364	2399.07	2526.48	2271.65	0.899136	-0.153389	0.235869	0.810082	3010	32.4819	2361	28.4647	2614	31.8571	2632	34.9726	2492	27.5601	3218	34.9732	2925	34.0224	2292	26.2511	2435	27.947	2299	25.4607	2063	25.5056	2270	26.9656	1980	24.43	2008	26.197	2478	30.1623	1779	19.9424	Nodiff	16	29820394	29848039	+	6141	MVP	GO:0005515;GO:0005515;GO:0005576;GO:0005634;GO:0005634;GO:0005643;GO:0005737;GO:0005737;GO:0005829;GO:0005856;GO:0015031;GO:0016020;GO:0019901;GO:0019903;GO:0031953;GO:0034774;GO:0038127;GO:0042059;GO:0042802;GO:0048471;GO:0051028;GO:0061099;GO:0070062;GO:1904813;GO:0005515;GO:0005515;GO:0005576;GO:0005634;GO:0005634;GO:0005643;GO:0005737;GO:0005737;GO:0005829;GO:0005856;GO:0015031;GO:0016020;GO:…	K17266	-
ENSG00000013374	1581.14	1574.62	1587.67	1.00829	0.0119081	0.937911	1	1838	22.8182	1793	24.8686	1409	19.7548	1302	19.9028	1494	19.0083	1823	22.7928	2002	26.7894	1820	23.9809	1711	22.5916	1826	23.2644	1276	18.1488	1503	20.5401	1401	19.8864	1482	22.2431	1439	20.1504	1489	19.2025	Nodiff	7	151341772	151378449	+	5338	NUB1	GO:0005515;GO:0005515;GO:0005515;GO:0005634;GO:0005654;GO:0005730;GO:0005829;GO:0005829;GO:0006511;GO:0016567;GO:0032436;GO:0034341;GO:0034612;GO:2000058;GO:0005515;GO:0005515;GO:0005515;GO:0005634;GO:0005654;GO:0005730;GO:0005829;GO:0005829;GO:0006511;GO:0016567;GO:0032436;GO:0034341;GO:0034612;GO:2000058;GO:0005515;GO:0005515;GO:0005515;GO:0005634;GO:0005654;GO:0005730;GO:0005829;GO:0005829;GO:…	-	-
ENSG00000013375	558.631	437.751	679.511	1.55228	0.634388	4.36e-06	0.000220481	560	1.68633	457	1.53746	352	1.19708	404	1.49797	438	1.35172	562	1.70437	448	1.4541	525	1.67792	756	2.42123	684	2.11381	510	1.75948	529	1.75355	702	2.41698	679	2.47192	535	1.81717	773	2.41802	Nodiff	6	83147324	83193936	-	22007	PGM3	GO:0016868;GO:0071704;GO:0000287;GO:0000287;GO:0004610;GO:0004610;GO:0004610;GO:0004610;GO:0004610;GO:0004610;GO:0004610;GO:0004614;GO:0005575;GO:0005829;GO:0005975;GO:0005975;GO:0005975;GO:0006041;GO:0006048;GO:0006048;GO:0006048;GO:0006048;GO:0006487;GO:0006493;GO:0007283;GO:0016853;GO:0016868;GO:0016868;GO:0016868;GO:0019255;GO:0030097;GO:0030097;GO:0046872;GO:0071704;GO:0071704;GO:0000287;GO:…	K01836	EC:5.4.2.3
ENSG00000013392	125.218	120.714	129.721	1.07461	0.103818	0.599153	1	111	1.95169	126	2.47511	77	1.52899	92	1.99179	165	2.97324	205	3.63008	131	2.48269	128	2.38867	123	2.30014	140	2.52623	107	2.15543	110	2.12907	140	2.81448	151	3.20979	106	2.10224	108	1.9726	Nodiff	6	83193357	83198935	+	3769	RWDD2A	GO:0005515;GO:0005515;	-	-
ENSG00000013441	6045.68	5880.83	6210.53	1.05606	0.0786966	0.555249	1	7017	90.8763	5764	83.3984	6002	87.785	5878	93.7337	7088	94.0764	5524	72.0489	6260	87.385	6606	90.802	5698	78.4841	6328	84.1049	5971	88.5946	6142	87.5623	5728	84.8173	6103	95.5552	4939	72.1483	6301	84.7687	Nodiff	2	200853009	200864691	-	5117	CLK1	GO:0000166;GO:0004672;GO:0004672;GO:0004672;GO:0004674;GO:0004674;GO:0004674;GO:0004674;GO:0004712;GO:0004712;GO:0004713;GO:0004713;GO:0004713;GO:0004713;GO:0004715;GO:0005515;GO:0005524;GO:0005524;GO:0005524;GO:0005634;GO:0005634;GO:0005634;GO:0005737;GO:0006468;GO:0006468;GO:0006468;GO:0016301;GO:0016310;GO:0016740;GO:0018105;GO:0018107;GO:0018108;GO:0043484;GO:0043484;GO:0046777;GO:0106310;GO:…	K23561	EC:2.7.12.1
ENSG00000013503	162.634	161.794	163.474	1.01039	0.0149092	0.970939	1	197	2.73807	173	2.68633	162	2.54284	134	2.29324	185	2.63516	195	2.72953	183	2.74153	157	2.31598	160	2.36515	168	2.39631	144	2.29299	135	2.06548	179	2.84455	140	2.35244	155	2.42995	163	2.35338	Nodiff	12	106357748	106510198	+	4768	POLR3B	GO:0000428;GO:0002376;GO:0003677;GO:0003677;GO:0003899;GO:0003899;GO:0003899;GO:0003899;GO:0005634;GO:0005654;GO:0005666;GO:0005666;GO:0005829;GO:0006351;GO:0006351;GO:0016740;GO:0016779;GO:0032549;GO:0032549;GO:0032728;GO:0045087;GO:0045089;GO:0046872;GO:0051607;GO:0000428;GO:0002376;GO:0003677;GO:0003677;GO:0003899;GO:0003899;GO:0003899;GO:0003899;GO:0005634;GO:0005654;GO:0005666;GO:0005666;GO:…	K03021	EC:2.7.7.6
ENSG00000013523	549.084	563.431	534.737	0.949073	-0.0754084	0.556885	1	713	7.24141	537	6.09317	645	7.39808	431	5.38987	564	5.87044	693	7.08829	632	6.91854	614	6.61851	541	5.84375	575	5.99318	542	6.30659	510	5.70181	438	5.08616	460	5.64811	583	6.67868	431	4.54714	Nodiff	14	76786009	76826246	-	6525	ANGEL1	GO:0000175;GO:0003824;GO:0003824;GO:0005634;GO:0005783;GO:0005801;GO:0005829;GO:0008190;GO:0019904;GO:0048471;GO:0090503;GO:0003824;GO:0003824;	K18729	-
ENSG00000013561	354.755	360.601	348.909	0.967576	-0.0475536	0.730652	1	425	5.64647	360	5.34349	388	5.82164	351	5.74199	409	5.5689	344	4.60279	404	5.78539	394	5.55574	385	5.44013	344	4.69032	323	4.91645	315	4.60688	351	5.33184	310	4.97922	353	5.28994	275	3.79531	Nodiff	5	141958328	141990292	+	4988	RNF14	GO:0004842;GO:0004842;GO:0005515;GO:0005654;GO:0005829;GO:0016567;GO:0016567;GO:0016740;GO:0046872;GO:0061630;GO:0061630;GO:0004842;GO:0004842;GO:0005515;GO:0016567;GO:0016567;GO:0061630;GO:0061630;GO:0004842;GO:0004842;GO:0005515;GO:0016567;GO:0016567;GO:0061630;GO:0061630;GO:0000151;GO:0000209;GO:0003713;GO:0004842;GO:0004842;GO:0005515;GO:0005515;GO:0005515;GO:0005634;GO:0005654;GO:0005737;GO:…	K11971	EC:2.3.2.31
ENSG00000013563	88.8275	108.207	69.4482	0.641811	-0.639781	0.000477678	0.0111206	111	1.78023	132	2.36517	85	1.53957	112	2.21177	126	2.07101	114	1.84134	130	2.2473	112	1.90647	67	1.14285	108	1.7776	71	1.30459	63	1.11225	43	0.788506	52	1.00825	72	1.30249	60	0.999614	Nodiff	X	154401236	154412112	-	4132	DNASE1L1	GO:0000737;GO:0003677;GO:0003677;GO:0003824;GO:0003824;GO:0004518;GO:0004519;GO:0004530;GO:0004536;GO:0004536;GO:0004536;GO:0005515;GO:0005576;GO:0005634;GO:0005783;GO:0005783;GO:0006259;GO:0006308;GO:0006308;GO:0006308;GO:0016787;GO:0035580;GO:0090305;GO:0000737;GO:0003677;GO:0003677;GO:0003824;GO:0003824;GO:0004518;GO:0004519;GO:0004530;GO:0004536;GO:0004536;GO:0004536;GO:0005515;GO:0005576;GO:…	K11995	EC:3.1.21.-
ENSG00000013573	325.934	343.466	308.402	0.897913	-0.155353	0.870309	1	260	2.05929	807	7.1409	785	7.02166	190	1.85296	207	1.68025	252	2.01011	239	2.04036	181	1.52153	136	1.14563	868	7.05538	668	6.06153	160	1.395	111	1.00519	183	1.7523	167	1.49193	142	1.16831	Nodiff	12	31073860	31104799	+	8367	DDX11	GO:0000166;GO:0000785;GO:0000922;GO:0003676;GO:0003676;GO:0003677;GO:0003677;GO:0003677;GO:0003678;GO:0003678;GO:0003678;GO:0003678;GO:0003682;GO:0003688;GO:0003690;GO:0003697;GO:0003723;GO:0003727;GO:0004386;GO:0004386;GO:0004386;GO:0004386;GO:0005515;GO:0005524;GO:0005524;GO:0005524;GO:0005634;GO:0005654;GO:0005654;GO:0005694;GO:0005730;GO:0005730;GO:0005737;GO:0005813;GO:0005815;GO:0005856;GO:…	K11273	EC:3.6.4.13
ENSG00000013583	101.545	127.48	75.6091	0.593104	-0.753644	0.000176507	0.00481343	110	2.1265	113	2.44055	117	2.55438	157	3.73715	186	3.68506	181	3.52393	100	2.08371	116	2.38007	81	1.6654	59	1.17053	69	1.52821	85	1.80884	50	1.10516	93	2.17354	63	1.37373	72	1.44588	Nodiff	12	12974870	13000265	-	3428	HEBP1	GO:0005576;GO:0005737;GO:0007623;GO:0020037;GO:0020037;GO:0070062;GO:0110165;GO:0110165;GO:0110165;GO:0110165;	-	-
ENSG00000013588	78.2946	3.21463	153.375	47.7114	5.57626	3.18e-31	7.87e-28	4	0.034592	0	0	5	0.0488327	5	0.0532418	6	0.0531771	2	0.0174189	1	0.00932136	4	0.0367141	106	0.974949	101	0.896381	121	1.19884	97	0.923413	199	1.96766	123	1.28597	208	2.02893	200	1.79669	Up Regulation	12	12891559	12917937	+	7663	GPRC5A	GO:0004930;GO:0004930;GO:0004930;GO:0004930;GO:0005515;GO:0005730;GO:0005886;GO:0005886;GO:0005886;GO:0005887;GO:0007165;GO:0007165;GO:0007175;GO:0007186;GO:0007186;GO:0007186;GO:0016020;GO:0016021;GO:0016021;GO:0016021;GO:0030295;GO:0030659;GO:0031410;GO:0031982;GO:0032147;GO:0043231;GO:0043231;GO:0043235;GO:0045296;GO:0070062;GO:0070062;GO:0004930;GO:0004930;GO:0004930;GO:0005886;GO:0005886;GO:…	K08468	-
ENSG00000013619	677.78	373.905	981.656	2.62541	1.39255	3.09e-09	3.46e-07	549	5.45949	276	3.06636	279	3.13335	494	6.04886	551	5.61551	449	4.49677	170	1.82218	413	4.359	946	10.0053	694	7.08263	784	8.93216	1240	13.5741	1015	11.5406	697	8.37961	751	8.42378	1309	13.5222	Up Regulation	X	150361422	150514178	+	6664	MAMLD1	GO:0003674;GO:0005634;GO:0005654;GO:0005794;GO:0005813;GO:0006357;GO:0008584;GO:0016604;GO:0016604;GO:0003674;GO:0005634;GO:0005654;GO:0005794;GO:0005813;GO:0006357;GO:0008584;GO:0016604;GO:0016604;GO:0003674;GO:0005634;GO:0005654;GO:0005794;GO:0005813;GO:0006357;GO:0006357;GO:0008584;GO:0016604;GO:0016604;GO:0003674;GO:0005634;GO:0005654;GO:0005794;GO:0005813;GO:0006357;GO:0008584;GO:0016604;GO:…	K19512	-
ENSG00000013725	8660.66	7627.25	9694.07	1.27098	0.34594	0.00658849	0.089554	8164	90.8065	7185	89.2844	6657	83.6215	7470	102.306	8034	91.5806	9690	108.546	8965	107.48	8885	104.889	9046	107.012	10361	118.269	7732	98.5296	9800	119.991	7951	101.116	8504	114.353	11549	144.893	8971	103.653	Nodiff	11	60971680	61020377	+	5958	CD6	GO:0001530;GO:0001771;GO:0001772;GO:0001934;GO:0002250;GO:0002376;GO:0002438;GO:0005044;GO:0005044;GO:0005515;GO:0005576;GO:0005886;GO:0005887;GO:0006897;GO:0007155;GO:0007157;GO:0009897;GO:0016020;GO:0016020;GO:0016020;GO:0016021;GO:0019901;GO:0031226;GO:0031663;GO:0032496;GO:0042101;GO:0042102;GO:0042802;GO:0044214;GO:0045087;GO:0070891;GO:1900017;GO:0005044;GO:0006897;GO:0016020;GO:0016020;GO:…	K06456	-
ENSG00000013810	2224.5	2197.54	2251.47	1.02454	0.0349748	0.767311	1	2603	19.5467	2221	18.633	2296	19.4714	2293	21.2017	2204	16.9617	2769	20.941	2502	20.2512	1851	14.7524	2286	18.2573	2526	19.4665	2110	18.1528	2403	19.8638	1709	14.6732	2098	19.0466	2583	21.8782	1477	11.5214	Nodiff	4	1712858	1745171	+	8825	TACC3	GO:0005829;GO:0007052;GO:0007052;GO:0034451;GO:0043231;GO:0072686;GO:0000226;GO:0000922;GO:0005515;GO:0005737;GO:0005737;GO:0005815;GO:0005819;GO:0005829;GO:0005856;GO:0007049;GO:0007052;GO:0007052;GO:0007091;GO:0008283;GO:0021987;GO:0034451;GO:0043231;GO:0051301;GO:0060236;GO:0072686;GO:1902850;GO:0005737;GO:0005815;GO:0005856;GO:0007052;GO:0007052;GO:0000226;GO:0000922;GO:0005515;GO:0005737;GO:…	K14283	-
ENSG00000014123	1155.35	1156.47	1154.23	0.998058	-0.00280481	0.95244	1	1475	21.5351	1389	22.6564	1080	17.8075	923	16.5929	1190	17.8057	1005	14.7773	1441	22.6768	1407	21.8025	1120	17.3913	1325	19.853	1101	18.4163	1081	17.3735	1122	18.7296	1078	19.0276	887	14.6072	1089	16.5162	Nodiff	6	96521595	96555276	+	4539	UFL1	GO:0001649;GO:0005515;GO:0005515;GO:0005634;GO:0005694;GO:0005737;GO:0005737;GO:0005783;GO:0005783;GO:0005783;GO:0005789;GO:0005789;GO:0005789;GO:0005829;GO:0006281;GO:0006974;GO:0008284;GO:0010468;GO:0010508;GO:0010508;GO:0016020;GO:0016570;GO:0016740;GO:0019901;GO:0030218;GO:0030218;GO:0031397;GO:0032088;GO:0032434;GO:0032434;GO:0032880;GO:0032991;GO:0033146;GO:0034976;GO:0034976;GO:0034976;GO:…	K22755	EC:2.3.2.-
ENSG00000014138	63.6443	62.1734	65.1153	1.04732	0.0666993	0.729773	1	74	0.880738	46	0.611657	58	0.779594	77	1.12843	66	0.805039	58	0.695213	83	1.06477	66	0.833714	65	0.82279	64	0.781719	77	1.04995	60	0.786095	51	0.694013	66	0.949666	55	0.738356	57	0.70472	Nodiff	11	65261920	65305589	+	5568	POLA2	GO:0005634;GO:0003674;GO:0003677;GO:0003677;GO:0005515;GO:0005634;GO:0005634;GO:0005654;GO:0005654;GO:0005658;GO:0005658;GO:0005658;GO:0005658;GO:0005658;GO:0005829;GO:0006260;GO:0006260;GO:0006260;GO:0006260;GO:0006269;GO:0006269;GO:0006270;GO:0006270;GO:0006270;GO:0006606;GO:0005634;GO:0003677;GO:0003677;GO:0005634;GO:0006260;GO:0006260;GO:0006260;	K02321	-
ENSG00000014164	647.848	628.716	666.98	1.06086	0.0852354	0.531271	1	586	10.4364	610	12.1372	698	14.039	569	12.4777	633	11.5536	833	14.9408	752	14.4356	676	12.7779	597	11.3081	682	12.4651	641	13.079	656	12.8608	540	10.9959	616	13.2632	735	14.7649	609	11.2668	Nodiff	8	143437659	143541447	-	3721	ZC3H3	GO:0003674;GO:0003677;GO:0005634;GO:0005634;GO:0005634;GO:0005847;GO:0031124;GO:0032927;GO:0046332;GO:0046872;GO:0046872;GO:0046872;GO:0051028;GO:0070412;GO:1900363;	-	-
ENSG00000014216	1039.31	1149.86	928.757	0.807715	-0.308082	0.0235113	0.231299	1104	9.74709	1279	12.6157	1289	12.8524	1163	12.6431	1246	11.2741	1426	12.6794	1119	10.6488	1151	10.7855	822	7.71859	1148	10.4017	842	8.51685	867	8.42623	855	8.63086	778	8.30419	922	9.18173	867	7.95155	Nodiff	11	65180566	65212006	+	7506	CAPN1	GO:0004198;GO:0004198;GO:0005509;GO:0005509;GO:0006508;GO:0006508;GO:0004198;GO:0004198;GO:0005509;GO:0005509;GO:0006508;GO:0006508;GO:0004198;GO:0004198;GO:0004198;GO:0004198;GO:0004198;GO:0004198;GO:0005509;GO:0005509;GO:0005509;GO:0005515;GO:0005576;GO:0005737;GO:0005737;GO:0005829;GO:0005829;GO:0005829;GO:0005829;GO:0005886;GO:0005886;GO:0005886;GO:0005925;GO:0006508;GO:0006508;GO:0006508;GO:…	K01367	EC:3.4.22.52
ENSG00000014257	33.8231	22.9258	44.7204	1.95066	0.963961	0.0441514	0.347127	24	0.371605	24	0.415161	10	0.174862	15	0.285976	55	0.872753	6	0.0935614	28	0.467296	35	0.57517	24	0.395223	55	0.873955	18	0.319304	30	0.511329	73	1.29234	21	0.393099	35	0.611261	85	1.36715	Nodiff	3	132317369	132368298	+	4280	ACP3	GO:0003993;GO:0003993;GO:0004725;GO:0004725;GO:0005515;GO:0005576;GO:0005615;GO:0005615;GO:0005634;GO:0005737;GO:0005764;GO:0005764;GO:0005765;GO:0005829;GO:0005886;GO:0005886;GO:0005886;GO:0005886;GO:0006144;GO:0006629;GO:0006772;GO:0006772;GO:0007040;GO:0008253;GO:0008253;GO:0009117;GO:0012506;GO:0012506;GO:0016020;GO:0016021;GO:0016311;GO:0016311;GO:0016787;GO:0016791;GO:0016791;GO:0030175;GO:…	K19283	-
ENSG00000014641	810.111	818.26	801.963	0.980084	-0.0290221	0.818131	1	955	12.6829	801	11.8845	751	11.2636	850	13.8995	1031	14.0323	931	12.452	897	12.8401	764	10.7687	792	11.1866	848	11.5575	713	10.8484	734	10.7305	759	11.5249	778	12.4912	790	11.8339	691	9.53276	Nodiff	2	63588609	63607197	+	4990	MDH1	GO:0003824;GO:0003824;GO:0004470;GO:0005515;GO:0005615;GO:0005737;GO:0005737;GO:0005813;GO:0005829;GO:0005829;GO:0005829;GO:0005829;GO:0006099;GO:0006099;GO:0006107;GO:0006108;GO:0006108;GO:0006108;GO:0006734;GO:0006734;GO:0006739;GO:0016491;GO:0016491;GO:0016491;GO:0016615;GO:0016615;GO:0016615;GO:0016616;GO:0016616;GO:0019752;GO:0019752;GO:0030060;GO:0030060;GO:0030060;GO:0030060;GO:0030060;GO:…	K00025	EC:1.1.1.37
ENSG00000014824	789.573	778.381	800.766	1.02876	0.0409042	0.753419	1	966	8.89241	804	8.26862	783	8.14009	753	8.53502	852	8.03785	787	7.29611	865	8.58266	836	8.16782	858	8.4002	861	8.13394	725	7.64613	730	7.39731	760	7.99904	628	6.98898	686	7.12286	865	8.27152	Nodiff	4	41990502	42090461	+	7199	SLC30A9	GO:0003682;GO:0005634;GO:0005634;GO:0005737;GO:0005783;GO:0005856;GO:0006289;GO:0006811;GO:0006812;GO:0006812;GO:0006829;GO:0006829;GO:0006829;GO:0006829;GO:0006882;GO:0008324;GO:0008324;GO:0016020;GO:0016021;GO:0016021;GO:0016021;GO:0016922;GO:0030374;GO:0030374;GO:0031410;GO:0045944;GO:0045944;GO:0055085;GO:0055085;GO:0098655;	K14696	-
ENSG00000014914	89.0747	63.4497	114.7	1.80773	0.854177	0.000350215	0.00844802	84	1.21755	44	0.712518	57	0.933057	59	1.053	119	1.76772	58	0.846663	50	0.781163	72	1.10764	105	1.61867	64	0.952015	94	1.56098	135	2.15402	154	2.55218	88	1.54206	100	1.63492	124	1.86705	Nodiff	1	149928651	149936879	-	4572	MTMR11	GO:0004438;GO:0005737;GO:0046856;GO:0070062;GO:0004438;GO:0005737;GO:0046856;GO:0070062;	K18085	-
ENSG00000014919	379.024	370.043	388.005	1.04854	0.0683843	0.666483	1	498	6.32833	398	5.65039	343	4.92243	309	4.83488	403	5.24835	406	5.1959	435	5.95817	382	5.15206	396	5.35199	416	5.42512	367	5.34303	359	5.02184	361	5.24505	355	5.45381	335	4.80168	368	4.85775	Nodiff	10	99710868	99732127	-	5215	COX15	GO:0004129;GO:0005515;GO:0005654;GO:0005739;GO:0005739;GO:0005739;GO:0005743;GO:0005743;GO:0005746;GO:0006123;GO:0006783;GO:0006784;GO:0006784;GO:0006784;GO:0006784;GO:0006784;GO:0007585;GO:0008535;GO:0016020;GO:0016020;GO:0016020;GO:0016021;GO:0016021;GO:0016021;GO:0016627;GO:0016653;GO:0016653;GO:0016653;GO:0020037;GO:0031966;GO:0045333;GO:0060090;GO:0070069;GO:1902600;GO:0004129;GO:0005515;GO:…	K02259	EC:1.17.99.9
ENSG00000015133	4557.21	4788.24	4326.19	0.903503	-0.146399	0.28677	0.867483	6016	32.0842	6129	36.518	5421	32.6503	3946	25.9124	4034	22.0484	5015	26.9357	5820	33.4557	4609	26.0884	4698	26.6475	5889	32.2315	4376	26.7375	3916	22.9898	3414	20.8175	2828	18.2337	4670	28.0923	3504	19.4122	Nodiff	14	91271323	91417844	-	12426	CCDC88C	GO:0001932;GO:0001932;GO:0001965;GO:0003383;GO:0005085;GO:0005109;GO:0005515;GO:0005515;GO:0005737;GO:0005737;GO:0005813;GO:0007264;GO:0008017;GO:0016055;GO:0016055;GO:0016055;GO:0030054;GO:0030165;GO:0030165;GO:0030705;GO:0030705;GO:0030705;GO:0031098;GO:0031122;GO:0031648;GO:0031648;GO:0035567;GO:0042802;GO:0042802;GO:0043621;GO:0043621;GO:0050790;GO:0051959;GO:0090090;GO:0005737;GO:0016055;GO:…	K25811	-
ENSG00000015153	378.103	385.676	370.53	0.96073	-0.0577967	0.63971	1	449	2.74518	390	2.66394	336	2.32001	352	2.64993	466	2.91991	358	2.20436	436	2.87326	507	3.28996	370	2.40595	367	2.30275	309	2.16444	326	2.19407	308	2.15307	439	3.2449	265	1.82751	428	2.71829	Nodiff	12	42157104	42238349	-	10839	YAF2	GO:0003677;GO:0003712;GO:0003713;GO:0003713;GO:0003713;GO:0003714;GO:0003714;GO:0003714;GO:0005515;GO:0005515;GO:0005634;GO:0005634;GO:0005654;GO:0005654;GO:0005829;GO:0006355;GO:0045892;GO:0045893;GO:0045893;GO:0045893;GO:0046872;GO:0003677;GO:0003712;GO:0003713;GO:0003713;GO:0003713;GO:0003714;GO:0003714;GO:0003714;GO:0005515;GO:0005515;GO:0005634;GO:0005634;GO:0005634;GO:0005654;GO:0005654;GO:…	K11468	-
ENSG00000015171	1529.41	1527.83	1530.99	1.00207	0.00297641	0.971377	1	1879	23.3841	1938	26.9453	1447	20.3371	1279	19.5989	1599	20.3939	1506	18.8753	1671	22.4148	1758	23.2205	1487	19.6819	1933	24.6878	1430	20.3888	1440	19.7272	1482	21.0875	1260	18.9573	1240	17.4062	1446	18.6935	Nodiff	10	134465	254637	+	5325	ZMYND11	GO:0003677;GO:0003690;GO:0003714;GO:0005515;GO:0005515;GO:0005515;GO:0005634;GO:0005654;GO:0005694;GO:0006325;GO:0007049;GO:0008270;GO:0034243;GO:0035064;GO:0043124;GO:0045892;GO:0046329;GO:0046872;GO:0051607;GO:2001237;GO:0005515;GO:0005654;GO:0046872;GO:0003677;GO:0003690;GO:0003714;GO:0005515;GO:0005515;GO:0005515;GO:0005634;GO:0005654;GO:0005694;GO:0006325;GO:0007049;GO:0008270;GO:0034243;GO:…	K23218	-
ENSG00000015285	1282.01	1380.13	1183.88	0.857805	-0.221278	0.0949745	0.539463	1451	28.2649	1476	32.1219	1409	30.9968	1262	30.2696	1578	31.5025	1684	33.0367	1485	31.1796	1432	29.6061	1091	22.6029	1388	27.7476	1079	24.0803	1200	25.7318	1042	23.2076	1043	24.5627	1177	25.8609	1021	20.6601	Nodiff	X	48676596	48691431	+	3402	WAS	GO:0003779;GO:0003779;GO:0005829;GO:0005886;GO:0007015;GO:0007015;GO:2000601;GO:2000601;GO:0003779;GO:0003779;GO:0005634;GO:0005829;GO:0005856;GO:0005886;GO:0007015;GO:0007015;GO:0030036;GO:2000601;GO:2000601;GO:0002625;GO:0003779;GO:0003779;GO:0005515;GO:0005634;GO:0005737;GO:0005829;GO:0005829;GO:0005829;GO:0005856;GO:0005884;GO:0005884;GO:0005886;GO:0005911;GO:0006952;GO:0006955;GO:0007015;GO:…	K05747	-
ENSG00000015413	0.0606828	0.121366	0	0	#NAME?	1	1	0	0	0	0	1	0.0273442	0	0	0	0	0	0	0	0	0	0	0	0	0	0	0	0	0	0	0	0	0	0	0	0	0	0	Nodiff	16	89613308	89638456	+	2737	DPEP1	GO:0006508;GO:0006508;GO:0006508;GO:0008233;GO:0008237;GO:0016020;GO:0016787;GO:0016805;GO:0031225;GO:0046872;GO:0070573;GO:0070573;GO:0005515;GO:0005615;GO:0005654;GO:0005886;GO:0005886;GO:0005886;GO:0006508;GO:0006508;GO:0006508;GO:0006629;GO:0006749;GO:0006751;GO:0006915;GO:0008233;GO:0008235;GO:0008237;GO:0008270;GO:0008800;GO:0008800;GO:0016020;GO:0016324;GO:0016787;GO:0016805;GO:0016999;GO:…	K01273	EC:3.4.13.19
ENSG00000015475	1520.95	1863.8	1178.09	0.632092	-0.661793	0.000805067	0.0172508	1768	26.5078	1427	23.9029	1817	30.7661	2309	42.6268	2852	43.8227	2332	35.2124	1313	21.2188	1967	31.3007	1089	17.3652	971	14.9406	996	17.1085	1170	19.3102	988	16.9368	1230	22.2951	924	15.6261	1550	24.1407	Nodiff	22	17734138	17774770	-	4420	BID	GO:0001836;GO:0005123;GO:0005515;GO:0005515;GO:0005515;GO:0005515;GO:0005737;GO:0005737;GO:0005737;GO:0005739;GO:0005739;GO:0005739;GO:0005741;GO:0005741;GO:0005829;GO:0005829;GO:0005829;GO:0005829;GO:0006915;GO:0006919;GO:0008625;GO:0008637;GO:0008637;GO:0012501;GO:0016020;GO:0016020;GO:0031334;GO:0031334;GO:0031966;GO:0042770;GO:0042981;GO:0042981;GO:0043065;GO:0043065;GO:0043065;GO:0051402;GO:…	K04726	-
ENSG00000015479	116.002	106.987	125.017	1.16853	0.224698	0.283155	0.86479	126	0.692139	125	0.767128	159	0.986383	63	0.426119	92	0.517927	67	0.370657	138	0.817082	146	0.851204	97	0.566702	135	0.761049	143	0.899954	131	0.792142	121	0.75996	137	0.90982	64	0.396544	121	0.690455	Nodiff	5	139293674	139331677	+	12064	MATR3	GO:0003676;GO:0003676;GO:0003676;GO:0003676;GO:0008270;GO:0008270;GO:0003676;GO:0003676;GO:0003676;GO:0003676;GO:0003723;GO:0003723;GO:0003723;GO:0005634;GO:0005634;GO:0005634;GO:0008270;GO:0008270;GO:0003676;GO:0003676;GO:0003723;GO:0003723;GO:0003723;GO:0008270;GO:0008270;GO:0003676;GO:0003676;GO:0001825;GO:0002218;GO:0002376;GO:0003170;GO:0003170;GO:0003281;GO:0003281;GO:0003676;GO:0003676;GO:…	K13213	-
ENSG00000015520	2.14169	3.08712	1.19626	0.387498	-1.36774	0.128927	0.627872	1	0.012582	8	0.112454	5	0.0710471	2	0.0309848	0	0	2	0.0253429	1	0.0135617	7	0.0934775	1	0.0133817	1	0.0129124	4	0.0576597	0	0	0	0	2	0.0304224	0	0	1	0.0130701	Nodiff	7	44512535	44541330	-	5267	NPC1L1	GO:0005515;GO:0005886;GO:0005886;GO:0006629;GO:0006695;GO:0008202;GO:0008203;GO:0008431;GO:0015485;GO:0016020;GO:0016021;GO:0016021;GO:0016021;GO:0016324;GO:0030299;GO:0030301;GO:0030301;GO:0030659;GO:0031267;GO:0031410;GO:0031489;GO:0042157;GO:0042360;GO:0042803;GO:0044214;GO:0051180;GO:0071501;GO:0005319;GO:0005319;GO:0006869;GO:0009410;GO:0014850;GO:0016020;GO:0016021;GO:0016021;GO:0016021;GO:…	K14461	-
ENSG00000015532	546.127	578.142	514.113	0.889251	-0.169338	0.229776	0.801589	731	8.8529	630	8.52401	584	7.98742	590	8.79807	618	7.67034	677	8.25718	606	7.91051	500	6.42682	515	6.63339	646	8.02891	426	5.9107	455	6.0658	420	5.81567	459	6.72036	563	7.69068	452	5.68635	Nodiff	17	50346126	50363138	+	5472	XYLT2	GO:0000139;GO:0000139;GO:0000287;GO:0005576;GO:0005615;GO:0005794;GO:0006024;GO:0006024;GO:0015012;GO:0015012;GO:0016020;GO:0016020;GO:0016020;GO:0016021;GO:0016740;GO:0016757;GO:0016757;GO:0016757;GO:0030145;GO:0030158;GO:0030158;GO:0030158;GO:0030158;GO:0030158;GO:0030158;GO:0030166;GO:0030166;GO:0030166;GO:0030166;GO:0030203;GO:0030206;GO:0030210;GO:0046872;GO:0050650;GO:0050650;GO:0000139;GO:…	K00771	EC:2.4.2.26
ENSG00000015568	35.5284	32.9471	38.1097	1.15669	0.210004	0.403449	0.959601	33	0.15417	36	0.187898	31	0.163558	32	0.184078	43	0.205879	36	0.16938	41	0.206458	29	0.143794	36	0.178874	32	0.153423	27	0.144514	37	0.190281	45	0.24037	42	0.237217	25	0.131739	44	0.213533	Nodiff	2	109792758	109857705	+	14185	RGPD5	GO:0005096;GO:0005515;GO:0005643;GO:0005737;GO:0005737;GO:0006607;GO:0046907;GO:0050790;GO:0005096;GO:0005515;GO:0005643;GO:0005737;GO:0005737;GO:0006607;GO:0046907;GO:0050790;GO:0005515;GO:0005096;GO:0005515;GO:0005643;GO:0005737;GO:0005737;GO:0006607;GO:0046907;GO:0046907;GO:0050790;GO:0005515;GO:0005515;	K24044	-
ENSG00000015592	0.164796	0.329592	0	0	#NAME?	0.559203	1	2	0.0400542	0	0	0	0	0	0	0	0	0	0	0	0	1	0.0212557	0	0	0	0	0	0	0	0	0	0	0	0	0	0	0	0	Nodiff	8	27235308	27258420	-	3309	STMN4	GO:0005515;GO:0005737;GO:0005794;GO:0007019;GO:0015631;GO:0030424;GO:0030426;GO:0031110;GO:0031110;GO:0031110;GO:0031175;GO:0042995;GO:0043005;GO:0005737;GO:0005794;GO:0007019;GO:0015631;GO:0030424;GO:0030426;GO:0031110;GO:0031110;GO:0031110;GO:0031175;GO:0042995;GO:0043005;GO:0005737;GO:0005794;GO:0007019;GO:0015631;GO:0030424;GO:0030426;GO:0031110;GO:0031110;GO:0031110;GO:0031175;GO:0042995;GO:…	-	-
ENSG00000015676	1208.4	1213.92	1202.89	0.990909	-0.0131755	0.930063	1	1423	9.53216	1246	9.3248	1338	10.122	1173	9.67501	1259	8.64311	1556	10.4971	1393	10.0578	977	6.94606	1169	8.32839	1383	9.50746	1195	9.17097	1192	8.78964	1073	8.21804	1050	8.5033	1186	8.96105	937	6.52008	Nodiff	7	44379119	44490658	-	9893	NUDCD3	GO:0005515;GO:0005737;GO:0005868;GO:0006457;GO:0051082;GO:0060271;GO:1905793;	-	-
ENSG00000016391	12.7495	12.145	13.354	1.09955	0.136911	0.727669	1	17	0.144675	16	0.152124	17	0.163387	17	0.17814	14	0.122104	9	0.0771368	12	0.110075	1	0.00903238	4	0.0362047	16	0.13974	7	0.0682501	24	0.224835	19	0.184876	4	0.0411544	17	0.163185	11	0.0972442	Nodiff	3	53812335	53846419	-	7787	CHDH	GO:0005515;GO:0005739;GO:0005743;GO:0005743;GO:0005743;GO:0005743;GO:0008812;GO:0008812;GO:0008812;GO:0008812;GO:0008812;GO:0016020;GO:0016491;GO:0016491;GO:0016614;GO:0016614;GO:0019285;GO:0042426;GO:0050660;GO:0050660;GO:0016614;GO:0016614;GO:0050660;GO:0050660;GO:0016614;GO:0016614;GO:0050660;GO:0050660;	K00108	EC:1.1.99.1
ENSG00000016402	0.0671417	0	0.134283	Inf	Inf	0.977418	1	0	0	0	0	0	0	0	0	0	0	0	0	0	0	0	0	0	0	0	0	1	0.0160515	0	0	0	0	0	0	0	0	0	0	Nodiff	6	136999971	137045180	-	4730	IL20RA	GO:0004896;GO:0005515;GO:0005515;GO:0005886;GO:0005887;GO:0016020;GO:0016021;GO:0019221;GO:0042015;GO:0004896;GO:0005515;GO:0005515;GO:0005886;GO:0005887;GO:0016020;GO:0016021;GO:0019221;GO:0019221;GO:0042015;GO:0042015;GO:0045124;GO:2001244;GO:0004896;GO:0005515;GO:0005515;GO:0005886;GO:0005887;GO:0016020;GO:0016021;GO:0019221;GO:0042015;GO:0005515;GO:0016020;GO:0016021;GO:0005515;GO:0005515;	K05136	-
ENSG00000016490	0.071904	0	0.143808	Inf	Inf	0.977419	1	0	0	0	0	0	0	0	0	0	0	0	0	0	0	0	0	0	0	0	0	0	0	0	0	0	0	1	0.0242046	0	0	0	0	Nodiff	1	86468368	86500259	+	3310	CLCA1	GO:0004222;GO:0005229;GO:0005229;GO:0005229;GO:0005254;GO:0005576;GO:0005615;GO:0005886;GO:0005886;GO:0005887;GO:0006508;GO:0006811;GO:0006816;GO:0006821;GO:0006821;GO:0008233;GO:0008237;GO:0016020;GO:0016787;GO:0034220;GO:0046872;GO:1902476;GO:0004222;GO:0005229;GO:0005229;GO:0005229;GO:0005254;GO:0005576;GO:0005615;GO:0005886;GO:0005886;GO:0005887;GO:0005902;GO:0006508;GO:0006811;GO:0006816;GO:…	K05027	-
ENSG00000016602	0.461313	0.922626	0	0	#NAME?	0.105198	0.570429	2	0.0384506	3	0.0644361	3	0.0651358	0	0	0	0	0	0	0	0	0	0	0	0	0	0	0	0	0	0	0	0	0	0	0	0	0	0	Nodiff	1	86547078	86580754	+	3447	CLCA4	GO:0004222;GO:0005229;GO:0005229;GO:0005229;GO:0005254;GO:0005576;GO:0005886;GO:0005886;GO:0005887;GO:0005887;GO:0006508;GO:0006821;GO:0006821;GO:0008233;GO:0008237;GO:0016020;GO:0016021;GO:0016324;GO:0016787;GO:0034220;GO:0046872;GO:1902476;	K05030	-
ENSG00000016864	595.751	606.022	585.48	0.966103	-0.0497504	0.709962	1	663	11.6081	601	11.756	584	11.5475	575	12.3961	790	14.1753	751	13.2423	659	12.4365	552	10.2576	618	11.5079	659	11.841	479	9.60827	504	9.71377	511	10.2294	611	12.9331	594	11.7307	488	8.87555	Nodiff	3	52694486	52706032	-	3785	GLT8D1	GO:0005794;GO:0016020;GO:0016021;GO:0016740;GO:0016757;GO:0016757;GO:0016757;GO:0005794;GO:0016020;GO:0016021;GO:0016740;GO:0016757;GO:0016757;GO:0016757;GO:0005794;GO:0016020;GO:0016021;GO:0016740;GO:0016757;GO:0016757;GO:0016757;GO:0005794;GO:0016020;GO:0016021;GO:0016740;GO:0016757;GO:0016757;GO:0016757;GO:0016757;GO:0016757;GO:0016020;GO:0016021;	-	-
ENSG00000017260	1449.87	1479.3	1420.43	0.960207	-0.0585822	0.626832	1	1506	11.7276	1490	12.963	1650	14.5109	1310	12.561	1676	13.3757	1542	12.0933	1551	13.0185	1881	15.5465	1276	10.5681	1287	10.2854	1283	11.4465	1301	11.1525	1388	12.3582	1222	11.5045	1314	11.5417	1710	13.8327	Nodiff	3	130850595	131016712	+	8510	ATP2C1	GO:0000166;GO:0000166;GO:0000166;GO:0005215;GO:0005388;GO:0005388;GO:0005388;GO:0005524;GO:0005524;GO:0005524;GO:0005794;GO:0005794;GO:0006811;GO:0006816;GO:0006816;GO:0006816;GO:0016020;GO:0016021;GO:0016021;GO:0016021;GO:0016887;GO:0016887;GO:0032580;GO:0034220;GO:0046872;GO:0070588;GO:0070588;GO:0000139;GO:0000139;GO:0000139;GO:0000166;GO:0000166;GO:0000166;GO:0005215;GO:0005388;GO:0005388;GO:…	K01537	EC:7.2.2.10
ENSG00000017427	0.437864	0.231927	0.643801	2.77587	1.47294	0.587797	1	0	0	2	0.018247	0	0	0	0	0	0	0	0	0	0	0	0	0	0	1	0.00838073	1	0.00935593	3	0.0269684	0	0	0	0	0	0	0	0	Nodiff	12	102395874	102481744	-	8115	IGF1	GO:0001501;GO:0001775;GO:0005158;GO:0005159;GO:0005159;GO:0005159;GO:0005178;GO:0005178;GO:0005179;GO:0005179;GO:0005179;GO:0005179;GO:0005515;GO:0005515;GO:0005576;GO:0005576;GO:0005576;GO:0005576;GO:0005615;GO:0005615;GO:0005615;GO:0005615;GO:0005615;GO:0007165;GO:0007165;GO:0007265;GO:0007517;GO:0008083;GO:0008083;GO:0008083;GO:0008283;GO:0008284;GO:0008284;GO:0009408;GO:0009441;GO:0010468;GO:…	K05459	-
ENSG00000017483	198.815	200.752	196.878	0.980702	-0.028113	0.836222	1	265	4.37178	179	3.29914	173	3.22318	183	3.71733	256	4.32823	193	3.2066	217	3.85865	252	4.41236	183	3.21088	204	3.45381	176	3.32649	182	3.30516	179	3.37635	147	2.93185	199	3.703	231	3.95869	Nodiff	X	48458537	48470260	-	4017	SLC38A5	GO:0003333;GO:0005290;GO:0005886;GO:0005886;GO:0005887;GO:0006865;GO:0006867;GO:0006868;GO:0006868;GO:0015171;GO:0015171;GO:0015182;GO:0015186;GO:0015186;GO:0015187;GO:0015187;GO:0015194;GO:0015816;GO:0015816;GO:0015825;GO:0016020;GO:0016021;GO:0022858;GO:0022889;GO:0032329;GO:0032329;GO:0089709;GO:0089709;GO:0150104;GO:1903713;GO:1904557;GO:0003333;GO:0005290;GO:0005886;GO:0005886;GO:0005887;GO:…	K14992	-
ENSG00000017797	994.609	1033.78	955.437	0.924216	-0.113699	0.384194	0.953322	1065	8.77716	1228	11.3067	1011	9.40981	862	8.7474	1216	10.2706	1206	10.0098	1221	10.8464	1029	9.00073	840	7.36281	1154	9.76036	860	8.12015	787	7.13983	1098	10.3464	817	8.14026	832	7.7342	902	7.72214	Nodiff	18	9475009	9538114	+	8041	RALBP1	GO:0000166;GO:0000922;GO:0001934;GO:0005096;GO:0005096;GO:0005096;GO:0005096;GO:0005096;GO:0005515;GO:0005515;GO:0005524;GO:0005634;GO:0005737;GO:0005739;GO:0005829;GO:0005829;GO:0005856;GO:0005886;GO:0006897;GO:0006935;GO:0007165;GO:0007165;GO:0007264;GO:0007264;GO:0007264;GO:0007264;GO:0008559;GO:0015431;GO:0016020;GO:0016020;GO:0022857;GO:0022857;GO:0031267;GO:0031267;GO:0031267;GO:0032489;GO:…	K08773	-
ENSG00000018189	532.707	531.566	533.848	1.00429	0.00617992	0.962969	1	671	4.72801	618	4.86496	505	4.01858	476	4.12981	536	3.8706	425	3.01592	626	4.75438	686	5.13024	530	3.97184	602	4.35319	478	3.85873	505	3.91702	514	4.14096	417	3.55225	387	3.07577	644	4.71377	Nodiff	4	70704204	70808619	+	9405	RUFY3	GO:0005515;GO:0005515;GO:0005737;GO:0005737;GO:0005829;GO:0007015;GO:0007399;GO:0012505;GO:0016020;GO:0030027;GO:0030054;GO:0030154;GO:0030175;GO:0030175;GO:0030335;GO:0030424;GO:0030424;GO:0030425;GO:0030425;GO:0030426;GO:0030426;GO:0042995;GO:0043025;GO:0043204;GO:0045773;GO:0050770;GO:0050771;GO:0090316;GO:2000114;GO:0005515;GO:0005515;GO:0005737;GO:0005737;GO:0005829;GO:0007015;GO:0007399;GO:…	K24776	-
ENSG00000018280	2200.55	2778.6	1622.5	0.583929	-0.776135	0.00139386	0.0267423	4903	37.4504	2138	18.2447	2527	21.7984	2111	19.8541	4208	32.9404	3410	26.2315	1323	10.8923	3337	27.0526	1510	12.2668	1180	9.24981	1450	12.6889	1489	12.5198	1544	13.4842	1180	10.8965	1563	13.4661	2374	18.8366	Nodiff	2	218382029	218396894	+	8676	SLC11A1	GO:0003674;GO:0005575;GO:0006826;GO:0006955;GO:0016020;GO:0016020;GO:0016021;GO:0030001;GO:0046873;GO:0046915;GO:0055072;GO:0001818;GO:0001818;GO:0001819;GO:0001819;GO:0002309;GO:0002309;GO:0002606;GO:0002606;GO:0002827;GO:0002827;GO:0005381;GO:0005384;GO:0005384;GO:0005384;GO:0005764;GO:0005764;GO:0005770;GO:0005770;GO:0005886;GO:0005886;GO:0005886;GO:0005887;GO:0006811;GO:0006826;GO:0006826;GO:…	K12347	-
ENSG00000018408	7.71301	8.36747	7.05856	0.843572	-0.245418	0.585186	1	7	0.0555354	16	0.141817	4	0.0358391	1	0.00976875	10	0.0813073	17	0.13583	17	0.145373	1	0.00842034	4	0.0337514	11	0.0895613	5	0.0454468	8	0.0698667	8	0.0725678	8	0.0767315	7	0.0626409	3	0.0247241	Nodiff	3	149517235	149736714	-	8353	WWTR1	GO:0001933;GO:0003713;GO:0003713;GO:0003714;GO:0005515;GO:0005515;GO:0005515;GO:0005515;GO:0005634;GO:0005634;GO:0005654;GO:0005654;GO:0005737;GO:0005737;GO:0005737;GO:0005829;GO:0005829;GO:0005886;GO:0006355;GO:0006469;GO:0008284;GO:0010718;GO:0016020;GO:0016604;GO:0017145;GO:0035329;GO:0035329;GO:0035329;GO:0045599;GO:0045669;GO:0045944;GO:0060390;GO:0090090;GO:1900182;GO:0000122;GO:0001649;GO:…	K16820	-
ENSG00000018510	687.001	698.325	675.678	0.967569	-0.0475642	0.698629	1	825	3.59144	804	3.91026	627	3.08253	595	3.18932	751	3.35052	712	3.12154	841	3.94615	820	3.78866	651	3.01408	694	3.10048	620	3.0922	570	2.73148	745	3.70811	483	2.54199	612	3.00506	773	3.49559	Nodiff	2	177392746	177567024	+	15223	AGPS	GO:0003824;GO:0003824;GO:0005777;GO:0006629;GO:0008609;GO:0008609;GO:0008610;GO:0008610;GO:0008611;GO:0016491;GO:0016740;GO:0050660;GO:0050660;GO:0071949;GO:0071949;GO:0003824;GO:0003824;GO:0005777;GO:0005777;GO:0006629;GO:0008609;GO:0008609;GO:0008609;GO:0008609;GO:0008610;GO:0008610;GO:0008611;GO:0016491;GO:0016740;GO:0050660;GO:0050660;GO:0071949;GO:0071949;GO:0003824;GO:0003824;GO:0005777;GO:…	K00803	EC:2.5.1.26
ENSG00000018610	218.245	220.012	216.478	0.983935	-0.0233651	0.876124	1	231	5.93114	223	6.39685	217	6.29233	228	7.20823	261	6.86791	254	6.56802	258	7.14019	202	5.50472	210	5.73464	219	5.77067	222	6.53041	179	5.05927	251	7.36856	172	5.33908	190	5.5026	204	5.44106	Nodiff	X	119538149	119565409	-	2581	STEEP1	GO:0005515;GO:0005634;GO:0005737;GO:0006888;GO:0044297;GO:0090158;GO:0005515;GO:0005634;GO:0005737;GO:0006888;GO:0044297;GO:0090158;GO:0005515;GO:0005634;GO:0005737;GO:0006888;GO:0044297;GO:0090158;	K24996	-
ENSG00000018699	309.932	308.42	311.444	1.00981	0.0140775	0.968695	1	422	8.1225	324	6.96718	263	5.71687	262	6.20935	349	6.88431	395	7.65683	374	7.75912	260	5.31139	369	7.55377	344	6.79503	282	6.21853	260	5.50883	291	6.40402	312	7.26012	275	5.97032	243	4.85859	Nodiff	2	32628032	32821051	+	3443	TTC27	GO:0003674;GO:0005515;GO:0005515;GO:0005575;GO:0008150;	K24935	-
ENSG00000018869	77.8411	72.6367	83.0456	1.1433	0.193204	0.249048	0.82395	91	1.80501	94	2.08305	90	2.01607	71	1.73406	52	1.05706	77	1.53817	68	1.45382	76	1.59996	87	1.83534	114	2.32059	76	1.72708	92	2.00879	56	1.27001	50	1.199	103	2.30443	62	1.27749	Nodiff	19	56375846	56393538	-	3341	ZNF582	GO:0006355;GO:0006355;GO:0006355;GO:0006355;GO:0000122;GO:0000977;GO:0000981;GO:0001227;GO:0003677;GO:0005634;GO:0006355;GO:0006355;GO:0006357;GO:0046872;GO:0000122;GO:0000977;GO:0000981;GO:0001227;GO:0003677;GO:0005634;GO:0006355;GO:0006355;GO:0006357;GO:0046872;GO:0006355;GO:0006355;	K09228	-
ENSG00000019102	28.7333	32.0916	25.375	0.790705	-0.338789	0.17317	0.715792	38	1.74032	37	1.89314	22	1.13787	22	1.24061	24	1.12646	43	1.9833	51	2.51756	39	1.89569	25	1.21772	35	1.64501	11	0.577165	22	1.10912	13	0.680725	36	1.99324	19	0.981493	33	1.56995	Nodiff	11	124747474	124752255	-	1447	VSIG2	GO:0005887;GO:0006629;GO:0016020;GO:0016020;GO:0016021;GO:0005887;GO:0006629;GO:0016020;GO:0016020;GO:0016021;	-	-
ENSG00000019144	535.666	478.506	592.826	1.23891	0.309073	0.165029	0.698817	491	1.50009	377	1.2868	547	1.88733	632	2.37749	606	1.89743	430	1.32306	290	0.954985	664	2.15308	501	1.62792	491	1.53947	657	2.29965	828	2.78467	424	1.4811	333	1.22996	478	1.64722	799	2.53576	Nodiff	11	118606440	118658031	+	21691	PHLDB1	GO:0005515;GO:0005515;GO:0005829;GO:0005886;GO:0010470;GO:0010717;GO:0043231;GO:0045171;GO:0045180;GO:0045180;GO:0070507;GO:0070507;GO:1904261;GO:0005515;GO:0005829;GO:0005886;GO:0010470;GO:0010717;GO:0043231;GO:0045171;GO:0045180;GO:0045180;GO:0070507;GO:0070507;GO:1904261;GO:0005515;GO:0005515;GO:0005829;GO:0005886;GO:0010470;GO:0010717;GO:0043231;GO:0045171;GO:0045180;GO:0045180;GO:0070507;GO:…	K23794	-
ENSG00000019169	138.629	191.88	85.3771	0.44495	-1.16828	3.03e-05	0.0011052	254	8.20696	107	3.86249	218	7.95482	125	4.97309	219	7.25188	362	11.7796	190	6.61707	177	6.06988	74	2.54297	33	1.09425	95	3.51669	38	1.35158	78	2.88155	108	4.21875	107	3.8996	105	3.52424	Down Regulation	2	118942194	118994660	+	2051	MARCO	GO:0001540;GO:0001540;GO:0001664;GO:0001664;GO:0001664;GO:0001934;GO:0001934;GO:0002376;GO:0004888;GO:0005044;GO:0005044;GO:0005581;GO:0005737;GO:0005737;GO:0005886;GO:0005886;GO:0005886;GO:0005886;GO:0005886;GO:0005887;GO:0006897;GO:0006897;GO:0006898;GO:0006898;GO:0006911;GO:0006911;GO:0007166;GO:0007193;GO:0007193;GO:0016020;GO:0016020;GO:0016020;GO:0016021;GO:0030666;GO:0038024;GO:0038024;GO:…	K13884	-
ENSG00000019186	1.93761	2.13694	1.73828	0.813447	-0.297879	0.801747	1	1	0.0166173	0	0	6	0.112599	2	0.040922	6	0.102181	0	0	3	0.0537334	0	0	4	0.0706935	0	0	2	0.0380759	1	0.0182923	3	0.0569984	2	0.0401792	1	0.0187433	0	0	Nodiff	20	54153446	54173986	-	3988	CYP24A1	GO:0001649;GO:0004497;GO:0004497;GO:0004497;GO:0005506;GO:0005506;GO:0005739;GO:0005743;GO:0006629;GO:0006766;GO:0008403;GO:0008403;GO:0008403;GO:0008403;GO:0010430;GO:0016491;GO:0016705;GO:0016705;GO:0020037;GO:0020037;GO:0020037;GO:0030342;GO:0030342;GO:0030342;GO:0030342;GO:0033280;GO:0033280;GO:0042359;GO:0042359;GO:0042359;GO:0042369;GO:0042369;GO:0042369;GO:0042369;GO:0046872;GO:0062180;GO:…	K07436	EC:1.14.15.16
ENSG00000019485	332.574	334.907	330.24	0.986062	-0.0202495	0.882527	1	369	1.74968	399	2.11368	402	2.1527	226	1.31949	344	1.67166	369	1.76211	333	1.70192	425	2.13884	352	1.77515	350	1.70316	367	1.9937	328	1.71204	347	1.88124	204	1.16943	268	1.43336	307	1.51216	Nodiff	11	45095806	45235110	+	13976	PRDM11	GO:0003682;GO:0005515;GO:0005515;GO:0005634;GO:0005634;GO:0005737;GO:0005829;GO:0008168;GO:0010468;GO:0016740;GO:0030308;GO:0032259;GO:0043408;GO:0045892;GO:0045893;GO:0051726;GO:2000271;GO:0005515;GO:0003682;GO:0005515;GO:0005515;GO:0005634;GO:0005634;GO:0005737;GO:0005829;GO:0008168;GO:0010468;GO:0016740;GO:0030308;GO:0032259;GO:0043408;GO:0045892;GO:0045893;GO:0051726;GO:2000271;GO:0005515;	K24644	EC:2.1.1.-
ENSG00000019549	0.127825	0.121366	0.134283	1.10644	0.145921	1	1	0	0	0	0	1	0.0228104	0	0	0	0	0	0	0	0	0	0	0	0	0	0	1	0.0231403	0	0	0	0	0	0	0	0	0	0	Nodiff	8	48917598	48921740	-	3281	SNAI2	GO:0000122;GO:0000122;GO:0000785;GO:0000785;GO:0000977;GO:0000978;GO:0000981;GO:0000981;GO:0001227;GO:0001227;GO:0001227;GO:0001649;GO:0001837;GO:0001837;GO:0003180;GO:0003198;GO:0003198;GO:0003273;GO:0003273;GO:0003677;GO:0003682;GO:0005515;GO:0005634;GO:0005634;GO:0005634;GO:0005654;GO:0005737;GO:0005737;GO:0006355;GO:0006929;GO:0006933;GO:0007219;GO:0007605;GO:0007605;GO:0009314;GO:0010631;GO:…	K05706	-
ENSG00000019582	32795.2	31310.4	34280	1.09484	0.130724	0.278967	0.862856	30422	445.438	31857	521.122	36312	600.448	35641	642.565	32319	484.971	39165	577.527	28046	442.623	31705	492.703	32193	501.328	34209	514.039	37373	626.93	37226	600.005	24931	417.371	30599	541.65	34134	563.735	30357	461.727	Nodiff	5	150401637	150412969	-	4526	CD74	GO:0000139;GO:0001516;GO:0001540;GO:0001934;GO:0001961;GO:0001961;GO:0001961;GO:0002250;GO:0002286;GO:0002376;GO:0002606;GO:0002792;GO:0002830;GO:0002830;GO:0002906;GO:0004896;GO:0004896;GO:0004896;GO:0005515;GO:0005634;GO:0005737;GO:0005737;GO:0005764;GO:0005764;GO:0005765;GO:0005768;GO:0005770;GO:0005770;GO:0005771;GO:0005773;GO:0005783;GO:0005783;GO:0005789;GO:0005794;GO:0005794;GO:0005886;GO:…	K06505	-
ENSG00000019991	10.6814	6.69234	14.6705	2.19214	1.13234	0.0125433	0.145325	13	0.0883323	12	0.0910945	7	0.0537155	9	0.0752984	6	0.0417816	3	0.0205292	1	0.00732386	6	0.0432698	13	0.0939463	32	0.223142	8	0.062277	21	0.157074	15	0.116533	4	0.0328585	4	0.0306566	18	0.12705	Up Regulation	7	81699010	81770438	-	9753	HGF	GO:0000278;GO:0000902;GO:0001837;GO:0001889;GO:0001934;GO:0004252;GO:0005102;GO:0005515;GO:0005515;GO:0005576;GO:0005615;GO:0005615;GO:0006508;GO:0008083;GO:0008083;GO:0010507;GO:0014068;GO:0014856;GO:0016020;GO:0030335;GO:0031093;GO:0031100;GO:0031643;GO:0032715;GO:0032733;GO:0033137;GO:0035729;GO:0042056;GO:0042802;GO:0043066;GO:0043066;GO:0043154;GO:0043410;GO:0044877;GO:0045669;GO:0045766;GO:…	K05460	-
ENSG00000019995	403.946	384.812	423.079	1.09944	0.136774	0.323652	0.897035	456	5.04237	458	5.6581	326	4.07111	342	4.65654	433	4.907	414	4.61047	412	4.91056	450	5.2813	441	5.18644	470	5.33364	359	4.54806	426	5.18547	400	5.05723	306	4.09075	383	4.77702	449	5.15755	Nodiff	10	124942123	124988189	+	5993	ZRANB1	GO:0004843;GO:0004843;GO:0004843;GO:0005515;GO:0005515;GO:0005515;GO:0005634;GO:0005634;GO:0005634;GO:0005634;GO:0005654;GO:0005737;GO:0005737;GO:0005737;GO:0005737;GO:0005829;GO:0005829;GO:0006508;GO:0007010;GO:0007010;GO:0008233;GO:0008234;GO:0016055;GO:0016477;GO:0016477;GO:0016787;GO:0022604;GO:0030177;GO:0030177;GO:0031593;GO:0035523;GO:0035523;GO:0043231;GO:0046872;GO:0070530;GO:0070530;GO:…	K11862	EC:3.4.19.12
ENSG00000020129	689.555	666.861	712.249	1.06806	0.0949958	0.564939	1	651	8.77395	538	8.10086	628	9.55871	722	11.9817	867	11.9754	699	9.48781	649	9.42806	908	12.9885	517	7.4108	709	9.80655	531	8.19917	815	12.0915	951	14.6547	466	7.59297	706	10.7326	718	10.0523	Nodiff	1	35557473	35567274	+	4917	NCDN	GO:0005515;GO:0005737;GO:0005768;GO:0005829;GO:0005829;GO:0010008;GO:0016020;GO:0030054;GO:0030425;GO:0030425;GO:0031175;GO:0031175;GO:0042995;GO:0043025;GO:0045202;GO:0048168;GO:0098794;GO:0005515;GO:0005737;GO:0005768;GO:0005829;GO:0005829;GO:0010008;GO:0016020;GO:0030054;GO:0030425;GO:0030425;GO:0031175;GO:0031175;GO:0042995;GO:0043025;GO:0045202;GO:0048168;GO:0098794;GO:0005515;GO:0005737;GO:…	-	-
ENSG00000020181	13.6155	14.2728	12.9583	0.907897	-0.139399	0.780017	1	8	0.0748386	17	0.177672	7	0.0739536	12	0.138224	22	0.210919	10	0.0942129	9	0.090749	36	0.357434	13	0.129342	8	0.0768036	16	0.171481	5	0.051489	12	0.128351	8	0.0904769	8	0.0844139	28	0.272095	Nodiff	8	37784191	37844896	+	7084	ADGRA2	GO:0005515;GO:0001525;GO:0001525;GO:0002040;GO:0002040;GO:0002040;GO:0004888;GO:0004888;GO:0004930;GO:0004930;GO:0004930;GO:0004930;GO:0005515;GO:0005515;GO:0005886;GO:0005886;GO:0005886;GO:0007165;GO:0007166;GO:0007166;GO:0007166;GO:0007186;GO:0007186;GO:0007186;GO:0007186;GO:0007417;GO:0007417;GO:0007417;GO:0009986;GO:0010595;GO:0016020;GO:0016020;GO:0016020;GO:0016021;GO:0016021;GO:0016021;GO:…	K08461	-
ENSG00000020256	151.187	157.404	144.97	0.921004	-0.118721	0.474379	0.993261	178	1.73726	210	2.28981	177	1.95094	127	1.52621	187	1.87044	162	1.59233	149	1.56745	156	1.61595	174	1.80615	177	1.77286	147	1.6437	116	1.24627	126	1.40604	120	1.41592	149	1.64028	102	1.03412	Nodiff	20	52051663	52204308	-	6790	ZFP64	GO:0003677;GO:0005515;GO:0005515;GO:0005634;GO:0005634;GO:0005737;GO:0010468;GO:0043076;GO:0045944;GO:0046872;GO:0048762;GO:0003677;GO:0005515;GO:0005515;GO:0005634;GO:0005634;GO:0005737;GO:0010468;GO:0043076;GO:0045944;GO:0046872;GO:0048762;GO:0003677;GO:0005515;GO:0005515;GO:0005634;GO:0005634;GO:0005737;GO:0010468;GO:0043076;GO:0045944;GO:0046872;GO:0048762;GO:0003677;GO:0005515;GO:0005515;GO:…	-	-
ENSG00000020426	83.4053	79.2107	87.5999	1.10591	0.145234	0.450126	0.987476	93	1.58965	83	1.58501	71	1.37057	69	1.45223	105	1.83936	93	1.60094	84	1.54761	80	1.45133	91	1.65432	101	1.77172	73	1.42956	76	1.43002	82	1.60256	116	2.39711	55	1.0604	72	1.27843	Nodiff	14	60734742	60969965	+	3877	MNAT1	GO:0000079;GO:0000082;GO:0000439;GO:0005515;GO:0005515;GO:0005634;GO:0005654;GO:0005654;GO:0005675;GO:0005675;GO:0005675;GO:0005675;GO:0006281;GO:0006289;GO:0006289;GO:0006355;GO:0006357;GO:0006357;GO:0006366;GO:0007049;GO:0007512;GO:0008270;GO:0019907;GO:0021591;GO:0043066;GO:0045737;GO:0045737;GO:0046872;GO:0047485;GO:0048661;GO:0051592;GO:0061575;GO:0061575;GO:0061575;GO:0065003;GO:0070516;GO:…	K10842	-
ENSG00000020577	148.488	111.475	185.5	1.66404	0.734692	0.00014291	0.00401722	140	0.75227	92	0.552292	140	0.84957	57	0.377127	57	0.313891	168	0.909137	151	0.874553	154	0.878262	190	1.08582	160	0.88231	175	1.07732	230	1.36045	163	1.00142	201	1.30573	137	0.830336	150	0.837267	Nodiff	14	54566117	54793315	+	12333	SAMD4A	GO:0000289;GO:0000932;GO:0001650;GO:0003723;GO:0003723;GO:0003723;GO:0003729;GO:0005515;GO:0005515;GO:0005737;GO:0005829;GO:0006417;GO:0017148;GO:0017148;GO:0030054;GO:0030054;GO:0030371;GO:0030371;GO:0030371;GO:0030371;GO:0030425;GO:0042995;GO:0043005;GO:0043488;GO:0043488;GO:0045202;GO:0045202;GO:0045727;GO:0000289;GO:0000932;GO:0001650;GO:0003723;GO:0003723;GO:0003723;GO:0003729;GO:0005515;GO:…	-	-
ENSG00000020633	6252.46	5915.05	6589.87	1.11408	0.155859	0.197937	0.755909	6277	84.5133	7090	106.648	6266	95.2771	5199	86.1906	6275	86.5853	6433	87.229	5466	79.3243	7437	106.274	6176	88.4383	8249	113.98	6794	104.8	6084	90.1718	5818	89.563	4546	73.997	6061	92.046	6770	94.6865	Nodiff	1	24899511	24965121	-	4922	RUNX3	GO:0000122;GO:0000785;GO:0000785;GO:0000977;GO:0000978;GO:0000981;GO:0000981;GO:0000981;GO:0001222;GO:0001503;GO:0002062;GO:0003677;GO:0003677;GO:0003677;GO:0003700;GO:0003700;GO:0003700;GO:0005515;GO:0005515;GO:0005524;GO:0005524;GO:0005524;GO:0005634;GO:0005634;GO:0005634;GO:0005654;GO:0005654;GO:0005730;GO:0005737;GO:0005829;GO:0005829;GO:0006355;GO:0006355;GO:0006355;GO:0006357;GO:0006468;GO:…	K09279	-
ENSG00000020922	752.988	781.19	724.786	0.927797	-0.108119	0.519962	1	1076	9.29191	1155	11.1432	711	6.93406	635	6.75202	671	5.93845	558	4.8529	1077	10.0247	819	7.50645	723	6.64035	1113	9.86378	622	6.15381	628	5.96981	536	5.29224	633	6.60858	637	6.20469	691	6.19866	Nodiff	11	94415570	94493885	-	7674	MRE11	GO:0000014;GO:0000014;GO:0000014;GO:0000019;GO:0000723;GO:0000724;GO:0000724;GO:0000729;GO:0000729;GO:0000781;GO:0000781;GO:0000781;GO:0003677;GO:0003678;GO:0003690;GO:0004518;GO:0004518;GO:0004519;GO:0004519;GO:0004519;GO:0004520;GO:0004520;GO:0004520;GO:0004520;GO:0004520;GO:0004527;GO:0005515;GO:0005515;GO:0005515;GO:0005634;GO:0005634;GO:0005634;GO:0005634;GO:0005634;GO:0005634;GO:0005654;GO:…	K10865	-
ENSG00000021300	278.331	300.116	256.547	0.854828	-0.226295	0.237076	0.812137	350	4.70188	355	5.32803	207	3.1405	305	5.04511	384	5.28679	451	6.10175	317	4.59014	199	2.83736	270	3.85769	374	5.15621	131	2.01621	236	3.48999	254	3.90139	293	4.75864	238	3.60635	171	2.38631	Nodiff	11	73646178	73662819	+	4933	PLEKHB1	GO:0005515;GO:0005737;GO:0007602;GO:0016020;GO:0016021;GO:0016021;GO:0016021;GO:0016021;GO:0045595;GO:0005515;GO:0005737;GO:0007602;GO:0016020;GO:0016021;GO:0016021;GO:0016021;GO:0016021;GO:0045595;GO:0016021;GO:0016021;GO:0005515;GO:0005737;GO:0007602;GO:0016020;GO:0016021;GO:0016021;GO:0016021;GO:0016021;GO:0045595;GO:0005515;GO:0005737;GO:0007602;GO:0016020;GO:0016021;GO:0016021;GO:0016021;GO:…	K23857	-
ENSG00000021355	2645.09	2407.12	2883.06	1.19772	0.260289	0.0440404	0.346412	2756	59.9406	2487	60.43	2250	55.2649	2347	62.8524	2665	59.4014	2278	49.8965	2470	57.9032	3261	75.275	2734	63.2413	2894	64.5946	2520	62.7919	2762	66.1263	2719	67.6135	2388	62.7896	2204	54.0681	3725	84.1579	Nodiff	6	2832332	2841959	-	3047	SERPINB1	GO:0004867;GO:0004867;GO:0004867;GO:0004867;GO:0005515;GO:0005576;GO:0005576;GO:0005576;GO:0005615;GO:0005615;GO:0005615;GO:0005615;GO:0005615;GO:0005737;GO:0005764;GO:0005768;GO:0005769;GO:0010466;GO:0010951;GO:0010951;GO:0010951;GO:0016020;GO:0030414;GO:0032691;GO:0032691;GO:0034774;GO:0036464;GO:0044194;GO:0044342;GO:0062023;GO:0070062;	K23425	-
ENSG00000021461	1.7804	2.38637	1.17443	0.492142	-1.02285	0.479344	0.994823	16	0.403468	2	0.0563448	1	0.0284783	0	0	1	0.0258432	1	0.0253959	0	0	1	0.0267637	0	0	2	0.0517577	2	0.0577804	1	0.0277586	3	0.0864953	0	0	0	0	1	0.0261948	Nodiff	7	99828013	99866093	+	2628	CYP3A43	GO:0004497;GO:0004497;GO:0005506;GO:0005506;GO:0016020;GO:0016021;GO:0016705;GO:0016705;GO:0020037;GO:0020037;GO:0004497;GO:0004497;GO:0004497;GO:0004497;GO:0005506;GO:0005506;GO:0005783;GO:0005789;GO:0005789;GO:0016020;GO:0016491;GO:0016705;GO:0016705;GO:0016712;GO:0016712;GO:0020037;GO:0020037;GO:0043231;GO:0046872;GO:0070330;GO:0070330;GO:0070989;GO:0101020;GO:0004497;GO:0004497;GO:0004497;GO:…	K17692	EC:1.14.14.1
ENSG00000021488	2.67512	2.78996	2.56028	0.917676	-0.123943	0.881919	1	4	0.102032	0	0	4	0.115229	2	0.0628163	4	0.104567	4	0.102757	4	0.109976	2	0.0541456	1	0.0271291	1	0.0261777	1	0.0292238	2	0.0561583	5	0.145824	3	0.0925142	3	0.0863146	3	0.079492	Nodiff	19	32830509	32869767	-	2598	SLC7A9	GO:0003333;GO:0005515;GO:0005515;GO:0005886;GO:0005886;GO:0005887;GO:0006865;GO:0015175;GO:0015175;GO:0015179;GO:0015184;GO:0015184;GO:0015804;GO:0015811;GO:0015811;GO:0016020;GO:0016020;GO:0016020;GO:0016021;GO:0016324;GO:0022857;GO:0022857;GO:0031526;GO:0042605;GO:0055085;GO:0055085;GO:0065003;GO:1902475;GO:0003333;GO:0005515;GO:0005515;GO:0005886;GO:0005886;GO:0005886;GO:0005887;GO:0006865;GO:…	K13868	-
ENSG00000021574	442.439	453.147	431.731	0.952739	-0.0698468	0.596321	1	583	4.07501	534	4.17	415	3.27592	346	2.97785	557	3.99	487	3.42818	521	3.9252	448	3.3235	461	3.42706	528	3.78748	368	2.94693	400	3.07772	404	3.22867	393	3.32097	347	2.73576	401	2.9116	Nodiff	2	32063556	32157637	+	9481	SPAST	GO:0000166;GO:0000281;GO:0000922;GO:0001578;GO:0003824;GO:0005515;GO:0005515;GO:0005524;GO:0005524;GO:0005524;GO:0005634;GO:0005634;GO:0005654;GO:0005737;GO:0005737;GO:0005768;GO:0005783;GO:0005789;GO:0005811;GO:0005813;GO:0005815;GO:0005819;GO:0005829;GO:0005829;GO:0005856;GO:0005874;GO:0006888;GO:0006996;GO:0007049;GO:0007084;GO:0007399;GO:0007409;GO:0008017;GO:0008089;GO:0008089;GO:0008152;GO:…	K13254	EC:5.6.1.1
ENSG00000021645	1.02388	1.36599	0.681774	0.499108	-1.00258	0.448577	0.987239	4	0.0170644	1	0.00476613	4	0.0192715	0	0	1	0.00437209	2	0.00859282	0	0	0	0	0	0	0	0	0	0	0	0	3	0.014633	0	0	1	0.00481193	1	0.00443157	Nodiff	14	78170373	79868291	+	15534	NRXN3	GO:0016020;GO:0016021;GO:0046872;GO:0005246;GO:0007268;GO:0007269;GO:0007416;GO:0016020;GO:0016021;GO:0032991;GO:0046872;GO:0098793;GO:0098982;GO:2000300;GO:0005886;GO:0005887;GO:0007155;GO:0007158;GO:0007411;GO:0007612;GO:0016020;GO:0016021;GO:0030534;GO:0035176;GO:0038023;GO:0046872;GO:0050839;GO:0071625;GO:0097109;GO:0005886;GO:0005887;GO:0007155;GO:0007158;GO:0007411;GO:0007612;GO:0016020;GO:…	K07377	-
ENSG00000021762	495.58	598.848	392.312	0.655111	-0.610188	0.0252682	0.243338	444	3.93734	814	8.06452	945	9.46404	700	7.64337	403	3.66254	548	4.89412	653	6.2416	541	5.09184	262	2.47105	566	5.151	556	5.64879	546	5.32992	220	2.23061	193	2.06913	350	3.50086	330	3.03991	Nodiff	11	3087107	3166739	-	7473	OSBPL5	GO:0001786;GO:0005548;GO:0005783;GO:0005789;GO:0005829;GO:0005829;GO:0005829;GO:0006869;GO:0006893;GO:0008142;GO:0008203;GO:0008289;GO:0008289;GO:0008289;GO:0015248;GO:0015485;GO:0015914;GO:0016020;GO:0016020;GO:0016021;GO:0030301;GO:0032934;GO:0036150;GO:0043231;GO:0043231;GO:0070273;GO:0120009;GO:0140268;GO:0140343;GO:0008289;GO:0008289;GO:0008289;GO:0001786;GO:0005548;GO:0005783;GO:0005789;GO:…	K20464	-
ENSG00000021776	1456.63	1424.08	1489.17	1.0457	0.0644745	0.653104	1	1909	9.41916	1550	8.54422	1400	7.80116	1112	6.75582	1526	7.71647	1490	7.40401	1567	8.33372	1662	8.70352	1567	8.22309	1592	8.0613	1337	7.55786	1368	7.4302	1487	8.38879	1150	6.85987	1286	7.15706	1577	8.08285	Nodiff	15	34851782	34969742	-	13431	AQR	GO:0000166;GO:0000398;GO:0000398;GO:0000398;GO:0003723;GO:0003723;GO:0003724;GO:0003727;GO:0003729;GO:0004386;GO:0004386;GO:0004386;GO:0005515;GO:0005524;GO:0005634;GO:0005654;GO:0005654;GO:0005654;GO:0005681;GO:0005681;GO:0005681;GO:0006397;GO:0008380;GO:0016020;GO:0016787;GO:0016887;GO:0034458;GO:0071007;GO:0071013;GO:0071013;GO:0000398;GO:0005681;	K12874	-
ENSG00000021826	4.20203	4.14062	4.26344	1.02966	0.0421709	0.950386	1	6	0.036088	4	0.0268786	4	0.0271705	6	0.0444355	4	0.0246564	3	0.0181722	2	0.012966	6	0.0383019	5	0.0319847	5	0.0308629	8	0.0551268	11	0.0728304	2	0.0137538	0	0	0	0	2	0.0124959	Nodiff	2	210477682	210679107	+	11018	CPS1	GO:0000050;GO:0000050;GO:0000050;GO:0000166;GO:0003824;GO:0004087;GO:0004087;GO:0004087;GO:0004088;GO:0004088;GO:0005515;GO:0005524;GO:0005524;GO:0005524;GO:0005634;GO:0005730;GO:0005730;GO:0005737;GO:0005739;GO:0005759;GO:0006207;GO:0006207;GO:0006541;GO:0006541;GO:0006541;GO:0006807;GO:0006807;GO:0006807;GO:0008152;GO:0016874;GO:0019240;GO:0019433;GO:0032496;GO:0042311;GO:0042645;GO:0046209;GO:…	K01948	EC:6.3.4.16
ENSG00000021852	0.733328	0.555366	0.91129	1.64088	0.714472	0.768872	1	2	0.0337164	1	0.0188342	0	0	0	0	0	0	0	0	2	0.0363417	0	0	0	0	1	0.0173008	0	0	2	0.037115	0	0	0	0	1	0.0190151	3	0.0525363	Nodiff	1	56929207	56974383	-	3931	C8B	GO:0002376;GO:0005515;GO:0005576;GO:0005576;GO:0005576;GO:0005579;GO:0005579;GO:0005579;GO:0005579;GO:0005615;GO:0005886;GO:0006955;GO:0006955;GO:0006955;GO:0006956;GO:0006956;GO:0006956;GO:0006957;GO:0006958;GO:0016020;GO:0019835;GO:0044877;GO:0045087;GO:0050778;GO:0070062;GO:1903561;GO:0005515;GO:0005579;GO:0006955;GO:0006956;GO:0005515;GO:0005579;GO:0006955;GO:0006956;	K03998	-
ENSG00000022267	87.396	93.4232	81.3687	0.870969	-0.199307	0.365407	0.935518	121	1.3679	145	1.83135	30	0.383014	68	0.946552	134	1.5525	121	1.37762	101	1.2307	86	1.03187	91	1.09413	110	1.2762	35	0.453313	81	1.008	78	1.0082	67	0.915704	81	1.03286	82	0.962962	Nodiff	X	136146702	136211359	+	5862	FHL1	GO:0003254;GO:0003674;GO:0005515;GO:0005634;GO:0005737;GO:0005829;GO:0005829;GO:0005886;GO:0005886;GO:0005925;GO:0007517;GO:0007517;GO:0007517;GO:0009887;GO:0010972;GO:0030154;GO:0030308;GO:0043268;GO:0044325;GO:0044325;GO:0046872;GO:1901016;GO:2000134;GO:0003254;GO:0003674;GO:0005515;GO:0005634;GO:0005737;GO:0005829;GO:0005829;GO:0005886;GO:0005886;GO:0005925;GO:0007517;GO:0007517;GO:0007517;GO:…	K14365	-
ENSG00000022277	774.524	784.007	765.04	0.975808	-0.0353312	0.79245	1	852	13.8966	746	13.5938	827	15.2335	755	15.1629	975	16.2978	1008	16.5578	796	13.9941	729	12.6198	745	12.9236	844	14.1275	656	12.2584	683	12.263	681	12.6998	729	14.375	686	12.6206	807	13.6731	Nodiff	20	56468585	56519449	+	4063	RTF2	GO:0005634;GO:1902979;GO:1902979;GO:0005634;GO:1902979;GO:1902979;GO:0003677;GO:0005515;GO:0005634;GO:0005657;GO:0005694;GO:0072711;GO:0097752;GO:1902979;GO:1902979;GO:0005634;GO:1902979;GO:1902979;	K25186	-
ENSG00000022556	224.091	216.118	232.065	1.07379	0.102712	0.812128	1	237	2.48787	282	3.30722	304	3.60394	30	0.387764	143	1.53841	170	1.79722	406	4.59376	296	3.29783	140	1.56303	326	3.51198	266	3.19905	44	0.50844	126	1.51228	162	2.05592	460	5.44659	257	2.80245	Nodiff	19	54953130	55001142	+	6313	NLRP2	GO:0000166;GO:0000781;GO:0002376;GO:0005515;GO:0005515;GO:0005515;GO:0005524;GO:0005737;GO:0005737;GO:0005794;GO:0005829;GO:0006915;GO:0006954;GO:0032088;GO:0032090;GO:0032731;GO:0043231;GO:0043280;GO:0045087;GO:0000166;GO:0000781;GO:0002376;GO:0005515;GO:0005515;GO:0005515;GO:0005524;GO:0005737;GO:0005737;GO:0005794;GO:0005829;GO:0006915;GO:0006954;GO:0032088;GO:0032090;GO:0032731;GO:0043231;GO:…	K19409	-
ENSG00000022567	326.806	307.72	345.891	1.12404	0.1687	0.240132	0.814924	349	2.68681	301	2.58889	318	2.76481	310	2.9386	330	2.60366	356	2.76018	295	2.44792	362	2.95787	350	2.86576	338	2.67045	292	2.57547	354	3.00002	329	2.89595	329	3.0621	315	2.73534	323	2.5831	Nodiff	8	141207166	141308305	-	8608	SLC45A4	GO:0008506;GO:0008506;GO:0015770;GO:0016020;GO:0016020;GO:0016021;GO:0008506;GO:0015770;GO:0016020;GO:0016021;GO:0008506;GO:0008506;GO:0015770;GO:0016020;GO:0016020;GO:0016021;GO:0016020;GO:0016021;GO:0016020;GO:0016021;	K15378	-
ENSG00000022840	1877.87	1862.4	1893.34	1.01661	0.0237699	0.832922	1	2002	22.4867	1843	23.1272	1775	22.5157	1902	26.3051	2262	26.0383	2250	25.4519	1882	22.7848	1951	23.2583	1878	22.4346	2104	24.2529	1685	21.6832	1795	22.194	1727	22.1787	1619	21.9847	1807	22.8933	1834	21.3988	Nodiff	12	120533480	120577588	+	5900	RNF10	GO:0000976;GO:0000976;GO:0000976;GO:0003677;GO:0005515;GO:0005515;GO:0005634;GO:0005634;GO:0005737;GO:0010626;GO:0010626;GO:0031643;GO:0031643;GO:0031643;GO:0045893;GO:0045944;GO:0045944;GO:0045944;GO:0046872;GO:0051865;GO:0061630;GO:0098978;GO:0099147;GO:0099527;GO:0000976;GO:0000976;GO:0003677;GO:0005515;GO:0005515;GO:0005634;GO:0005737;GO:0010626;GO:0031643;GO:0031643;GO:0045893;GO:0045944;GO:…	-	-
ENSG00000022976	298.05	291.375	304.726	1.04582	0.0646349	0.664529	1	449	5.31815	353	4.67115	274	3.66514	283	4.12732	305	3.7023	267	3.18493	329	4.20024	238	2.99191	357	4.49721	344	4.18147	294	3.98954	272	3.54643	270	3.65646	259	3.70874	320	4.27516	214	2.63302	Nodiff	14	102317377	102342702	+	5595	ZNF839	GO:0046872;GO:0046872;GO:0046872;	-	-
ENSG00000023041	1325.3	1270	1380.6	1.08709	0.120467	0.357701	0.931812	1691	12.1148	1375	11.0055	1120	9.06183	1269	11.1944	1393	10.2278	1218	8.78809	1379	10.6488	1407	10.6985	1374	10.4693	1551	11.4036	1185	9.7264	1369	10.7965	1273	10.4276	1192	10.3243	1216	9.82639	1378	10.2553	Nodiff	10	112424428	112447572	-	9250	ZDHHC6	GO:0005515;GO:0005783;GO:0016020;GO:0016021;GO:0016409;GO:0016409;GO:0016740;GO:0016746;GO:0019706;GO:0005515;GO:0005783;GO:0016020;GO:0016021;GO:0016409;GO:0016409;GO:0016740;GO:0016746;GO:0019706;GO:0005515;GO:0005783;GO:0016020;GO:0016021;GO:0016409;GO:0016409;GO:0016740;GO:0016746;GO:0005515;GO:0005515;GO:0005783;GO:0005783;GO:0005789;GO:0005794;GO:0006612;GO:0010636;GO:0016020;GO:0016021;GO:…	K20031	EC:2.3.1.225
ENSG00000023171	868.413	598.771	1138.05	1.90065	0.926493	5.46e-05	0.00177715	595	2.64067	449	2.22627	712	3.56863	583	3.1859	579	2.6335	447	1.99792	678	3.24332	1037	4.88465	869	4.10182	914	4.16292	1290	6.55915	1454	7.10345	1045	5.30268	513	2.75249	1253	6.27242	1313	6.05324	Nodiff	11	123358428	123627774	+	14932	GRAMD1B	GO:0005789;GO:0006869;GO:0016020;GO:0016021;GO:0044232;GO:0005783;GO:0005886;GO:0043231;GO:0001786;GO:0005783;GO:0005789;GO:0005789;GO:0005886;GO:0005886;GO:0006869;GO:0015485;GO:0015918;GO:0016020;GO:0016021;GO:0042632;GO:0043231;GO:0044232;GO:0070300;GO:0071397;GO:0120009;GO:0120020;GO:0140268;GO:0005783;GO:0005886;GO:0043231;GO:0005789;GO:0006869;GO:0016020;GO:0016021;GO:0044232;GO:0001786;GO:…	-	-
ENSG00000023191	1883.22	2009.37	1757.08	0.874443	-0.193563	0.13394	0.637837	2162	19.4297	1802	18.0926	1897	19.2532	2155	23.8466	2643	24.3426	2715	24.5729	1877	18.1819	1862	17.7602	1732	16.5546	1714	15.808	1604	16.5149	1735	17.164	1512	15.5362	1630	17.7097	1792	18.1651	1646	15.3663	Nodiff	11	494512	507300	-	7374	RNH1	GO:0005515;GO:0005515;GO:0005515;GO:0005654;GO:0005654;GO:0005737;GO:0005829;GO:0006402;GO:0008428;GO:0008428;GO:0032311;GO:0032311;GO:0043086;GO:0045765;GO:0045765;GO:0070062;GO:0005515;GO:0005515;GO:0005515;GO:0005654;GO:0005654;GO:0005737;GO:0005829;GO:0006402;GO:0008428;GO:0008428;GO:0032311;GO:0032311;GO:0043086;GO:0045765;GO:0045765;GO:0070062;GO:0005515;GO:0005515;GO:0005515;GO:0005654;GO:…	K16634	-
ENSG00000023228	938.894	940.096	937.692	0.997443	-0.00369424	0.985657	1	1176	6.4016	1011	6.14847	1013	6.22753	853	5.71738	938	5.23289	951	5.21358	1063	6.23703	1028	5.93926	924	5.3495	1058	5.91048	801	4.99545	976	5.84843	903	5.62019	728	4.79098	871	5.34795	902	5.10052	Nodiff	2	206114817	206159509	-	12174	NDUFS1	GO:0005515;GO:0005515;GO:0005739;GO:0005739;GO:0005739;GO:0005743;GO:0005743;GO:0005747;GO:0005747;GO:0005758;GO:0005759;GO:0006120;GO:0008137;GO:0008137;GO:0008137;GO:0008137;GO:0008137;GO:0008637;GO:0009055;GO:0009055;GO:0009060;GO:0016020;GO:0016020;GO:0016020;GO:0016491;GO:0016491;GO:0016491;GO:0016651;GO:0016651;GO:0032981;GO:0032981;GO:0042773;GO:0042773;GO:0042776;GO:0045333;GO:0046034;GO:…	K03934	EC:7.1.1.2
ENSG00000023287	1633.99	1501.94	1766.03	1.17583	0.233681	0.0775131	0.479283	1673	14.5631	1768	17.194	1471	14.4609	1257	13.4729	1639	14.6216	1310	11.4843	1832	17.1889	1884	17.4059	1700	15.7387	1770	15.812	1615	16.1062	1760	16.8647	1856	18.4722	1360	14.3123	1404	13.7852	1981	17.9131	Nodiff	8	52622458	52745843	-	7613	RB1CC1	GO:0000045;GO:0000045;GO:0000045;GO:0000045;GO:0000045;GO:0000045;GO:0000407;GO:0000407;GO:0000407;GO:0000421;GO:0000422;GO:0000422;GO:0000422;GO:0001889;GO:0001934;GO:0001934;GO:0005515;GO:0005515;GO:0005634;GO:0005634;GO:0005737;GO:0005764;GO:0005789;GO:0005829;GO:0005829;GO:0005829;GO:0006468;GO:0006468;GO:0006914;GO:0006914;GO:0006914;GO:0006915;GO:0006996;GO:0007049;GO:0007507;GO:0008285;GO:…	K17589	-
ENSG00000023318	888.949	861.974	915.925	1.06259	0.0875844	0.550589	1	1013	4.72355	950	4.949	771	4.06012	768	4.40948	1023	4.88869	976	4.58336	985	4.95061	888	4.39471	974	4.83035	854	4.0867	813	4.34321	835	4.28602	872	4.64898	847	4.77479	764	4.01828	1002	4.85349	Nodiff	9	99979185	100099052	-	14212	ERP44	GO:0003756;GO:0005515;GO:0005515;GO:0005576;GO:0005783;GO:0005788;GO:0005789;GO:0005793;GO:0006457;GO:0006986;GO:0009100;GO:0009986;GO:0009986;GO:0034976;GO:0035580;GO:0045454;GO:0070062;	K17264	-
ENSG00000023330	571.231	603.18	539.282	0.894065	-0.161548	0.24657	0.821742	658	17.1946	555	16.2029	667	19.6841	618	19.8848	725	19.4161	756	19.8958	516	14.5338	639	17.7225	524	14.5632	567	15.2056	506	15.1488	542	15.591	505	15.0882	415	13.1107	527	15.5333	527	14.3055	Nodiff	3	52198086	52214327	+	2536	ALAS1	GO:0003824;GO:0003824;GO:0003870;GO:0003870;GO:0003870;GO:0003870;GO:0003870;GO:0005515;GO:0005654;GO:0005739;GO:0005739;GO:0005739;GO:0005759;GO:0005759;GO:0005759;GO:0005759;GO:0005829;GO:0006778;GO:0006778;GO:0006782;GO:0006783;GO:0006783;GO:0006783;GO:0009058;GO:0009058;GO:0016740;GO:0016740;GO:0016740;GO:0016746;GO:0030170;GO:0030170;GO:0030170;GO:0033014;GO:0033014;GO:0042541;GO:0042802;GO:…	K00643	EC:2.3.1.37
ENSG00000023445	11114.8	9251.85	12977.7	1.40271	0.488219	0.000187179	0.00505295	12677	111.745	9463	93.1914	8872	88.32	8411	91.2908	10350	93.4997	8485	75.3249	10775	102.375	10174	95.1835	13526	126.807	12033	108.853	10686	107.917	11877	115.246	15985	161.104	11656	124.215	9538	94.8325	13200	120.868	Nodiff	11	102317450	102339403	+	7518	BIRC3	GO:0042981;GO:0042981;GO:0043067;GO:0046872;GO:0004842;GO:0004842;GO:0005515;GO:0005515;GO:0005634;GO:0005634;GO:0005654;GO:0005737;GO:0005737;GO:0005829;GO:0005829;GO:0006915;GO:0007166;GO:0007249;GO:0016567;GO:0016740;GO:0016740;GO:0031398;GO:0031398;GO:0033209;GO:0034121;GO:0038061;GO:0039535;GO:0042981;GO:0042981;GO:0042981;GO:0043027;GO:0043066;GO:0043066;GO:0043123;GO:0043154;GO:0045088;GO:…	K16060	-
ENSG00000023516	1597.25	1596.42	1598.08	1.00104	0.00149597	0.980531	1	2298	15.3593	2016	15.0538	1508	11.3828	1068	8.78942	1488	10.1925	1522	10.245	2112	15.2153	1734	12.3007	1657	11.7789	2028	13.9106	1477	11.31	1353	9.9547	1596	12.1965	1224	9.89042	1429	10.7731	1480	10.2757	Nodiff	13	42272152	42323261	+	9915	AKAP11	GO:0003091;GO:0005515;GO:0005515;GO:0005730;GO:0005737;GO:0005737;GO:0005815;GO:0005829;GO:0005856;GO:0005886;GO:0008104;GO:0008104;GO:0008157;GO:0030866;GO:0034237;GO:0035556;GO:0036010;GO:0051018;GO:0051018;	K16527	-
ENSG00000023572	192.352	194.579	190.125	0.977111	-0.0334061	0.804819	1	237	2.52913	186	2.21754	241	2.90446	140	1.83958	233	2.54822	169	1.81629	242	2.78357	219	2.48042	186	2.11104	219	2.39841	170	2.07842	126	1.48014	194	2.36705	172	2.21903	172	2.07033	211	2.33901	Nodiff	1	193090866	193106114	-	6210	GLRX2	GO:0003756;GO:0005515;GO:0005634;GO:0005654;GO:0005739;GO:0006355;GO:0006749;GO:0006915;GO:0008794;GO:0009055;GO:0009266;GO:0009966;GO:0010033;GO:0015038;GO:0022900;GO:0030154;GO:0042262;GO:0042542;GO:0043231;GO:0045454;GO:0046872;GO:0051536;GO:0051537;GO:0051775;GO:0097573;GO:0003756;GO:0005515;GO:0005634;GO:0005634;GO:0005654;GO:0005739;GO:0005759;GO:0006355;GO:0006749;GO:0006915;GO:0007568;GO:…	K03676	-
ENSG00000023608	48.5235	38.2999	58.747	1.53387	0.617174	0.00457052	0.0682783	51	1.30341	38	1.085	33	0.95247	36	1.13287	46	1.20483	42	1.08103	45	1.23962	37	1.00362	55	1.49498	49	1.28518	38	1.11265	54	1.5192	68	1.98702	77	2.37911	43	1.23956	59	1.56636	Nodiff	14	61762420	61796428	+	2593	SNAPC1	GO:0000995;GO:0003677;GO:0005515;GO:0005634;GO:0005654;GO:0005654;GO:0005730;GO:0016251;GO:0019185;GO:0042795;GO:0042796;GO:0043565;	K15208	-
ENSG00000023697	164.659	179.44	149.877	0.835246	-0.259727	0.0893626	0.520102	218	5.13572	221	5.81664	122	3.24586	162	4.69923	194	4.68386	197	4.67397	204	5.1801	218	5.45078	145	3.63306	182	4.40019	133	3.58969	123	3.18976	110	2.96292	189	5.38292	108	2.86983	152	3.71976	Nodiff	12	15911302	16037381	+	2813	DERA	GO:0003824;GO:0004139;GO:0004139;GO:0004139;GO:0004139;GO:0004139;GO:0004139;GO:0005515;GO:0005576;GO:0005634;GO:0005654;GO:0005737;GO:0005737;GO:0005737;GO:0005829;GO:0006098;GO:0009264;GO:0009264;GO:0009264;GO:0016052;GO:0016829;GO:0016829;GO:0016829;GO:0034774;GO:0046121;GO:0046386;GO:1904813;GO:0003824;GO:0004139;GO:0004139;GO:0004139;GO:0005737;GO:0005737;GO:0009264;GO:0009264;GO:0016829;GO:…	K01619	EC:4.1.2.4
ENSG00000023734	899.037	852.387	945.687	1.10946	0.149854	0.284962	0.866477	936	28.0038	882	29.4811	753	25.4426	840	30.9448	1074	32.9308	974	29.3477	914	29.4748	899	28.5469	1005	31.9792	841	25.8222	800	27.4215	851	28.0271	955	32.6683	976	35.3022	753	25.4111	990	30.7682	Nodiff	12	15882387	15903478	+	2215	STRAP	GO:0000387;GO:0000387;GO:0000387;GO:0003723;GO:0003723;GO:0005515;GO:0005515;GO:0005515;GO:0005634;GO:0005737;GO:0005829;GO:0005829;GO:0005829;GO:0006397;GO:0008380;GO:0030277;GO:0030512;GO:0032797;GO:0032797;GO:0032797;GO:0034719;GO:0000122;GO:0000380;GO:0000387;GO:0000387;GO:0000387;GO:0003723;GO:0003723;GO:0003729;GO:0005102;GO:0005515;GO:0005515;GO:0005515;GO:0005634;GO:0005634;GO:0005737;GO:…	K13137	-
ENSG00000023839	65.5236	73.1288	57.9184	0.792005	-0.336419	0.109784	0.580161	101	0.854055	78	0.736875	97	0.926321	66	0.687188	62	0.537297	46	0.391739	105	0.957012	70	0.628233	71	0.638533	92	0.798377	59	0.571581	58	0.539885	30	0.290047	37	0.378249	61	0.581811	41	0.360143	Nodiff	10	99782640	99852594	+	7837	ABCC2	GO:0005887;GO:0005887;GO:0008514;GO:0008514;GO:0015711;GO:0016020;GO:0016021;GO:0042626;GO:0042626;GO:0055085;GO:0055085;GO:0000166;GO:0005515;GO:0005515;GO:0005524;GO:0005524;GO:0005524;GO:0005886;GO:0005886;GO:0005887;GO:0005887;GO:0005887;GO:0005887;GO:0006805;GO:0006855;GO:0006869;GO:0008514;GO:0008514;GO:0008514;GO:0008559;GO:0009986;GO:0010629;GO:0015127;GO:0015127;GO:0015431;GO:0015431;GO:…	K05666	-
ENSG00000023892	4584.93	4746.59	4423.28	0.931886	-0.101775	0.454666	0.98955	5750	75.2172	4805	70.2227	5225	77.19	5240	84.401	4594	61.5883	4670	61.5235	5471	77.14	4634	64.3373	4138	57.5705	5116	68.6808	4301	64.4584	4379	63.0569	3534	52.8565	4063	64.2551	4698	69.3187	3542	48.131	Nodiff	6	35297818	35321771	+	5066	DEF6	GO:0005085;GO:0005515;GO:0005634;GO:0005634;GO:0005654;GO:0005737;GO:0005737;GO:0005829;GO:0005829;GO:0005856;GO:0005886;GO:0016020;GO:0030175;GO:0042995;GO:0048471;GO:0050790;GO:0051056;	K20072	-
ENSG00000023902	1815.59	1954.39	1676.79	0.857965	-0.221009	0.0857109	0.505121	1956	19.554	1870	20.8854	1658	18.7187	1987	24.4586	2469	25.2956	2444	24.6061	1987	21.4106	2274	24.1276	1515	16.1079	1671	17.1435	1508	17.2715	1535	16.8921	1432	16.3679	1643	19.8571	1686	19.0113	1754	18.2147	Nodiff	1	150149183	150164720	+	6629	PLEKHO1	GO:0005634;GO:0005737;GO:0016020;GO:0005515;GO:0005634;GO:0005737;GO:0005886;GO:0007520;GO:0008360;GO:0016020;GO:0032587;GO:0032587;GO:0036195;GO:0036195;GO:0051451;GO:0072673;GO:1901739;	K24022	-
ENSG00000023909	447.923	425.529	470.317	1.10525	0.144375	0.373296	0.944896	432	5.27616	491	6.69963	339	4.67584	457	6.87255	505	6.32097	524	6.44526	395	5.1999	478	6.19613	489	6.3519	429	5.37709	339	4.74346	611	8.21456	500	6.98211	487	7.19077	256	3.52665	457	5.79799	Nodiff	1	93885199	93909456	-	5426	GCLM	GO:0004357;GO:0004357;GO:0005515;GO:0005829;GO:0005829;GO:0006534;GO:0006536;GO:0006749;GO:0006750;GO:0006750;GO:0006750;GO:0006750;GO:0006750;GO:0006750;GO:0006979;GO:0006979;GO:0006979;GO:0007568;GO:0007584;GO:0008637;GO:0009410;GO:0014823;GO:0017109;GO:0017109;GO:0017109;GO:0017109;GO:0030234;GO:0035226;GO:0035226;GO:0035226;GO:0035226;GO:0035226;GO:0035229;GO:0035229;GO:0035229;GO:0035729;GO:…	K11205	-
ENSG00000024048	1986.64	2010.06	1963.21	0.976691	-0.0340258	0.806458	1	2427	18.1244	2220	18.5218	2358	19.8868	1533	14.0963	1898	14.5261	1928	14.5003	2439	19.6323	2400	19.0223	1903	15.1145	2357	18.0639	2027	17.3424	1727	14.197	1793	15.3094	1360	12.2785	1907	16.0633	1955	15.1659	Nodiff	6	42564029	42693505	+	8874	UBR2	GO:0000151;GO:0005515;GO:0005515;GO:0005634;GO:0005694;GO:0005737;GO:0005829;GO:0007131;GO:0007140;GO:0007283;GO:0008270;GO:0008270;GO:0010529;GO:0016567;GO:0016567;GO:0016740;GO:0030163;GO:0030163;GO:0031507;GO:0032007;GO:0033522;GO:0033522;GO:0046872;GO:0061630;GO:0061630;GO:0061630;GO:0070728;GO:0071233;GO:0071596;GO:0071596;GO:0071596;GO:0000151;GO:0000151;GO:0000785;GO:0005515;GO:0005515;GO:…	K10626	EC:2.3.2.27
ENSG00000024422	3.28957	3.49421	3.08494	0.882873	-0.179722	0.856699	1	1	0.0172398	2	0.0385209	3	0.0584087	6	0.127365	5	0.0883403	5	0.0868112	0	0	7	0.128082	1	0.0183354	1	0.0176924	2	0.0395023	7	0.132843	4	0.0788448	3	0.0625265	2	0.038891	3	0.0537253	Nodiff	19	47713422	47743134	+	3844	EHD2	GO:0000166;GO:0003676;GO:0005509;GO:0005509;GO:0005515;GO:0005515;GO:0005524;GO:0005525;GO:0005525;GO:0005634;GO:0005737;GO:0005768;GO:0005769;GO:0005829;GO:0005886;GO:0005886;GO:0005901;GO:0005901;GO:0006897;GO:0010008;GO:0010008;GO:0015630;GO:0016020;GO:0016197;GO:0016787;GO:0019898;GO:0030036;GO:0030036;GO:0030139;GO:0032456;GO:0032456;GO:0032456;GO:0032456;GO:0043231;GO:0045171;GO:0046872;GO:…	K12469	-
ENSG00000024526	4.81579	3.99386	5.63771	1.41159	0.497325	0.432101	0.977757	8	0.0897962	4	0.0501606	1	0.0126763	2	0.0276417	7	0.0805237	4	0.0452171	8	0.096788	1	0.0119131	4	0.0477516	8	0.0921539	4	0.0514386	5	0.0617798	4	0.0513346	8	0.10856	5	0.0633032	5	0.0582995	Nodiff	1	68474152	68497221	-	5904	DEPDC1	GO:0005096;GO:0005515;GO:0005634;GO:0005634;GO:0007165;GO:0007165;GO:0017053;GO:0017053;GO:0035556;GO:0035556;GO:0045892;GO:0050790;GO:0005096;GO:0005515;GO:0005634;GO:0005634;GO:0007165;GO:0007165;GO:0017053;GO:0017053;GO:0035556;GO:0035556;GO:0045892;GO:0050790;GO:0007165;	-	-
ENSG00000024862	368.886	383.856	353.916	0.922002	-0.117157	0.379817	0.950258	471	25.0305	336	19.949	396	23.7667	339	22.1827	479	26.088	405	21.6759	467	26.7503	391	22.0538	351	19.8388	377	20.561	356	21.675	271	15.8535	316	19.2007	365	23.4505	336	20.1407	321	17.7207	Nodiff	6	138773769	138793319	+	1247	CCDC28A	-	-	-
ENSG00000025039	119.109	113.68	124.538	1.09551	0.131604	0.382197	0.951323	108	1.40473	118	1.7147	129	1.8949	145	2.32223	139	1.85286	108	1.41471	105	1.47205	109	1.50472	119	1.64618	143	1.90881	93	1.38584	127	1.81837	148	2.20097	103	1.61964	95	1.39374	122	1.64838	Nodiff	6	89364616	89412273	-	5095	RRAGD	GO:0000166;GO:0003924;GO:0003924;GO:0003924;GO:0005515;GO:0005515;GO:0005515;GO:0005525;GO:0005525;GO:0005525;GO:0005525;GO:0005634;GO:0005634;GO:0005634;GO:0005654;GO:0005737;GO:0005737;GO:0005764;GO:0005764;GO:0005813;GO:0005829;GO:0008104;GO:0009267;GO:0010506;GO:0016787;GO:0019003;GO:0032008;GO:0032008;GO:0043231;GO:0046982;GO:0051020;GO:0071230;GO:0071230;GO:0071233;GO:1904263;GO:1990131;GO:…	K16186	-
ENSG00000025156	327.428	348.174	306.681	0.880826	-0.183071	0.209576	0.773405	475	11.6715	401	11.0081	275	7.63118	378	11.4365	376	9.46845	369	9.13134	389	10.3026	312	8.13665	323	8.44105	388	9.7841	218	6.13693	353	9.5481	217	6.09643	316	9.38712	276	7.64945	257	6.55984	Nodiff	6	122399551	122433119	+	2697	HSF2	GO:0000785;GO:0000977;GO:0000978;GO:0000978;GO:0000978;GO:0000981;GO:0001162;GO:0001228;GO:0003677;GO:0003677;GO:0003677;GO:0003677;GO:0003700;GO:0003700;GO:0003700;GO:0005515;GO:0005634;GO:0005634;GO:0005634;GO:0005654;GO:0005737;GO:0005737;GO:0006355;GO:0006355;GO:0006357;GO:0006357;GO:0006357;GO:0007283;GO:0042802;GO:0043565;GO:0043565;GO:0043565;GO:0043565;GO:0045944;GO:1990837;GO:0003677;GO:…	K09415	-
ENSG00000025293	944.276	931.992	956.559	1.02636	0.0375362	0.794365	1	1120	8.8655	1136	10.0461	884	7.90247	755	7.35867	1093	8.86672	1091	8.6973	1008	8.60022	900	7.56111	1033	8.69653	1097	8.91143	858	7.78097	820	7.14509	942	8.52547	821	7.8567	898	8.01769	838	6.89058	Nodiff	20	35771974	35950370	+	8372	PHF20	GO:0000123;GO:0003677;GO:0005515;GO:0005634;GO:0005654;GO:0005654;GO:0005829;GO:0005829;GO:0006325;GO:0006357;GO:0016573;GO:0031965;GO:0043981;GO:0043981;GO:0043981;GO:0043982;GO:0043982;GO:0043982;GO:0043984;GO:0043984;GO:0043984;GO:0044545;GO:0044545;GO:0045893;GO:0046872;GO:0051571;GO:0071339;GO:0071339;GO:0071339;GO:0071339;GO:1900095;GO:0005634;GO:0006355;GO:0071339;GO:0005654;GO:0031965;GO:…	K18402	-
ENSG00000025423	9.88864	11.2893	8.48801	0.751865	-0.411454	0.353872	0.928375	10	0.29168	11	0.358454	9	0.296465	12	0.430977	10	0.298926	15	0.440628	16	0.503025	13	0.402446	7	0.217152	16	0.478941	11	0.367587	6	0.192649	2	0.0666989	6	0.211577	10	0.328999	8	0.242395	Nodiff	12	56752161	56787790	+	2272	HSD17B6	GO:0003824;GO:0004303;GO:0004745;GO:0004745;GO:0005768;GO:0005783;GO:0006629;GO:0006702;GO:0006710;GO:0008202;GO:0009055;GO:0016020;GO:0016491;GO:0016491;GO:0016491;GO:0022900;GO:0031901;GO:0043231;GO:0044594;GO:0047023;GO:0047024;GO:0047035;GO:0047035;GO:0047044;GO:0062175;GO:0003824;GO:0004303;GO:0004745;GO:0004745;GO:0005768;GO:0005783;GO:0006629;GO:0006702;GO:0006710;GO:0008202;GO:0009055;GO:…	K13369	-
ENSG00000025434	57.0762	61.2589	52.8935	0.863442	-0.211829	0.302541	0.882939	78	1.14006	66	1.07773	79	1.30402	61	1.09782	68	1.01859	59	0.868479	51	0.803465	60	0.930769	48	0.746164	56	0.839995	55	0.920994	57	0.917099	41	0.685171	35	0.618462	51	0.840797	61	0.926168	Nodiff	11	47248300	47269033	+	4534	NR1H3	GO:0003677;GO:0003677;GO:0003677;GO:0003700;GO:0003700;GO:0004879;GO:0004879;GO:0005634;GO:0005654;GO:0005654;GO:0005829;GO:0006355;GO:0006355;GO:0006629;GO:0006629;GO:0008270;GO:0008270;GO:0030522;GO:0043565;GO:0043565;GO:0046872;GO:0000122;GO:0000122;GO:0000785;GO:0000785;GO:0000976;GO:0000978;GO:0000981;GO:0003677;GO:0003677;GO:0003677;GO:0003677;GO:0003700;GO:0003700;GO:0004879;GO:0004879;GO:…	K08536	-
ENSG00000025708	1782.71	1882.42	1683	0.894062	-0.161554	0.345084	0.919518	1957	36.0249	1361	27.9901	1453	30.2067	1094	24.7968	2390	45.0887	3015	55.8951	2117	42.0046	2796	54.6269	1793	35.1037	1490	28.1484	1255	26.4677	1449	29.3622	1714	36.0749	1560	34.7175	1785	37.0628	1730	33.0815	Nodiff	22	50525752	50530032	-	3600	TYMP	GO:0000002;GO:0001525;GO:0004645;GO:0004645;GO:0005515;GO:0005829;GO:0005829;GO:0006206;GO:0006206;GO:0006213;GO:0006213;GO:0006213;GO:0006213;GO:0006935;GO:0007165;GO:0008083;GO:0009032;GO:0009032;GO:0009032;GO:0009032;GO:0016154;GO:0016154;GO:0016740;GO:0016757;GO:0016757;GO:0016757;GO:0016763;GO:0016763;GO:0016763;GO:0030154;GO:0031641;GO:0042803;GO:0046074;GO:0051969;GO:1905333;GO:0000002;GO:…	K00758	EC:2.4.2.4
ENSG00000025770	749.963	683.716	816.21	1.19378	0.255543	0.0546236	0.396677	750	11.1465	598	9.92917	728	12.2189	757	13.8529	798	12.1545	770	11.525	677	10.845	733	11.5622	783	12.3765	815	12.4305	771	13.1278	864	14.1351	661	11.2321	824	14.8053	861	14.4334	628	9.69535	Nodiff	22	50508224	50524780	+	4459	NCAPH2	GO:0000793;GO:0000794;GO:0000796;GO:0000796;GO:0000796;GO:0003682;GO:0005515;GO:0005634;GO:0005634;GO:0005634;GO:0005654;GO:0005654;GO:0005694;GO:0005694;GO:0007076;GO:0007076;GO:0007143;GO:0010032;GO:0010032;GO:0016020;GO:0030054;GO:0030261;GO:0030261;GO:0030261;GO:0033077;GO:0045171;GO:0051306;GO:0051306;GO:0051309;GO:0051984;GO:1905820;GO:0000796;GO:0000796;GO:0003682;GO:0005515;GO:0005634;GO:…	K11490	-
ENSG00000025772	373.119	374.927	371.31	0.990355	-0.013982	0.965182	1	537	18.0369	368	13.8092	383	14.5282	454	18.7763	439	15.1116	456	15.4251	315	11.4041	244	8.69831	420	15.0036	447	15.4082	355	13.6608	371	13.7173	276	10.5993	350	14.2124	328	12.4265	295	10.2929	Nodiff	20	44942130	44960397	-	1973	TOMM34	GO:0005515;GO:0005515;GO:0005634;GO:0005737;GO:0005739;GO:0005739;GO:0005739;GO:0005741;GO:0005829;GO:0005829;GO:0006626;GO:0006626;GO:0016020;GO:0016021;GO:0031072;GO:0031072;GO:0043231;	K17766	-
ENSG00000025796	1345.24	1348.9	1341.57	0.994567	-0.00786026	0.946339	1	1735	13.3602	1605	13.8078	1134	9.86169	1239	11.7477	1663	13.1239	1421	11.02	1492	12.3836	1263	10.3222	1439	11.7851	1607	12.6994	1105	9.74847	1211	10.2652	1382	12.1676	1183	11.0131	1048	9.10253	1279	10.2308	Nodiff	6	107867756	107958208	-	8606	SEC63	GO:0001889;GO:0003723;GO:0005515;GO:0005783;GO:0005783;GO:0005783;GO:0005789;GO:0006612;GO:0006614;GO:0006614;GO:0006614;GO:0006620;GO:0006620;GO:0006620;GO:0006807;GO:0008320;GO:0010259;GO:0015031;GO:0016020;GO:0016020;GO:0016021;GO:0031204;GO:0031204;GO:0031204;GO:0031207;GO:0038023;GO:0005783;GO:0016020;GO:0016021;GO:0031204;GO:0031204;GO:0016020;GO:0016021;	K09540	-
ENSG00000025800	1344.44	1305.19	1383.7	1.06015	0.0842729	0.523054	1	1772	15.7476	1522	15.1112	1377	13.82	959	10.4939	1367	12.4502	1248	11.1696	1486	14.2342	1473	13.8935	1470	13.894	1633	14.8933	1389	14.1421	1311	12.8251	1255	12.7519	911	9.78769	1311	13.1414	1321	12.1949	Nodiff	1	32108056	32176563	+	7457	KPNA6	GO:0005515;GO:0005515;GO:0005634;GO:0005654;GO:0005654;GO:0005654;GO:0005737;GO:0005737;GO:0005829;GO:0005829;GO:0006366;GO:0006606;GO:0006606;GO:0006606;GO:0006607;GO:0006607;GO:0008139;GO:0015031;GO:0016020;GO:0019079;GO:0042564;GO:0043657;GO:0045944;GO:0060135;GO:0061608;GO:0061608;GO:0061608;GO:0061608;GO:0075506;GO:0075506;GO:1900017;GO:1903902;GO:1903902;GO:0006606;GO:0061608;GO:0005515;	K15042	-
ENSG00000026025	7566.54	7319.68	7813.4	1.06745	0.0941694	0.580412	1	6592	84.399	6183	88.4411	6305	91.1655	9128	143.901	11192	146.854	8162	105.243	6111	84.3327	8299	112.773	7006	95.4005	5751	75.5648	7452	109.309	8388	118.219	7990	116.963	7280	112.684	6062	87.5435	9113	121.202	Nodiff	10	17228241	17237593	+	5176	VIM	GO:0003725;GO:0005200;GO:0005200;GO:0005200;GO:0005212;GO:0005515;GO:0005515;GO:0005515;GO:0005634;GO:0005737;GO:0005737;GO:0005737;GO:0005737;GO:0005737;GO:0005777;GO:0005815;GO:0005829;GO:0005829;GO:0005844;GO:0005856;GO:0005856;GO:0005882;GO:0005882;GO:0005882;GO:0005882;GO:0005882;GO:0005886;GO:0005886;GO:0005886;GO:0005925;GO:0010628;GO:0010977;GO:0014002;GO:0016020;GO:0016363;GO:0019904;GO:…	K07606	-
ENSG00000026036	56.1037	52.4032	59.8041	1.14123	0.190588	0.321345	0.894467	54	0.393551	64	0.521101	72	0.592605	54	0.484583	37	0.276355	70	0.513783	45	0.353495	49	0.379019	66	0.511577	58	0.433801	71	0.592825	69	0.55356	32	0.266649	43	0.378868	80	0.657635	38	0.287685	Nodiff	20	63659300	63698684	+	9093	RTEL1-TNFRSF6B	GO:0000166;GO:0000723;GO:0000723;GO:0003676;GO:0003677;GO:0003677;GO:0003678;GO:0003678;GO:0004386;GO:0004386;GO:0005524;GO:0005524;GO:0005634;GO:0005634;GO:0006139;GO:0006260;GO:0006281;GO:0006281;GO:0006310;GO:0006974;GO:0010569;GO:0016787;GO:0016818;GO:0016887;GO:0032508;GO:0046872;GO:0051536;GO:0051539;	-	-
ENSG00000026103	767.596	619.717	915.475	1.47725	0.562911	0.00181074	0.0326799	847	1.91486	599	1.51292	535	1.36595	639	1.77878	677	1.56856	508	1.15662	802	1.9543	688	1.65082	1281	3.08009	786	1.82361	695	1.80011	1056	2.62801	1067	2.75804	598	1.63443	620	1.58101	877	2.05959	Nodiff	10	88953813	89029605	+	29313	FAS	GO:0004888;GO:0004888;GO:0005515;GO:0005516;GO:0005886;GO:0006915;GO:0006915;GO:0006915;GO:0006955;GO:0006955;GO:0007165;GO:0007165;GO:0016020;GO:0016020;GO:0045121;GO:0110165;GO:0001934;GO:0004888;GO:0004888;GO:0005031;GO:0005515;GO:0005515;GO:0005515;GO:0005516;GO:0005576;GO:0005829;GO:0005829;GO:0005886;GO:0005886;GO:0005886;GO:0006915;GO:0006915;GO:0006915;GO:0006915;GO:0006915;GO:0006924;GO:…	K04390	-
ENSG00000026297	1436.06	1468.92	1403.21	0.955263	-0.0660298	0.683511	1	1278	4.33609	1020	3.86636	1772	6.7898	908	3.79333	1971	6.8535	1606	5.48767	2271	8.30517	1750	6.30178	848	3.06002	1098	3.82319	1682	6.53815	989	3.69379	1435	5.56675	1269	5.20524	1906	7.29421	1361	4.79681	Nodiff	6	166922113	166957191	-	19532	RNASET2	GO:0002376;GO:0003723;GO:0003723;GO:0004518;GO:0004519;GO:0004521;GO:0004540;GO:0004540;GO:0005576;GO:0005576;GO:0005576;GO:0005576;GO:0005615;GO:0005739;GO:0005758;GO:0005764;GO:0005783;GO:0005788;GO:0006401;GO:0006401;GO:0006401;GO:0016070;GO:0016787;GO:0016829;GO:0033897;GO:0033897;GO:0033897;GO:0035578;GO:0043202;GO:0045087;GO:0070062;GO:0090305;GO:0090501;GO:0090502;GO:0003723;GO:0003723;GO:…	K01166	EC:4.6.1.19
ENSG00000026508	25109	20939.3	29278.6	1.39826	0.483632	0.000188628	0.00506602	21806	144.623	18591	137.753	19570	146.581	19658	160.535	27543	187.211	23601	157.64	20654	147.649	27080	190.62	26864	189.493	24521	166.9	25696	195.249	26656	194.61	30260	229.463	25358	203.324	25346	189.609	37162	256.028	Nodiff	11	35138882	35232402	+	9992	CD44	GO:0005540;GO:0005540;GO:0005886;GO:0005902;GO:0007155;GO:0007155;GO:0007155;GO:0016021;GO:0016021;GO:0042995;GO:0004888;GO:0004896;GO:0004896;GO:0005515;GO:0005515;GO:0005518;GO:0005540;GO:0005540;GO:0005540;GO:0005540;GO:0005794;GO:0005829;GO:0005886;GO:0005886;GO:0005886;GO:0005886;GO:0005887;GO:0005902;GO:0005925;GO:0006954;GO:0007155;GO:0007155;GO:0007155;GO:0007155;GO:0007160;GO:0009986;GO:…	K06256	-
ENSG00000026559	13.6733	15.8962	11.4503	0.720317	-0.473297	0.247893	0.822704	15	0.183572	17	0.232434	25	0.345526	13	0.195896	10	0.125422	28	0.345103	3	0.0395732	24	0.311735	8	0.104128	19	0.23863	15	0.210314	13	0.175133	2	0.0279852	16	0.236727	12	0.165648	3	0.0381385	Nodiff	20	51003656	51023107	-	5415	KCNG1	GO:0005216;GO:0005216;GO:0005244;GO:0005249;GO:0005249;GO:0005249;GO:0005251;GO:0005251;GO:0005251;GO:0005267;GO:0005515;GO:0005886;GO:0005886;GO:0005886;GO:0006811;GO:0006811;GO:0006811;GO:0006813;GO:0006813;GO:0006813;GO:0006813;GO:0008076;GO:0008076;GO:0008076;GO:0008076;GO:0008076;GO:0016020;GO:0016020;GO:0016020;GO:0016021;GO:0016021;GO:0034765;GO:0051260;GO:0051260;GO:0055085;GO:0055085;GO:…	K04900	-
ENSG00000026652	1816.49	1591.84	2041.14	1.28225	0.35868	0.101417	0.560287	1353	6.2908	1672	8.68519	2447	12.8489	1181	6.76122	1396	6.65199	1559	7.3001	1470	7.36697	2451	12.0951	1339	6.62139	1985	9.47162	2835	15.1016	1970	10.0828	1697	9.02137	1225	6.88582	1840	9.6497	2639	12.746	Nodiff	6	161129967	161274061	-	14253	AGPAT4	GO:0003841;GO:0003841;GO:0003841;GO:0003841;GO:0003841;GO:0005515;GO:0005741;GO:0005741;GO:0005783;GO:0005783;GO:0005789;GO:0005789;GO:0006629;GO:0006644;GO:0006654;GO:0008654;GO:0012505;GO:0016020;GO:0016021;GO:0016024;GO:0016740;GO:0016746;GO:0016746;GO:0016746;GO:0016746;GO:0042171;GO:0016740;GO:0016746;GO:0016020;GO:0016021;GO:0016740;GO:0016746;GO:0016020;GO:0016021;GO:0016740;GO:0016746;GO:…	K13523	-
ENSG00000026751	6580.96	5892.58	7269.35	1.23364	0.302926	0.0495929	0.372525	5161	70.7671	4738	72.5818	5771	89.3663	5525	93.2818	6216	87.3507	7277	100.49	6663	98.4762	8757	127.441	7780	113.459	5694	80.1255	5607	88.0824	8179	123.454	7170	112.408	5405	89.5994	6345	98.1335	9009	128.322	Nodiff	1	160739057	160754821	+	4833	SLAMF7	GO:0002250;GO:0002376;GO:0005886;GO:0007155;GO:0009897;GO:0016020;GO:0016021;GO:0030101;GO:0042110;GO:0042267;GO:0042802;GO:0045087;GO:0002250;GO:0002376;GO:0005886;GO:0007155;GO:0009897;GO:0016020;GO:0016021;GO:0030101;GO:0042110;GO:0042267;GO:0042802;GO:0045087;GO:0002250;GO:0002376;GO:0005886;GO:0007155;GO:0009897;GO:0016020;GO:0016021;GO:0030101;GO:0042110;GO:0042267;GO:0042802;GO:0045087;GO:…	K06733	-
ENSG00000026950	5549.27	5489.5	5609.04	1.02178	0.0310792	0.801692	1	6809	81.4641	6248	83.5139	6708	90.6361	4170	61.4308	5059	62.0305	5533	66.6681	6139	79.167	6324	80.3032	5179	65.9006	6823	83.775	6370	87.314	4797	63.1773	4460	61.0099	4454	64.4236	5404	72.9266	5426	67.4357	Nodiff	6	26402237	26415208	+	5539	BTN3A1	GO:0001817;GO:0001819;GO:0002250;GO:0002376;GO:0005102;GO:0005515;GO:0005886;GO:0005886;GO:0009897;GO:0016020;GO:0016021;GO:0032729;GO:0050798;GO:0050852;GO:0050852;GO:0001817;GO:0001819;GO:0002250;GO:0002376;GO:0005102;GO:0005515;GO:0005886;GO:0005886;GO:0009897;GO:0016020;GO:0016021;GO:0032729;GO:0050798;GO:0050852;GO:0050852;GO:0001817;GO:0001819;GO:0002250;GO:0002376;GO:0005102;GO:0005515;GO:…	K06712	-
ENSG00000027001	91.5111	97.6081	85.4141	0.875072	-0.192526	0.259639	0.838926	135	2.64061	69	1.50784	105	2.31945	95	2.28803	99	1.98456	141	2.77757	99	2.08723	92	1.90993	114	2.37157	67	1.34494	92	2.06167	82	1.7656	69	1.54313	67	1.58437	102	2.2504	57	1.15817	Nodiff	13	23730189	23889400	-	3388	MIPEP	GO:0004222;GO:0004222;GO:0004222;GO:0004222;GO:0004222;GO:0005739;GO:0005739;GO:0005739;GO:0005739;GO:0005759;GO:0006508;GO:0006508;GO:0006508;GO:0006508;GO:0006518;GO:0006627;GO:0006627;GO:0008233;GO:0008237;GO:0008237;GO:0008237;GO:0016787;GO:0046872;	K01410	EC:3.4.24.59
ENSG00000027075	2995.74	2874.1	3117.37	1.08464	0.11722	0.33906	0.913005	3054	22.6207	3343	27.6636	2833	23.6978	2777	25.3268	2965	22.5071	3122	23.2887	3215	25.6674	3186	25.0461	3133	24.6807	3637	27.6462	2944	24.9825	2896	23.6126	2835	24.0089	2508	22.4583	2948	24.6293	2930	22.544	Nodiff	14	61187559	61550976	+	8947	PRKCH	GO:0004672;GO:0004672;GO:0005524;GO:0005524;GO:0006468;GO:0006468;GO:0004674;GO:0004674;GO:0005524;GO:0005524;GO:0006468;GO:0006468;GO:0004674;GO:0004674;GO:0005524;GO:0005524;GO:0006468;GO:0006468;GO:0000166;GO:0004672;GO:0004672;GO:0004672;GO:0004674;GO:0004674;GO:0004674;GO:0004674;GO:0004674;GO:0004697;GO:0004697;GO:0004697;GO:0004697;GO:0004698;GO:0004699;GO:0004712;GO:0005515;GO:0005515;GO:…	K18051	EC:2.7.11.13
ENSG00000027644	56.155	46.4293	65.8808	1.41895	0.504822	0.0118098	0.139195	50	0.637208	55	0.783085	67	0.964298	35	0.54922	57	0.744464	48	0.616066	26	0.357148	58	0.784507	41	0.555719	78	1.02014	86	1.25566	66	0.925899	51	0.743128	59	0.909023	51	0.73311	70	0.926693	Nodiff	1	156840063	156859117	-	5200	INSRR	GO:0000166;GO:0004672;GO:0004672;GO:0004712;GO:0004713;GO:0004713;GO:0004713;GO:0004713;GO:0004714;GO:0004714;GO:0004714;GO:0004714;GO:0005009;GO:0005515;GO:0005515;GO:0005524;GO:0005524;GO:0005524;GO:0005887;GO:0005887;GO:0005887;GO:0005887;GO:0005899;GO:0006468;GO:0006468;GO:0007169;GO:0007169;GO:0007169;GO:0007169;GO:0008286;GO:0016020;GO:0016020;GO:0016020;GO:0016021;GO:0016021;GO:0016021;GO:…	K05086	EC:2.7.10.1
ENSG00000027697	1055.88	1108.84	1002.92	0.904475	-0.144848	0.281177	0.863642	1077	20.1106	1309	27.3076	1022	21.5519	953	21.9113	1274	24.3801	1246	23.4316	1198	24.1118	1383	27.4087	916	18.1913	1258	24.1071	841	17.9914	895	18.3967	921	19.663	995	22.4617	772	16.2597	1062	20.5996	Nodiff	6	137197483	137219449	-	3549	IFNGR1	GO:0004896;GO:0004896;GO:0005515;GO:0005886;GO:0016020;GO:0016020;GO:0019955;GO:0019955;GO:0060333;GO:0060333;GO:0004896;GO:0005515;GO:0016020;GO:0019955;GO:0060333;GO:0004896;GO:0005515;GO:0016020;GO:0019955;GO:0060333;GO:0001774;GO:0004896;GO:0004896;GO:0004896;GO:0004906;GO:0005515;GO:0005515;GO:0005886;GO:0005886;GO:0005886;GO:0005887;GO:0005887;GO:0007165;GO:0009615;GO:0010628;GO:0016020;GO:…	K05132	-
ENSG00000027847	512.269	473.729	550.809	1.16271	0.217492	0.102437	0.563127	598	8.12407	469	7.11837	512	7.85539	520	8.69847	444	6.18178	534	7.30615	513	7.51197	445	6.41639	530	7.65788	612	8.53257	571	8.8873	526	7.86624	416	6.46172	425	6.98029	612	9.37804	517	7.29609	Nodiff	5	177600132	177610330	+	4878	B4GALT7	GO:0000139;GO:0000139;GO:0003831;GO:0005515;GO:0005794;GO:0005794;GO:0005975;GO:0005975;GO:0006024;GO:0006029;GO:0006029;GO:0006486;GO:0006487;GO:0008378;GO:0008378;GO:0008378;GO:0016020;GO:0016021;GO:0016740;GO:0016757;GO:0016757;GO:0016757;GO:0030145;GO:0030166;GO:0030203;GO:0032580;GO:0036211;GO:0046525;GO:0046525;GO:0046525;GO:0046525;GO:0046872;GO:0048147;GO:0070085;GO:0097435;GO:0005975;GO:…	K00733	EC:2.4.1.133
ENSG00000027869	2721.45	2178.9	3264.01	1.49801	0.583044	8.71e-05	0.00262291	1983	52.6071	2118	62.7744	2766	82.8704	2010	65.6576	2399	65.2244	1970	52.6336	1887	53.9582	3358	94.5498	2454	69.24	3610	98.2845	3917	119.052	3092	90.2963	2726	82.6856	2363	75.7875	2955	88.4234	3777	104.087	Nodiff	1	156806243	156816848	-	2498	SH2D2A	GO:0001525;GO:0005515;GO:0005737;GO:0005737;GO:0005829;GO:0007165;GO:0017124;GO:0030154;GO:0001525;GO:0005515;GO:0005737;GO:0005737;GO:0005829;GO:0007165;GO:0017124;GO:0030154;GO:0042098;GO:0001525;GO:0005515;GO:0005737;GO:0005737;GO:0005829;GO:0007165;GO:0017124;GO:0030154;	K08273	-
ENSG00000028116	310.583	320.025	301.14	0.940988	-0.0877518	0.519382	1	362	6.794	376	7.88387	327	6.9309	226	5.22267	321	6.17418	343	6.48314	406	8.21309	382	7.60918	270	5.3894	322	6.20195	295	6.34308	294	6.07397	278	5.96546	206	4.67407	260	5.50399	373	7.27197	Nodiff	2	57907629	58159920	+	3531	VRK2	GO:0000166;GO:0004672;GO:0004672;GO:0004674;GO:0004674;GO:0004674;GO:0004674;GO:0004712;GO:0005515;GO:0005524;GO:0005524;GO:0005524;GO:0005634;GO:0005634;GO:0005635;GO:0005737;GO:0005737;GO:0005739;GO:0005783;GO:0005783;GO:0005783;GO:0005789;GO:0006468;GO:0006468;GO:0006468;GO:0007165;GO:0016020;GO:0016021;GO:0016301;GO:0016310;GO:0016572;GO:0016740;GO:0018105;GO:0019901;GO:0019904;GO:0031966;GO:…	K08816	EC:2.7.11.1
ENSG00000028137	11257.7	9423.14	13092.3	1.38938	0.474441	0.00409739	0.062723	9771	171.392	8463	165.849	9416	186.528	8250	178.186	13375	240.439	10003	176.708	8119	153.504	12968	241.426	11108	207.228	12535	225.649	11820	237.537	9996	193.013	15117	303.18	8642	183.265	13117	259.522	17204	313.479	Nodiff	1	12166991	12209228	+	3778	TNFRSF1B	GO:0002718;GO:0002718;GO:0002724;GO:0002724;GO:0002724;GO:0002947;GO:0003176;GO:0003176;GO:0003177;GO:0003177;GO:0003332;GO:0003332;GO:0005031;GO:0005031;GO:0005031;GO:0005031;GO:0005031;GO:0005031;GO:0005515;GO:0005515;GO:0005515;GO:0005576;GO:0005634;GO:0005886;GO:0005886;GO:0006915;GO:0006954;GO:0006954;GO:0006954;GO:0006955;GO:0007166;GO:0007568;GO:0008630;GO:0008630;GO:0010614;GO:0016020;GO:…	K05141	-
ENSG00000028203	762.798	730.183	795.413	1.08933	0.123446	0.3609	0.934025	939	7.09869	838	7.0777	710	6.06173	640	5.95745	824	6.38407	708	5.3904	813	6.62471	778	6.24238	825	6.63326	895	6.94371	707	6.12341	759	6.31631	717	6.19747	659	6.02296	727	6.19919	787	6.18037	Nodiff	12	95217746	95302799	+	8766	VEZT	GO:0001669;GO:0002142;GO:0005634;GO:0005654;GO:0005829;GO:0005886;GO:0005886;GO:0005912;GO:0016020;GO:0016021;GO:0017022;GO:0030054;GO:0031410;GO:0042995;GO:0060171;GO:0098609;GO:0098609;GO:0001669;GO:0002142;GO:0005634;GO:0005654;GO:0005829;GO:0005886;GO:0005886;GO:0005912;GO:0016020;GO:0016021;GO:0017022;GO:0017022;GO:0030054;GO:0031410;GO:0042995;GO:0060171;GO:0098609;GO:0098609;GO:0098609;GO:…	K25703	-
ENSG00000028277	1567.28	1799.87	1334.68	0.741544	-0.431397	0.00105406	0.021382	2316	16.918	1662	13.5637	1653	13.6367	1899	17.0806	2399	17.9597	2100	15.4492	1710	13.4639	1629	12.6296	1605	12.4694	1614	12.0996	921	7.70783	1148	9.23128	1314	10.9746	1290	11.3923	1216	10.0192	1101	8.3546	Nodiff	19	42086110	42196585	-	9072	POU2F2	GO:0000976;GO:0000978;GO:0000981;GO:0001228;GO:0002335;GO:0003677;GO:0003677;GO:0003700;GO:0003700;GO:0005634;GO:0005634;GO:0006355;GO:0006355;GO:0019904;GO:0032755;GO:0043565;GO:0045893;GO:0045944;GO:0048469;GO:0098586;GO:0000785;GO:0000976;GO:0000978;GO:0000981;GO:0000981;GO:0000981;GO:0000981;GO:0003677;GO:0003677;GO:0003677;GO:0003700;GO:0003700;GO:0003700;GO:0003700;GO:0005634;GO:0005634;GO:…	K09364	-
ENSG00000028310	1565.71	1447.04	1684.38	1.16402	0.219114	0.0930639	0.532004	1973	13.6925	1476	11.444	1447	11.341	1426	12.1855	1553	11.0455	1369	9.5683	1512	11.3102	1607	11.8367	1725	12.7323	1720	12.2501	1641	13.0475	1655	12.6434	1510	11.9816	1202	10.0849	1726	13.5109	1674	12.0681	Nodiff	5	850291	892801	-	9549	BRD9	GO:0000785;GO:0003676;GO:0005515;GO:0005515;GO:0005634;GO:0005654;GO:0006325;GO:0006338;GO:0006357;GO:0006357;GO:0008150;GO:0008284;GO:0016514;GO:0045596;GO:0070577;GO:0070577;GO:0140288;GO:1902459;GO:0000785;GO:0003676;GO:0005515;GO:0005515;GO:0005634;GO:0005654;GO:0006325;GO:0006338;GO:0006357;GO:0006357;GO:0008150;GO:0008284;GO:0016514;GO:0045596;GO:0070577;GO:0070577;GO:0140288;GO:1902459;GO:…	K22184	-
ENSG00000028528	2507.62	2485.09	2530.15	1.01813	0.0259211	0.860268	1	3065	20.7494	2543	19.2335	2708	20.7038	1986	16.5547	2654	18.4134	2790	19.0219	2806	20.4752	2729	19.6082	2588	18.6338	2752	19.1197	2311	17.9241	2376	17.7064	2355	18.2284	2049	16.7699	2479	18.9296	2401	16.8848	Nodiff	15	64094123	64146090	+	9789	SNX1	GO:0005829;GO:0006886;GO:0006886;GO:0015031;GO:0030904;GO:0030904;GO:0031410;GO:0035091;GO:0035091;GO:0042147;GO:0042147;GO:0005154;GO:0005158;GO:0005515;GO:0005515;GO:0005515;GO:0005737;GO:0005764;GO:0005768;GO:0005768;GO:0005768;GO:0005769;GO:0005794;GO:0005829;GO:0006886;GO:0006886;GO:0006886;GO:0008289;GO:0010008;GO:0010008;GO:0015031;GO:0016020;GO:0016020;GO:0016197;GO:0030027;GO:0030904;GO:…	K17917	-
ENSG00000028839	198.543	195.756	201.329	1.02847	0.0404978	0.813202	1	242	3.18262	197	2.89448	181	2.68828	180	2.91481	245	3.30213	188	2.49002	204	2.89177	236	3.29412	206	2.88136	218	2.94227	176	2.65182	177	2.56243	197	2.96223	201	3.19579	156	2.3141	202	2.75961	Nodiff	6	133952170	133990432	+	5039	TBPL1	GO:0003677;GO:0003677;GO:0003677;GO:0006352;GO:0006352;GO:0000979;GO:0003677;GO:0003677;GO:0003677;GO:0005515;GO:0005634;GO:0005737;GO:0006352;GO:0006352;GO:0006352;GO:0006366;GO:0016251;GO:0016251;GO:0140223;GO:0003677;GO:0003677;GO:0003677;GO:0006352;GO:0006352;GO:0003677;GO:0003677;GO:0003677;GO:0006352;GO:0006352;GO:0003677;GO:0003677;GO:0003677;GO:0006352;GO:0006352;GO:0000979;GO:0001673;GO:…	K03120	-
ENSG00000029153	83.9377	70.3402	97.5352	1.38662	0.471573	0.0605681	0.417857	89	0.84245	99	1.04695	62	0.662783	76	0.885799	95	0.921586	75	0.714974	45	0.459125	59	0.59274	117	1.17788	69	0.670285	66	0.715747	118	1.22955	149	1.61259	51	0.583628	83	0.886177	87	0.855461	Nodiff	12	27332836	27425289	+	7001	ARNTL2	GO:0000785;GO:0000978;GO:0000978;GO:0000981;GO:0000981;GO:0000981;GO:0003677;GO:0003700;GO:0003700;GO:0003700;GO:0003700;GO:0005634;GO:0005634;GO:0005634;GO:0005634;GO:0005634;GO:0005634;GO:0005634;GO:0005654;GO:0005667;GO:0005667;GO:0005730;GO:0005737;GO:0005737;GO:0006355;GO:0006355;GO:0006355;GO:0006357;GO:0006357;GO:0007623;GO:0009649;GO:0032922;GO:0034751;GO:0042753;GO:0042753;GO:0042753;GO:…	K09099	-
ENSG00000029363	4099.72	4063.88	4135.57	1.01764	0.0252297	0.858837	1	5602	38.9429	4939	38.3582	3707	29.1027	3305	28.2894	4028	28.6967	3994	27.962	4820	36.1157	4475	33.0169	4726	34.9413	4846	34.572	3589	28.5838	3967	30.3568	3882	30.8548	3487	29.3055	3046	23.8838	4093	29.5565	Nodiff	6	136256627	136289851	-	9533	BCLAF1	GO:0005634;GO:0006915;GO:0045892;GO:2001022;GO:0003677;GO:0003677;GO:0003677;GO:0003712;GO:0003723;GO:0005515;GO:0005515;GO:0005634;GO:0005634;GO:0005634;GO:0005634;GO:0005654;GO:0005737;GO:0006915;GO:0006915;GO:0006915;GO:0016592;GO:0016607;GO:0016607;GO:0043065;GO:0043620;GO:0045892;GO:0045892;GO:0045892;GO:0045892;GO:0045944;GO:1990830;GO:2000144;GO:2001022;GO:2001022;GO:2001022;GO:2001244;GO:…	K13087	-
ENSG00000029364	929.159	904.944	953.374	1.05352	0.075214	0.585155	1	1085	10.0732	977	10.1337	1054	11.0511	739	8.44791	1008	9.59083	996	9.31262	964	9.64669	919	9.05547	1052	10.3876	965	9.19435	1000	10.6365	901	9.20813	803	8.52385	771	8.65374	864	9.04773	916	8.83406	Nodiff	14	69398015	69462390	+	7138	SLC39A9	GO:0005515;GO:0006811;GO:0006829;GO:0006829;GO:0006829;GO:0016020;GO:0016020;GO:0016020;GO:0016021;GO:0030001;GO:0030001;GO:0046873;GO:0046873;GO:0055085;GO:0055085;GO:0006829;GO:0016020;GO:0016021;GO:0046873;GO:0006829;GO:0006829;GO:0016020;GO:0016020;GO:0016020;GO:0016021;GO:0030001;GO:0030001;GO:0046873;GO:0046873;GO:0055085;GO:0055085;GO:0005515;GO:0006811;GO:0006829;GO:0006829;GO:0006829;GO:…	K14715	-
ENSG00000029534	106.922	107.881	105.962	0.982206	-0.0259027	0.903091	1	80	0.491022	94	0.644576	88	0.609985	78	0.589485	191	1.20144	111	0.686134	190	1.25698	92	0.599318	42	0.274171	114	0.718079	44	0.309403	98	0.662134	140	0.982475	93	0.69009	182	1.26	90	0.573827	Nodiff	8	41653220	41896762	-	10797	ANK1	GO:0005198;GO:0005200;GO:0005515;GO:0005515;GO:0005515;GO:0005515;GO:0005737;GO:0005829;GO:0005856;GO:0005886;GO:0005886;GO:0005886;GO:0005886;GO:0006887;GO:0006888;GO:0007010;GO:0007165;GO:0007165;GO:0008093;GO:0008093;GO:0008093;GO:0009898;GO:0014731;GO:0016020;GO:0016323;GO:0016529;GO:0019899;GO:0019903;GO:0030507;GO:0030507;GO:0030507;GO:0030507;GO:0031430;GO:0043005;GO:0044325;GO:0045199;GO:…	K10380	-
ENSG00000029559	0.369055	0.336047	0.402064	1.19645	0.258764	1	1	1	0.0421294	1	0.0470674	0	0	0	0	1	0.0431761	0	0	0	0	0	0	1	0.044807	0	0	0	0	0	0	2	0.0963381	0	0	0	0	0	0	Nodiff	4	87799554	87812435	+	1573	IBSP	GO:0001503;GO:0001503;GO:0001649;GO:0003674;GO:0005178;GO:0005515;GO:0005576;GO:0005576;GO:0005576;GO:0005576;GO:0005615;GO:0007155;GO:0007155;GO:0007155;GO:0016020;GO:0030198;GO:0030198;GO:0030198;GO:0030282;GO:0030282;GO:0031214;GO:0031982;GO:0045785;GO:0071363;GO:0071363;	K06253	-
ENSG00000029639	137.397	147.815	126.978	0.859029	-0.219221	0.183753	0.733829	187	3.01445	173	3.11564	152	2.76717	152	3.01702	152	2.51112	136	2.20791	170	2.95379	139	2.37815	123	2.10878	172	2.84545	98	1.8099	89	1.5793	113	2.0827	143	2.78686	119	2.16372	114	1.90897	Nodiff	6	155256134	155314493	-	4111	TFB1M	GO:0000154;GO:0000154;GO:0000154;GO:0000179;GO:0000179;GO:0000179;GO:0000179;GO:0000179;GO:0003677;GO:0003723;GO:0005515;GO:0005739;GO:0005759;GO:0005759;GO:0006364;GO:0006364;GO:0006364;GO:0006391;GO:0008168;GO:0008649;GO:0008649;GO:0016740;GO:0031167;GO:0031167;GO:0032259;GO:0034246;GO:0042645;	K15266	EC:2.1.1.-
ENSG00000029725	642.314	632.111	652.518	1.03228	0.0458408	0.724613	1	897	8.421	785	8.23333	582	6.17049	469	5.4214	610	5.86893	545	5.15279	727	7.35647	814	8.11061	703	7.01919	806	7.76537	630	6.77599	612	6.32457	585	6.27927	376	4.26747	657	6.95704	641	6.25109	Nodiff	17	5282265	5386340	+	7059	RABEP1	GO:0005096;GO:0005096;GO:0007165;GO:0008083;GO:0008083;GO:0050790;GO:0005096;GO:0005096;GO:0005515;GO:0005515;GO:0005737;GO:0005768;GO:0005768;GO:0005768;GO:0005768;GO:0005768;GO:0005769;GO:0005769;GO:0006893;GO:0006893;GO:0006893;GO:0006897;GO:0006897;GO:0006897;GO:0006897;GO:0006915;GO:0007165;GO:0008083;GO:0008083;GO:0015031;GO:0016192;GO:0019904;GO:0030139;GO:0030139;GO:0031410;GO:0031901;GO:…	K12480	-
ENSG00000029993	42.3363	42.2382	42.4343	1.00464	0.00668205	0.978206	1	75	1.26986	28	0.529647	35	0.669248	41	0.854761	37	0.642027	41	0.699121	58	1.05849	48	0.862567	37	0.666278	43	0.747167	36	0.698324	43	0.801439	33	0.638837	50	1.02347	27	0.515638	53	0.932172	Nodiff	X	150980509	150990771	+	3914	HMGB3	GO:0002376;GO:0003677;GO:0003677;GO:0003677;GO:0005634;GO:0005634;GO:0005634;GO:0005694;GO:0045087;GO:0000400;GO:0002376;GO:0003677;GO:0003677;GO:0003677;GO:0003677;GO:0003690;GO:0003723;GO:0003723;GO:0005515;GO:0005634;GO:0005634;GO:0005634;GO:0005634;GO:0005694;GO:0005737;GO:0006310;GO:0006357;GO:0008301;GO:0008301;GO:0008301;GO:0008301;GO:0032392;GO:0045087;GO:0045578;GO:0045638;GO:0002376;GO:…	K11296	-
ENSG00000030066	1238.44	1185.52	1291.36	1.08928	0.123372	0.361612	0.934138	1546	11.9465	1265	10.9208	1284	11.2052	914	8.69647	1168	9.24976	1239	9.64219	1393	11.6023	1354	11.1047	1405	11.5469	1368	10.8485	1131	10.0128	1241	10.5563	1149	10.1515	997	9.31401	1367	11.9148	1204	9.66458	Nodiff	11	47778087	47848555	-	8576	NUP160	GO:0000776;GO:0005515;GO:0005515;GO:0005634;GO:0005635;GO:0005635;GO:0005643;GO:0005643;GO:0005643;GO:0005643;GO:0005829;GO:0006406;GO:0006406;GO:0006913;GO:0006913;GO:0015031;GO:0017056;GO:0017056;GO:0017056;GO:0031080;GO:0033036;GO:0043170;GO:0051028;GO:0071702;GO:0071705;GO:0072006;GO:0005634;GO:0005643;GO:0006913;GO:0033036;GO:0043170;GO:0071702;GO:0071705;GO:0005634;GO:0005643;GO:0006913;GO:…	K14303	-
ENSG00000030110	384.298	371.112	397.485	1.07106	0.0990445	0.510641	1	487	14.5901	294	9.84037	383	12.9585	370	13.6489	393	12.0665	463	13.9696	369	11.9157	410	13.0368	373	11.885	351	10.7918	352	12.0818	437	14.4118	319	10.927	352	12.7492	412	13.9224	423	13.1643	Nodiff	6	33572547	33580293	-	2212	BAK1	GO:0001776;GO:0001782;GO:0001783;GO:0001836;GO:0001836;GO:0001836;GO:0001836;GO:0001974;GO:0002262;GO:0002352;GO:0003674;GO:0005515;GO:0005515;GO:0005515;GO:0005515;GO:0005739;GO:0005739;GO:0005739;GO:0005739;GO:0005741;GO:0005741;GO:0005741;GO:0005741;GO:0005741;GO:0005783;GO:0005829;GO:0005829;GO:0006915;GO:0006915;GO:0006919;GO:0007420;GO:0007568;GO:0008053;GO:0008285;GO:0008630;GO:0008630;GO:…	K14021	-
ENSG00000030304	0.418854	0.705344	0.132365	0.18766	-2.41381	0.398876	0.957752	0	0	0	0	0	0	0	0	2	0.014803	0	0	0	0	4	0.0306605	0	0	0	0	0	0	1	0.00795004	0	0	0	0	0	0	0	0	Nodiff	9	110668779	110806558	+	9176	MUSK	GO:0000166;GO:0001934;GO:0004672;GO:0004672;GO:0004712;GO:0004713;GO:0004713;GO:0004713;GO:0004713;GO:0004714;GO:0004714;GO:0005515;GO:0005515;GO:0005518;GO:0005524;GO:0005524;GO:0005524;GO:0005886;GO:0005887;GO:0005887;GO:0006468;GO:0006468;GO:0007169;GO:0007169;GO:0007528;GO:0007613;GO:0008582;GO:0010628;GO:0016020;GO:0016021;GO:0016301;GO:0016310;GO:0016740;GO:0018108;GO:0030054;GO:0030154;GO:…	K05129	EC:2.7.10.1
ENSG00000030419	758.813	772.448	745.179	0.964699	-0.0518497	0.817264	1	934	5.05561	1101	6.65808	1155	7.06047	384	2.55932	683	3.78883	584	3.18357	948	5.53093	845	4.85446	719	4.13919	1036	5.75496	894	5.54403	556	3.31291	860	5.3224	412	2.6961	492	3.00386	757	4.25647	Nodiff	2	212999691	213152427	-	12243	IKZF2	GO:0000978;GO:0003674;GO:0003677;GO:0003700;GO:0005515;GO:0005634;GO:0006357;GO:0008150;GO:0046872;GO:0000978;GO:0003674;GO:0003677;GO:0003700;GO:0005515;GO:0005634;GO:0006357;GO:0008150;GO:0046872;GO:0000978;GO:0003674;GO:0003677;GO:0003700;GO:0005515;GO:0005634;GO:0006357;GO:0008150;GO:0046872;GO:0000978;GO:0003674;GO:0003677;GO:0003700;GO:0005515;GO:0005634;GO:0006357;GO:0008150;GO:0046872;GO:…	K09220	-
ENSG00000030582	1774.38	2287.37	1261.39	0.551461	-0.858668	1.68e-08	1.56e-06	1888	35.5043	2019	42.418	2368	50.2904	2325	53.8355	3136	60.4383	2980	56.4377	1897	38.4512	2806	56.0046	1017	20.3404	1114	21.4991	1322	28.482	1227	25.3999	1262	27.1344	1072	24.3717	1172	24.8596	1376	26.8797	Nodiff	17	44345246	44353106	+	3524	GRN	GO:0005576;GO:0005576;GO:0005576;GO:0005576;GO:0005576;GO:0005576;GO:0005576;GO:0005576;GO:0002265;GO:0002282;GO:0003723;GO:0005125;GO:0005515;GO:0005515;GO:0005576;GO:0005576;GO:0005576;GO:0005615;GO:0005615;GO:0005764;GO:0005764;GO:0005765;GO:0005768;GO:0005770;GO:0005783;GO:0005794;GO:0005802;GO:0005886;GO:0007040;GO:0007041;GO:0007042;GO:0007165;GO:0008083;GO:0010595;GO:0016020;GO:0030335;GO:…	K23879	-
ENSG00000031003	1141.21	1152.76	1129.67	0.979969	-0.0291926	0.801564	1	1335	12.995	1344	14.616	1297	14.2581	878	10.5234	1338	13.3478	1219	11.9501	1148	12.0448	1307	13.5029	1126	11.6572	1185	11.8377	1172	13.0702	998	10.6938	1104	12.287	872	10.2618	1005	11.0344	1151	11.6385	Nodiff	5	137937960	138051961	-	6808	FAM13B	GO:0005096;GO:0005096;GO:0005829;GO:0007165;GO:0007165;GO:0050790;GO:0051056;GO:0007165;GO:0005096;GO:0005096;GO:0005829;GO:0007165;GO:0007165;GO:0050790;GO:0051056;GO:0005096;GO:0005096;GO:0005829;GO:0007165;GO:0007165;GO:0050790;GO:0051056;GO:0007165;GO:0007165;GO:0007165;GO:0007165;GO:0007165;GO:0007165;GO:0007165;GO:0007165;GO:0007165;GO:0007165;	-	-
ENSG00000031081	1467.29	1387.27	1547.31	1.11537	0.157519	0.372802	0.944338	1785	12.6191	1384	10.931	1549	12.3671	1206	10.4979	1476	10.6938	1256	8.94239	1157	8.8163	2032	15.2465	1474	11.0827	1420	10.3023	1499	12.1409	1500	11.6732	1895	15.3173	829	7.08526	1151	9.1781	2008	14.7462	Nodiff	3	119294383	119420714	+	9374	ARHGAP31	GO:0005096;GO:0005096;GO:0005096;GO:0005096;GO:0005515;GO:0005829;GO:0005925;GO:0007165;GO:0007165;GO:0007264;GO:0007264;GO:0017124;GO:0030027;GO:0030027;GO:0030027;GO:0030054;GO:0042995;GO:0050790;GO:0051056;GO:0007165;GO:0007165;	K20646	-
ENSG00000031691	46.9408	49.002	44.8796	0.915872	-0.126782	0.52282	1	62	2.35997	62	2.63659	52	2.23534	38	1.78101	54	2.10653	58	2.2234	43	1.7642	51	2.06036	28	1.13353	55	2.14849	45	1.96241	29	1.21513	50	2.17605	49	2.25488	39	1.67443	46	1.81886	Nodiff	6	49463370	49493107	+	1741	CENPQ	GO:0000775;GO:0005515;GO:0005634;GO:0005634;GO:0005654;GO:0005654;GO:0005694;GO:0005829;GO:0015629;GO:0031511;GO:0051310;GO:1905342;	K11509	-
ENSG00000031698	1647.81	1641.19	1654.44	1.00807	0.0116024	0.931915	1	1831	31.525	1595	30.6805	1441	28.0192	1756	37.227	2105	37.143	1908	33.0841	1804	33.4786	1547	28.2693	1838	33.6568	1642	29.0132	1392	27.4579	1593	30.1919	1609	31.6741	1518	31.5973	1561	30.315	1443	25.8083	Nodiff	1	109213918	109238182	+	3849	SARS1	GO:0000049;GO:0000122;GO:0000166;GO:0000166;GO:0000166;GO:0000978;GO:0003677;GO:0003723;GO:0004812;GO:0004812;GO:0004812;GO:0004828;GO:0004828;GO:0004828;GO:0004828;GO:0004828;GO:0004828;GO:0005515;GO:0005515;GO:0005524;GO:0005524;GO:0005524;GO:0005634;GO:0005737;GO:0005829;GO:0005829;GO:0005829;GO:0006412;GO:0006412;GO:0006418;GO:0006418;GO:0006434;GO:0006434;GO:0006434;GO:0006434;GO:0008033;GO:…	K01875	EC:6.1.1.11
ENSG00000031823	1680.2	1704.59	1655.8	0.971378	-0.0418947	0.793485	1	1931	17.1883	1769	17.5919	1775	17.8432	1777	19.4762	1857	16.9402	1880	16.8532	1719	16.4926	1805	17.0524	1580	14.9578	1973	18.0232	1487	15.1643	1678	16.4418	1424	14.4925	1348	14.5061	1655	16.6163	1518	14.0362	Nodiff	19	5916139	5978142	-	7445	RANBP3	GO:0005096;GO:0005515;GO:0005515;GO:0005634;GO:0005634;GO:0005634;GO:0005643;GO:0005654;GO:0005737;GO:0005737;GO:0006611;GO:0015031;GO:0031267;GO:0046907;GO:0046907;GO:0050790;GO:0070412;GO:0005096;GO:0005515;GO:0005634;GO:0005634;GO:0005643;GO:0005654;GO:0005737;GO:0005737;GO:0006611;GO:0015031;GO:0046907;GO:0046907;GO:0050790;GO:0070412;GO:0005654;GO:0046907;GO:0046907;GO:0005096;GO:0005515;GO:…	K15304	-
ENSG00000032219	911.324	931.144	891.504	0.95743	-0.0627618	0.61726	1	1143	10.1686	1228	12.2053	983	9.87632	688	7.53654	1011	9.21776	891	7.98305	1072	10.2796	968	9.14007	821	7.76819	1130	10.3169	928	9.45857	716	7.01194	899	9.14447	844	9.07759	685	6.87377	787	7.27307	Nodiff	14	58298504	58373887	+	7449	ARID4A	GO:0000122;GO:0000976;GO:0003677;GO:0003677;GO:0003677;GO:0003677;GO:0005634;GO:0005634;GO:0005634;GO:0005634;GO:0005634;GO:0005654;GO:0005654;GO:0005829;GO:0005886;GO:0006325;GO:0006357;GO:0007283;GO:0016580;GO:0017053;GO:0030154;GO:0030336;GO:0030512;GO:0045892;GO:1902455;GO:1902459;GO:0000122;GO:0000976;GO:0003677;GO:0003677;GO:0003677;GO:0003677;GO:0005634;GO:0005634;GO:0005634;GO:0005634;GO:…	K19194	-
ENSG00000032389	231.133	247.573	214.692	0.86719	-0.205581	0.15513	0.678408	314	3.63597	285	3.68698	219	2.86391	204	2.90863	303	3.59576	337	3.93002	261	3.25758	202	2.48256	254	3.12813	242	2.87582	154	2.04302	173	2.20519	210	2.7803	197	2.75784	237	3.09547	173	2.08096	Nodiff	2	3188925	3377830	-	5723	EIPR1	GO:0005515;GO:0005794;GO:0000938;GO:0005515;GO:0005515;GO:0005794;GO:0005802;GO:0016567;GO:0032456;GO:0032456;GO:0050796;GO:0050796;GO:1905281;GO:1990745;GO:2001137;GO:0005515;GO:0005794;GO:0005515;GO:0005794;	K23289	-
ENSG00000032444	1606.67	1639.82	1573.52	0.959571	-0.0595391	0.669141	1	1681	15.5564	1885	19.4889	1670	17.4535	1597	18.1975	1959	18.5795	1977	18.4256	1541	15.3712	1661	16.3143	1307	12.864	1907	18.1112	1505	15.9565	1453	14.8018	1490	15.7656	1423	15.9205	1700	17.7451	1225	11.7762	Nodiff	19	7534004	7561764	+	7161	PNPLA6	GO:0003824;GO:0004622;GO:0004622;GO:0004622;GO:0004622;GO:0004622;GO:0004622;GO:0005783;GO:0005783;GO:0005783;GO:0005789;GO:0005789;GO:0005829;GO:0006629;GO:0006629;GO:0006629;GO:0016020;GO:0016021;GO:0016042;GO:0016787;GO:0046470;GO:0046470;GO:0046475;GO:0102545;GO:0016020;GO:0016021;GO:0016020;GO:0016021;GO:0003824;GO:0004622;GO:0004622;GO:0004622;GO:0004622;GO:0004622;GO:0004622;GO:0005783;GO:…	K14676	EC:3.1.1.5
ENSG00000032742	172.408	179.508	165.308	0.920896	-0.11889	0.453502	0.98876	238	2.6074	247	3.02317	143	1.76926	157	2.11786	199	2.2343	184	2.03013	166	1.96021	204	2.37202	203	2.3653	215	2.41727	132	1.65678	127	1.53159	149	1.86638	162	2.14564	107	1.32222	172	1.95743	Nodiff	13	20567138	20691444	+	6049	IFT88	GO:0001822;GO:0005515;GO:0005515;GO:0005515;GO:0005515;GO:0005737;GO:0005813;GO:0005814;GO:0005814;GO:0005815;GO:0005829;GO:0005856;GO:0005929;GO:0005929;GO:0005929;GO:0005929;GO:0019894;GO:0030030;GO:0030992;GO:0030992;GO:0030992;GO:0031514;GO:0031514;GO:0035720;GO:0036064;GO:0036064;GO:0036126;GO:0042073;GO:0042995;GO:0045724;GO:0060122;GO:0060271;GO:0060271;GO:0097542;GO:0097546;GO:0097730;GO:…	K16474	-
ENSG00000033011	201.291	215.779	186.803	0.865715	-0.208036	0.162888	0.694135	232	1.44538	242	1.6844	197	1.38608	212	1.62629	267	1.70476	248	1.55604	267	1.79296	177	1.17038	186	1.23245	194	1.24037	166	1.18485	148	1.015	201	1.43177	163	1.22771	209	1.46869	155	1.00312	Nodiff	16	5033702	5087379	+	10637	ALG1	GO:0000030;GO:0000030;GO:0016740;GO:0016757;GO:0016757;GO:0016757;GO:0097502;GO:0000030;GO:0016740;GO:0016757;GO:0097502;GO:0000030;GO:0000030;GO:0016740;GO:0016757;GO:0016757;GO:0016757;GO:0097502;GO:0000030;GO:0000030;GO:0016740;GO:0016757;GO:0016757;GO:0016757;GO:0097502;GO:0000030;GO:0000030;GO:0016740;GO:0016757;GO:0016757;GO:0016757;GO:0097502;GO:0000030;GO:0000030;GO:0000030;GO:0000030;GO:…	K03842	EC:2.4.1.142
ENSG00000033030	933.657	923.8	943.514	1.02134	0.0304632	0.822264	1	1159	8.41715	1019	8.26781	839	6.88127	815	7.28797	1036	7.71079	1007	7.36522	1067	8.35237	967	7.4536	1017	7.8553	1125	8.38474	803	6.68126	866	6.92322	855	7.09954	874	7.6737	757	6.20105	915	6.90287	Nodiff	12	122471599	122501073	-	9125	ZCCHC8	GO:0000398;GO:0003676;GO:0003676;GO:0003723;GO:0003723;GO:0005515;GO:0005515;GO:0005634;GO:0005654;GO:0005654;GO:0005681;GO:0006397;GO:0008270;GO:0008270;GO:0008380;GO:0016076;GO:0016604;GO:0031499;GO:0034470;GO:0034470;GO:0046872;GO:0071013;GO:0071013;GO:0000398;GO:0003676;GO:0003723;GO:0003723;GO:0005515;GO:0005515;GO:0005634;GO:0005654;GO:0005654;GO:0005681;GO:0006397;GO:0008270;GO:0008380;GO:…	K13128	-
ENSG00000033050	209.787	210.194	209.38	0.996128	-0.00559732	0.971422	1	262	3.36616	268	3.84683	183	2.65527	173	2.73682	251	3.30495	232	3.0019	273	3.78059	162	2.20905	256	3.49811	242	3.19083	172	2.53176	210	2.97003	183	2.68823	163	2.53182	194	2.8114	184	2.45571	Nodiff	7	151211484	151227205	-	5158	ABCF2	GO:0000166;GO:0005524;GO:0005524;GO:0005524;GO:0005524;GO:0016020;GO:0000166;GO:0005524;GO:0005524;GO:0005524;GO:0005524;GO:0005524;	K06185	-
ENSG00000033100	1583.66	1523.71	1643.61	1.07869	0.109277	0.407483	0.962597	1852	18.8876	1584	18.0478	1500	17.2763	1464	18.3841	1764	18.437	1828	18.7752	1423	15.6424	1597	17.2861	1654	17.9403	1712	17.9182	1421	16.6031	1556	17.4684	1612	18.7967	1337	16.4846	1599	18.3938	1637	17.3424	Nodiff	7	151232483	151240979	+	6498	CHPF2	GO:0000139;GO:0005794;GO:0008376;GO:0008376;GO:0008376;GO:0016020;GO:0016021;GO:0016740;GO:0030206;GO:0030206;GO:0032580;GO:0032580;GO:0032580;GO:0047238;GO:0050510;GO:0050510;GO:0008376;GO:0032580;GO:0005794;GO:0008376;GO:0008376;GO:0016020;GO:0016021;GO:0016740;GO:0032580;GO:0032580;GO:0032580;GO:0008376;GO:0032580;GO:0008376;GO:0016020;GO:0016757;GO:0032580;GO:0005794;GO:0008376;GO:0016020;GO:…	K03419	EC:2.4.1.226
ENSG00000033122	53.6645	53.8839	53.4451	0.991855	-0.0117986	0.93931	1	87	0.191907	73	0.179899	42	0.104627	46	0.124938	43	0.097207	81	0.179941	49	0.116501	43	0.100669	46	0.107917	69	0.156198	42	0.106141	64	0.155403	42	0.105926	50	0.133338	45	0.111962	51	0.116861	Nodiff	1	69567922	70151945	+	30043	LRRC7	GO:0005515;GO:0005654;GO:0005813;GO:0005829;GO:0005886;GO:0016020;GO:0005515;GO:0005654;GO:0005813;GO:0005829;GO:0005886;GO:0016020;GO:0005515;GO:0005515;	K24055	-
ENSG00000033170	279.601	338.676	220.527	0.651144	-0.618952	2.01e-05	0.000797391	412	3.91386	365	3.87379	306	3.28288	387	4.52675	372	3.62167	391	3.74076	367	3.75783	285	2.8735	246	2.48544	209	2.03756	184	2.00257	239	2.49928	204	2.21575	190	2.18209	200	2.14302	207	2.0427	Nodiff	14	65410592	65744121	+	6976	FUT8	GO:0000139;GO:0001701;GO:0005515;GO:0005515;GO:0005794;GO:0006486;GO:0006486;GO:0006487;GO:0006487;GO:0006491;GO:0008424;GO:0008424;GO:0008424;GO:0008424;GO:0008424;GO:0008424;GO:0009312;GO:0016020;GO:0016021;GO:0016021;GO:0016021;GO:0016740;GO:0016757;GO:0016758;GO:0017124;GO:0018279;GO:0019082;GO:0032580;GO:0032580;GO:0032580;GO:0036071;GO:0042355;GO:0046368;GO:0046921;GO:0070062;GO:0000139;GO:…	K00717	EC:2.4.1.68
ENSG00000033178	1303.76	1249.34	1358.17	1.0871	0.12049	0.390873	0.957355	1677	9.74177	1366	8.86524	1271	8.33827	988	7.0669	1297	7.72152	1172	6.85657	1452	9.09149	1488	9.17415	1413	8.72986	1415	8.43562	1166	7.76005	1254	8.01883	1371	9.10594	1236	8.68031	1165	7.63341	1323	7.98347	Nodiff	4	67612652	67701155	-	11408	UBA6	GO:0000166;GO:0004839;GO:0004839;GO:0004839;GO:0005515;GO:0005515;GO:0005524;GO:0005634;GO:0005737;GO:0005737;GO:0005829;GO:0006511;GO:0006511;GO:0006511;GO:0006974;GO:0007612;GO:0007626;GO:0008641;GO:0008641;GO:0008641;GO:0016567;GO:0016567;GO:0016567;GO:0016874;GO:0019780;GO:0019780;GO:0021764;GO:0021766;GO:0032446;GO:0036211;GO:0060996;GO:0008641;GO:0008641;GO:0008641;GO:0008641;GO:0016567;GO:…	K10699	EC:6.2.1.45
ENSG00000033327	1152.16	1009.1	1295.23	1.28355	0.360139	0.00689954	0.0926922	1021	9.9869	1043	11.3979	1157	12.781	779	9.38231	1061	10.636	1087	10.708	1157	12.1984	1312	13.6206	967	10.0599	1229	12.3371	1214	13.6046	1371	14.7622	1256	14.0468	862	10.1935	1579	17.4211	1372	13.9407	Nodiff	11	78215293	78418348	-	6775	GAB2	GO:0005068;GO:0005515;GO:0005515;GO:0005547;GO:0005737;GO:0005829;GO:0005886;GO:0005886;GO:0007169;GO:0008284;GO:0016020;GO:0030316;GO:0043306;GO:0043325;GO:0048015;GO:0005068;GO:0005515;GO:0005515;GO:0005547;GO:0005737;GO:0005829;GO:0005886;GO:0005886;GO:0007169;GO:0008284;GO:0016020;GO:0030316;GO:0043306;GO:0043325;GO:0048015;	K08091	-
ENSG00000033627	338.256	426.9	249.612	0.58471	-0.774208	4.41e-08	3.73e-06	506	3.06905	401	2.71727	412	2.82212	430	3.21136	502	3.12043	530	3.23745	311	2.03319	546	3.51482	259	1.67076	217	1.35073	196	1.36198	273	1.82274	162	1.12344	290	2.12649	243	1.66245	253	1.59404	Nodiff	17	42458844	42522582	+	10926	ATP6V0A1	GO:0000220;GO:0000220;GO:0000220;GO:0005515;GO:0005515;GO:0005765;GO:0005794;GO:0005829;GO:0005886;GO:0005886;GO:0005886;GO:0006811;GO:0007035;GO:0007035;GO:0007042;GO:0010008;GO:0016020;GO:0016020;GO:0016021;GO:0016241;GO:0016471;GO:0016607;GO:0030054;GO:0030665;GO:0030667;GO:0030670;GO:0030672;GO:0031410;GO:0033176;GO:0033179;GO:0033179;GO:0042470;GO:0043231;GO:0045202;GO:0046961;GO:0046961;GO:…	K02154	-
ENSG00000033800	1301.82	1285.64	1317.99	1.02517	0.0358616	0.782884	1	1593	9.91523	1578	10.9731	1241	8.72337	1008	7.72529	1397	8.91131	1357	8.50632	1442	9.67422	1404	9.27496	1437	9.51271	1566	10.0031	1230	8.77109	1241	8.50291	1316	9.36538	951	7.15615	1151	8.08073	1199	7.75235	Nodiff	15	68054309	68198603	+	10647	PIAS1	GO:0000122;GO:0003677;GO:0003712;GO:0003714;GO:0005515;GO:0005515;GO:0005515;GO:0005515;GO:0005634;GO:0005634;GO:0005634;GO:0005654;GO:0006357;GO:0007259;GO:0008270;GO:0008270;GO:0016605;GO:0016605;GO:0016607;GO:0016740;GO:0016925;GO:0016925;GO:0016925;GO:0016925;GO:0016925;GO:0019789;GO:0019789;GO:0019789;GO:0019899;GO:0031625;GO:0032436;GO:0032436;GO:0033235;GO:0042127;GO:0042127;GO:0045444;GO:…	K04706	EC:2.3.2.-
ENSG00000033867	1121.41	1194.47	1048.34	0.877663	-0.188262	0.175818	0.719706	1360	9.37257	1338	10.3017	1200	9.33956	732	6.21152	1182	8.34825	1049	7.28065	1724	12.8062	1667	12.1931	954	6.99244	1117	7.90003	904	7.13756	809	6.1373	1096	8.636	942	7.84843	882	6.85609	1273	9.11329	Nodiff	3	27372721	27484420	-	9616	SLC4A7	GO:0005452;GO:0005452;GO:0006811;GO:0006820;GO:0006820;GO:0008509;GO:0008509;GO:0015698;GO:0016020;GO:0016020;GO:0016020;GO:0016021;GO:0016021;GO:0016021;GO:0098656;GO:0005452;GO:0005452;GO:0006811;GO:0006820;GO:0006820;GO:0008509;GO:0008509;GO:0015698;GO:0016020;GO:0016020;GO:0016020;GO:0016021;GO:0016021;GO:0016021;GO:0098656;GO:0005452;GO:0005452;GO:0005515;GO:0005886;GO:0005886;GO:0005886;GO:…	K13858	-
ENSG00000034053	2627.74	3059.86	2195.63	0.717558	-0.478834	0.00583169	0.0817002	3162	30.5058	3941	42.4778	2901	31.6078	3148	37.3958	2347	23.2055	4539	44.1017	3732	38.8084	2314	23.6942	1839	18.8696	3035	30.0494	2066	22.8356	2518	26.7415	1324	14.6047	2220	25.8932	2335	25.4095	1495	14.9827	Nodiff	15	28884483	29118315	+	6869	APBA2	GO:0001540;GO:0001540;GO:0001540;GO:0005515;GO:0005515;GO:0005515;GO:0005737;GO:0005886;GO:0007268;GO:0007268;GO:0007268;GO:0007399;GO:0008021;GO:0008021;GO:0015031;GO:0042802;GO:0043197;GO:0001540;GO:0001540;GO:0001540;GO:0005515;GO:0005515;GO:0005515;GO:0005737;GO:0005886;GO:0007268;GO:0007268;GO:0007268;GO:0007399;GO:0008021;GO:0008021;GO:0015031;GO:0042802;GO:0043197;GO:0001540;GO:0001540;GO:…	K20055	-
ENSG00000034152	2440.84	2019.56	2862.12	1.4172	0.503042	0.0027938	0.0457993	1916	33.6351	1591	31.2034	2045	40.543	1966	42.496	2807	50.5007	2509	44.3581	1625	30.7478	2718	50.6413	2436	45.4815	2100	37.8332	2824	56.7967	2616	50.5526	2600	52.1859	2506	53.1851	2662	52.71	3895	71.0284	Nodiff	17	21284672	21315232	+	3775	MAP2K3	GO:0000165;GO:0000165;GO:0000166;GO:0001817;GO:0001934;GO:0002931;GO:0004672;GO:0004672;GO:0004674;GO:0004674;GO:0004708;GO:0004708;GO:0004708;GO:0004708;GO:0004708;GO:0004712;GO:0004713;GO:0004713;GO:0005515;GO:0005515;GO:0005524;GO:0005524;GO:0005524;GO:0005654;GO:0005829;GO:0005829;GO:0006468;GO:0006468;GO:0006954;GO:0007165;GO:0007507;GO:0016020;GO:0016301;GO:0016310;GO:0016740;GO:0018108;GO:…	K04432	EC:2.7.12.2
ENSG00000034510	5174.8	5613.49	4736.11	0.843701	-0.245196	0.0712318	0.459662	4691	674.34	4437	712.587	5723	929.1	5504	974.224	6648	979.405	8225	1190.76	6535	1012.56	5989	913.746	4497	687.538	4023	593.498	3681	606.234	4426	700.38	4112	675.848	5516	958.627	4771	773.59	4807	717.818	Nodiff	2	84905656	84906671	+	461	TMSB10	GO:0003779;GO:0003785;GO:0003785;GO:0003785;GO:0005515;GO:0005737;GO:0005737;GO:0005856;GO:0007015;GO:0007015;GO:0030334;GO:0042989;	K13785	-
ENSG00000034533	329.208	327.386	331.03	1.01113	0.0159694	0.869001	1	371	7.17421	314	6.78367	362	7.90559	322	7.66696	369	7.31281	296	5.76457	410	8.5457	346	7.10124	328	6.74581	400	7.93809	332	7.35529	331	7.04591	277	6.12438	259	6.05497	308	6.71798	299	6.00618	Nodiff	3	131013875	131027649	-	3427	ASTE1	GO:0004518;GO:0004518;GO:0090305;GO:0004518;GO:0004518;GO:0005515;GO:0090305;GO:0004518;GO:0005515;GO:0090305;	-	-
ENSG00000034677	2986.11	2640.03	3332.19	1.26218	0.335919	0.0570187	0.4053	2338	26.4761	2359	29.8451	2735	34.9778	1955	27.2599	3679	42.697	2496	28.4662	2992	36.5204	3977	47.7995	2625	31.6155	3251	37.7818	3005	38.9866	2684	33.4581	4052	52.4641	2485	34.0211	2877	36.7483	4323	50.8537	Nodiff	8	100257060	100336218	-	5852	RNF19A	GO:0000151;GO:0000209;GO:0000226;GO:0004842;GO:0004842;GO:0005515;GO:0005737;GO:0005737;GO:0005813;GO:0005815;GO:0005829;GO:0005856;GO:0006511;GO:0016020;GO:0016021;GO:0016567;GO:0016567;GO:0016567;GO:0016740;GO:0031624;GO:0032436;GO:0046872;GO:0061630;GO:0098794;GO:0000151;GO:0000209;GO:0000226;GO:0004842;GO:0004842;GO:0005515;GO:0005737;GO:0005737;GO:0005813;GO:0005815;GO:0005829;GO:0005856;GO:…	K11972	EC:2.3.2.31
ENSG00000034693	167.814	162.829	172.799	1.06123	0.0857406	0.570166	1	196	4.5897	146	3.81958	185	4.89243	133	3.83484	197	4.72772	188	4.43364	190	4.79562	159	3.95169	183	4.55763	220	5.28696	152	4.07786	167	4.3048	162	4.33736	144	4.07664	152	4.01476	144	3.50282	Nodiff	6	143450805	143490616	+	2830	PEX3	GO:0005778;GO:0005779;GO:0005779;GO:0007031;GO:0007031;GO:0007031;GO:0005515;GO:0005515;GO:0005654;GO:0005777;GO:0005777;GO:0005777;GO:0005778;GO:0005778;GO:0005779;GO:0005779;GO:0005779;GO:0005779;GO:0005783;GO:0007031;GO:0007031;GO:0007031;GO:0008289;GO:0016020;GO:0016021;GO:0030674;GO:0032991;GO:0032994;GO:0045046;GO:0045046;	K13336	-
ENSG00000034713	600.196	636.411	563.981	0.886189	-0.174313	0.185692	0.736808	649	14.2887	609	14.9796	644	16.0125	679	18.4071	806	18.1861	757	16.7849	636	15.0928	633	14.7914	482	11.2864	532	12.0203	512	12.9145	604	14.6384	530	13.3415	627	16.6889	468	11.622	518	11.8469	Nodiff	16	75566375	75577881	+	3010	GABARAPL2	GO:0006914;GO:0016020;GO:0000045;GO:0000139;GO:0000139;GO:0000139;GO:0000149;GO:0000421;GO:0000421;GO:0000421;GO:0000422;GO:0005515;GO:0005515;GO:0005515;GO:0005515;GO:0005515;GO:0005737;GO:0005776;GO:0005776;GO:0005776;GO:0005783;GO:0005789;GO:0005794;GO:0005794;GO:0005829;GO:0005829;GO:0005829;GO:0006891;GO:0006914;GO:0006995;GO:0008017;GO:0015031;GO:0016020;GO:0016236;GO:0031410;GO:0031625;GO:…	K08341	-
ENSG00000034971	0.0606828	0.121366	0	0	#NAME?	1	1	0	0	0	0	1	0.0355708	0	0	0	0	0	0	0	0	0	0	0	0	0	0	0	0	0	0	0	0	0	0	0	0	0	0	Nodiff	1	171635417	171652688	-	2104	MYOC	GO:0001649;GO:0001649;GO:0001649;GO:0001952;GO:0001952;GO:0001953;GO:0001968;GO:0005109;GO:0005515;GO:0005515;GO:0005576;GO:0005615;GO:0005615;GO:0005615;GO:0005615;GO:0005615;GO:0005615;GO:0005739;GO:0005741;GO:0005743;GO:0005758;GO:0005783;GO:0005783;GO:0005791;GO:0005794;GO:0005794;GO:0005794;GO:0005929;GO:0007165;GO:0014068;GO:0014734;GO:0014734;GO:0016020;GO:0022011;GO:0022011;GO:0030335;GO:…	K23027	-
ENSG00000035115	737.638	790.258	685.019	0.866829	-0.206181	0.1804	0.728312	1075	6.39955	947	6.29834	775	5.21037	777	5.69547	607	3.70329	849	5.09007	1164	7.46892	570	3.60142	783	4.95751	890	5.43735	659	4.49457	739	4.84277	457	3.11057	601	4.32541	671	4.50559	460	2.84463	Nodiff	2	217730	266398	-	11132	SH3YL1	GO:0005515;GO:0005515;GO:0019902;GO:0032587;GO:0032587;GO:0035091;GO:0035091;GO:0005515;GO:0005515;GO:0019902;GO:0032587;GO:0032587;GO:0035091;GO:0035091;GO:0005515;GO:0005515;GO:0019902;GO:0032587;GO:0032587;GO:0035091;GO:0035091;GO:0005515;GO:0005515;GO:0019902;GO:0032587;GO:0032587;GO:0035091;GO:0035091;GO:0005515;GO:0005515;GO:0006661;GO:0019902;GO:0032587;GO:0032587;GO:0035091;GO:0035091;GO:…	K20523	-
ENSG00000035141	434.754	483.022	386.485	0.80014	-0.321676	0.0203778	0.20797	632	13.5717	526	12.6194	462	11.2043	500	13.2207	591	13.0066	507	10.9648	476	11.0177	431	9.82321	394	8.9986	445	9.80696	364	8.95532	381	9.00642	368	9.03543	369	9.5798	326	7.89631	302	6.73678	Nodiff	2	70295975	70302090	-	3086	FAM136A	GO:0005515;GO:0005737;GO:0005737;	-	-
ENSG00000035403	412.175	421.903	402.447	0.953885	-0.0681122	0.702184	1	466	3.09064	471	3.48994	392	2.93612	238	1.9436	348	2.36537	616	4.1145	446	3.18831	647	4.55433	335	2.36302	453	3.0833	364	2.76582	286	2.08803	273	2.07017	402	3.22329	347	2.59585	606	4.17505	Nodiff	10	73995193	74121363	+	9992	VCL	GO:0003779;GO:0003779;GO:0005737;GO:0005856;GO:0007155;GO:0042383;GO:0051015;GO:0110165;GO:0002009;GO:0002102;GO:0002162;GO:0003779;GO:0003779;GO:0003779;GO:0003779;GO:0005198;GO:0005198;GO:0005515;GO:0005515;GO:0005515;GO:0005515;GO:0005576;GO:0005737;GO:0005737;GO:0005829;GO:0005856;GO:0005886;GO:0005886;GO:0005911;GO:0005911;GO:0005911;GO:0005912;GO:0005912;GO:0005912;GO:0005912;GO:0005916;GO:…	K05700	-
ENSG00000035499	11.7347	11.0866	12.3827	1.11691	0.159509	0.773689	1	11	0.191531	15	0.291791	1	0.019664	4	0.0857576	21	0.374734	10	0.175356	16	0.300282	18	0.332641	5	0.0925925	13	0.232298	13	0.259328	3	0.057501	9	0.179172	10	0.210503	22	0.432072	19	0.343658	Nodiff	5	60596912	60700190	-	3806	DEPDC1B	GO:0005096;GO:0007165;GO:0007165;GO:0016477;GO:0030177;GO:0030177;GO:0035556;GO:0035556;GO:0050790;GO:0005096;GO:0007165;GO:0007165;GO:0016477;GO:0030177;GO:0030177;GO:0035556;GO:0035556;GO:0050790;	-	-
ENSG00000035664	282.736	304.194	261.278	0.85892	-0.219404	0.301856	0.882579	175	0.848926	282	1.52833	400	2.19138	242	1.44549	360	1.78975	258	1.26045	370	1.93463	492	2.53311	152	0.784216	303	1.50845	248	1.3783	216	1.15344	233	1.29232	228	1.33715	300	1.6415	309	1.5571	Nodiff	15	63907036	64072033	-	13661	DAPK2	GO:0000166;GO:0004672;GO:0004672;GO:0004674;GO:0004674;GO:0004674;GO:0004712;GO:0005515;GO:0005516;GO:0005524;GO:0005524;GO:0005524;GO:0005634;GO:0005737;GO:0005737;GO:0005794;GO:0006468;GO:0006468;GO:0006468;GO:0006915;GO:0010506;GO:0016301;GO:0016310;GO:0016740;GO:0031410;GO:0034423;GO:0035556;GO:0035556;GO:0042802;GO:0042981;GO:0043065;GO:0043231;GO:0043276;GO:0046777;GO:0090023;GO:0106310;GO:…	K08803	EC:2.7.11.1
ENSG00000035681	1465.75	1489.06	1442.43	0.968685	-0.0459003	0.73882	1	1696	18.2161	1506	18.0713	1561	18.9347	1496	19.7846	1767	19.4502	1503	16.2578	1387	16.0572	1765	20.1202	1460	16.6779	1410	15.5419	1343	16.5259	1528	18.066	1351	16.5908	1030	13.3745	1246	15.0951	1626	18.1416	Nodiff	8	58583508	58659853	-	6170	NSMAF	GO:0005515;GO:0005515;GO:0005737;GO:0005829;GO:0006672;GO:0007165;GO:0016230;GO:0043065;GO:0050790;GO:0005515;GO:0005515;GO:0005737;GO:0005829;GO:0006672;GO:0007165;GO:0050790;	K18953	-
ENSG00000035687	1350.25	1266.74	1433.76	1.13185	0.178679	0.172609	0.714833	1398	26.9238	1385	29.7999	1324	28.7967	1252	29.6894	1694	33.435	1018	19.7448	1397	28.9995	1325	27.0834	1303	26.6891	1472	29.0933	1506	33.2289	1389	29.447	1664	36.6408	1057	24.6103	1188	25.8068	1335	26.7078	Nodiff	1	244408494	244451909	-	3441	ADSS2	GO:0000166;GO:0000166;GO:0000287;GO:0002376;GO:0004019;GO:0004019;GO:0004019;GO:0004019;GO:0004019;GO:0004019;GO:0004019;GO:0005515;GO:0005525;GO:0005525;GO:0005525;GO:0005737;GO:0005737;GO:0005737;GO:0005737;GO:0005739;GO:0005829;GO:0006164;GO:0006164;GO:0006164;GO:0006164;GO:0006167;GO:0006167;GO:0006167;GO:0006167;GO:0006531;GO:0014074;GO:0016874;GO:0042301;GO:0044208;GO:0044208;GO:0044208;GO:…	K01939	EC:6.3.4.4
ENSG00000035720	225.23	199.251	251.21	1.26078	0.334312	0.142295	0.655501	297	10.0882	253	9.60091	215	8.24747	174	7.27735	150	5.22163	247	8.44946	198	7.24913	175	6.30889	361	13.0414	334	11.6429	172	6.6934	263	9.8338	135	5.24292	335	13.7567	147	5.632	180	6.35121	Nodiff	4	67558727	67607337	+	1951	STAP1	GO:0001784;GO:0005068;GO:0005068;GO:0005157;GO:0005515;GO:0005515;GO:0005543;GO:0005634;GO:0005654;GO:0005737;GO:0005739;GO:0007169;GO:0007169;GO:0007169;GO:0009617;GO:0010628;GO:0010628;GO:0010760;GO:0010760;GO:0019901;GO:0019901;GO:0030296;GO:0030674;GO:0030971;GO:0032991;GO:0035591;GO:0035591;GO:0035591;GO:0035591;GO:0042326;GO:0042326;GO:0043231;GO:0050861;GO:0050861;GO:0060100;GO:0060100;GO:…	K24025	-
ENSG00000035862	98.5212	128.368	68.6745	0.534982	-0.902439	0.00491614	0.0719731	99	1.16469	135	1.77437	134	1.78035	135	1.95558	261	3.14683	160	1.8957	65	0.824236	101	1.26111	27	0.33783	93	1.12283	66	0.889569	38	0.492115	96	1.2913	82	1.16627	69	0.915612	50	0.611043	Nodiff	17	78852977	78925387	-	5633	TIMP2	GO:0004857;GO:0005515;GO:0005576;GO:0008191;GO:0008191;GO:0008191;GO:0010466;GO:0010951;GO:0010951;GO:0030414;GO:0004857;GO:0005515;GO:0005576;GO:0008191;GO:0008191;GO:0008191;GO:0010466;GO:0010951;GO:0010951;GO:0030414;GO:0002020;GO:0002020;GO:0004857;GO:0005515;GO:0005515;GO:0005576;GO:0005576;GO:0005615;GO:0008191;GO:0008191;GO:0008191;GO:0008191;GO:0008191;GO:0008270;GO:0009725;GO:0010033;GO:…	K22583	-
ENSG00000035928	978.219	969.75	986.687	1.01747	0.0249806	0.861241	1	1218	12.0239	1160	12.7935	923	10.2902	800	9.72422	1041	10.5319	974	9.68348	1122	11.9386	1069	11.2004	1021	10.7197	1139	11.5392	929	10.5069	957	10.3996	949	10.7114	805	9.60739	824	9.17514	916	9.39334	Nodiff	4	39287456	39366375	-	6713	RFC1	GO:0000122;GO:0000166;GO:0003677;GO:0003677;GO:0003677;GO:0003677;GO:0003689;GO:0003689;GO:0003690;GO:0005515;GO:0005515;GO:0005524;GO:0005524;GO:0005524;GO:0005524;GO:0005634;GO:0005634;GO:0005634;GO:0005654;GO:0005654;GO:0005663;GO:0005663;GO:0005663;GO:0005730;GO:0005737;GO:0006260;GO:0006260;GO:0006260;GO:0006261;GO:0006281;GO:0006281;GO:0007004;GO:0008047;GO:0016887;GO:0016887;GO:0019904;GO:…	K10754	-
ENSG00000036054	826.312	803.967	848.656	1.05559	0.0780435	0.597249	1	991	12.688	752	10.7565	759	10.9746	760	11.9812	1008	13.2263	802	10.3412	937	12.9307	862	11.7135	816	11.1114	841	11.0502	832	12.2041	773	10.8945	903	13.2187	803	12.4293	644	9.30023	835	11.1054	Nodiff	3	100260992	100325251	+	5176	TBC1D23	GO:0005829;GO:0042147;GO:0042147;GO:0005515;GO:0005515;GO:0005794;GO:0005794;GO:0005802;GO:0005802;GO:0005829;GO:0007420;GO:0016192;GO:0031175;GO:0031410;GO:0042147;GO:0042147;GO:0042147;GO:0042147;GO:0071203;GO:0099041;GO:0099041;GO:1990403;GO:1990403;GO:0005515;GO:0005515;GO:0005794;GO:0005794;GO:0005802;GO:0005802;GO:0005829;GO:0007420;GO:0016192;GO:0031175;GO:0031410;GO:0042147;GO:0042147;GO:…	K22555	-
ENSG00000036257	1150.1	1140.45	1159.74	1.01691	0.0241972	0.847375	1	1383	7.96618	1273	8.19202	1019	6.62868	1090	7.73075	1426	8.41793	1211	7.025	1133	7.03431	1209	7.39115	1298	7.95175	1266	7.48372	1068	7.04791	1065	6.75283	1128	7.42881	911	6.34392	1046	6.79591	1077	6.44422	Nodiff	2	224470150	224585397	-	11505	CUL3	GO:0000082;GO:0000122;GO:0000209;GO:0000209;GO:0000278;GO:0000902;GO:0000922;GO:0001701;GO:0001831;GO:0004842;GO:0005112;GO:0005515;GO:0005515;GO:0005515;GO:0005634;GO:0005634;GO:0005654;GO:0005737;GO:0005737;GO:0005794;GO:0005794;GO:0005813;GO:0005815;GO:0005819;GO:0005827;GO:0005829;GO:0005856;GO:0005886;GO:0005929;GO:0006357;GO:0006511;GO:0006511;GO:0006511;GO:0006511;GO:0006513;GO:0006888;GO:…	K03869	-
ENSG00000036448	108.5	109.352	107.649	0.98442	-0.0226545	0.963742	1	105	0.986155	269	2.82256	31	0.328808	107	1.23739	66	0.635269	42	0.397264	306	3.09771	12	0.119618	98	0.978909	294	2.83373	18	0.193682	70	0.723706	36	0.386581	23	0.261153	310	3.28402	8	0.07805	Nodiff	8	2045046	2165552	+	7056	MYOM2	GO:0005515;GO:0005515;GO:0005737;GO:0005739;GO:0006936;GO:0006936;GO:0006936;GO:0008307;GO:0019900;GO:0031430;GO:0031430;GO:0031430;GO:0032982;GO:0045214;GO:0051015;GO:0005515;	K24495	-
ENSG00000036530	5.49088	4.8439	6.13786	1.26713	0.341568	0.519392	1	5	0.035408	7	0.0553814	7	0.0559828	5	0.0435982	2	0.0145151	4	0.0285276	4	0.030532	7	0.0526123	3	0.022595	10	0.0726754	9	0.0730189	8	0.0623634	8	0.0647744	6	0.0513682	1	0.00798765	2	0.0147126	Nodiff	14	99684298	99727301	+	9358	CYP46A1	GO:0004497;GO:0004497;GO:0004497;GO:0005506;GO:0005506;GO:0005783;GO:0005783;GO:0005789;GO:0005789;GO:0005789;GO:0006629;GO:0006699;GO:0006707;GO:0006707;GO:0006707;GO:0006707;GO:0006707;GO:0006707;GO:0006707;GO:0006805;GO:0007399;GO:0008202;GO:0008203;GO:0008207;GO:0008395;GO:0008395;GO:0016020;GO:0016021;GO:0016125;GO:0016491;GO:0016705;GO:0016705;GO:0020037;GO:0020037;GO:0020037;GO:0020037;GO:…	K07440	EC:1.14.14.25
ENSG00000036549	849.741	891.886	807.595	0.905491	-0.143228	0.29178	0.873275	1140	8.3867	1004	8.25191	835	6.93742	838	7.59097	912	6.87604	905	6.70516	1078	8.54808	915	7.14439	954	7.4644	920	6.94592	776	6.54047	791	6.40577	688	5.78704	646	5.74553	708	5.87499	698	5.33419	Nodiff	1	77562416	77683419	-	9008	ZZZ3	GO:0003677;GO:0005515;GO:0005634;GO:0005654;GO:0005654;GO:0005730;GO:0006355;GO:0006357;GO:0008270;GO:0008270;GO:0031063;GO:0035064;GO:0043966;GO:0043967;GO:0044154;GO:0045995;GO:0045995;GO:0046872;GO:0051302;GO:0051302;GO:0051726;GO:0051726;GO:0070577;GO:0072686;GO:0090043;GO:0140672;GO:0140672;GO:0003677;GO:0005515;GO:0005634;GO:0005654;GO:0005654;GO:0005730;GO:0006355;GO:0006357;GO:0008270;GO:…	K24536	-
ENSG00000036565	0.619543	0.857446	0.381641	0.44509	-1.16783	0.637469	1	0	0	0	0	2	0.0382819	2	0.0417383	0	0	1	0.0170692	2	0.0365369	0	0	1	0.0180259	1	0.0173938	0	0	0	0	0	0	1	0.0204904	0	0	0	0	Nodiff	8	20144855	20183206	-	3910	SLC18A1	GO:0005335;GO:0005515;GO:0005783;GO:0005789;GO:0006836;GO:0008504;GO:0008504;GO:0015842;GO:0015844;GO:0016020;GO:0016021;GO:0016021;GO:0016021;GO:0022857;GO:0022857;GO:0022857;GO:0030054;GO:0030659;GO:0030672;GO:0030672;GO:0031410;GO:0042908;GO:0042908;GO:0042910;GO:0042910;GO:0043195;GO:0045202;GO:0051610;GO:0055085;GO:0055085;GO:0070083;GO:0110165;GO:0005335;GO:0005783;GO:0005789;GO:0006836;GO:…	K08155	-
ENSG00000036672	0.373688	0.481337	0.266038	0.552706	-0.855416	0.875092	1	0	0	1	0.016369	0	0	1	0.0180408	2	0.0300314	0	0	0	0	0	0	0	0	0	0	0	0	1	0.0161286	0	0	0	0	0	0	1	0.01522	Nodiff	11	119355215	119381711	-	4523	USP2	GO:0000122;GO:0004197;GO:0004843;GO:0004843;GO:0004843;GO:0004843;GO:0004843;GO:0004843;GO:0005515;GO:0005515;GO:0005634;GO:0005654;GO:0005737;GO:0005737;GO:0005737;GO:0005813;GO:0006508;GO:0006511;GO:0006511;GO:0007049;GO:0007517;GO:0008233;GO:0008234;GO:0016020;GO:0016579;GO:0016579;GO:0016579;GO:0016579;GO:0016579;GO:0016579;GO:0016579;GO:0016787;GO:0030332;GO:0031625;GO:0032922;GO:0032922;GO:…	K11833	EC:3.4.19.12
ENSG00000036828	0.908711	0.865583	0.95184	1.09965	0.137048	1	1	0	0	0	0	0	0	3	0.0203657	2	0.0113005	2	0.0111049	0	0	0	0	0	0	0	0	1	0.00631642	3	0.0182071	2	0.0126073	1	0.00666533	0	0	0	0	Nodiff	3	122183668	122291629	+	12020	CASR	GO:0001503;GO:0001503;GO:0002931;GO:0004435;GO:0004930;GO:0004930;GO:0004930;GO:0004930;GO:0004930;GO:0005178;GO:0005509;GO:0005509;GO:0005513;GO:0005513;GO:0005513;GO:0005513;GO:0005515;GO:0005634;GO:0005737;GO:0005886;GO:0005886;GO:0005886;GO:0005886;GO:0005887;GO:0005887;GO:0005887;GO:0006874;GO:0006874;GO:0006874;GO:0006874;GO:0006915;GO:0007165;GO:0007186;GO:0007186;GO:0007186;GO:0007186;GO:…	K04612	-
ENSG00000037042	169.452	185.603	153.302	0.825966	-0.275846	0.101581	0.560287	251	5.95549	202	5.35463	183	4.90365	189	5.5217	206	5.0092	193	4.61185	144	3.68273	216	5.43945	161	4.06284	258	6.2823	139	3.7785	143	3.73498	87	2.36018	132	3.78642	112	2.99743	154	3.79569	Nodiff	17	42659284	42667006	+	2793	TUBG2	GO:0000070;GO:0000166;GO:0000212;GO:0000226;GO:0000242;GO:0000278;GO:0000930;GO:0000930;GO:0000930;GO:0005198;GO:0005200;GO:0005525;GO:0005525;GO:0005525;GO:0005525;GO:0005634;GO:0005737;GO:0005737;GO:0005813;GO:0005813;GO:0005815;GO:0005819;GO:0005829;GO:0005856;GO:0005874;GO:0005874;GO:0005874;GO:0005874;GO:0005876;GO:0005881;GO:0007017;GO:0007017;GO:0007020;GO:0007020;GO:0007020;GO:0007052;GO:…	K10389	-
ENSG00000037241	95.565	101.703	89.4268	0.879293	-0.185585	0.289904	0.87127	133	7.57204	95	6.04255	85	5.46519	107	7.50088	117	6.82661	110	6.30709	126	7.73207	96	5.80083	90	5.44959	106	6.19331	89	5.80514	86	5.38975	79	5.14246	85	5.85049	84	5.39422	64	3.78502	Nodiff	5	172958729	172969771	+	1164	RPL26L1	GO:0002181;GO:0003723;GO:0003723;GO:0003723;GO:0003735;GO:0003735;GO:0003735;GO:0005515;GO:0005840;GO:0005840;GO:0005840;GO:0006412;GO:0006412;GO:0015934;GO:0015934;GO:0022625;GO:0042273;GO:0070062;GO:1990904;GO:0002181;GO:0003723;GO:0003723;GO:0003723;GO:0003735;GO:0003735;GO:0003735;GO:0005515;GO:0005840;GO:0005840;GO:0005840;GO:0006412;GO:0006412;GO:0015934;GO:0015934;GO:0022625;GO:0042273;GO:…	K02898	-
ENSG00000037280	106.892	118.946	94.8376	0.797316	-0.326777	0.489839	0.997902	51	0.381806	91	0.761113	130	1.09911	102	0.940243	224	1.71862	49	0.36944	84	0.677822	273	2.16917	20	0.159244	78	0.599271	85	0.729043	101	0.832344	167	1.42946	29	0.262472	73	0.61643	163	1.26762	Nodiff	5	180601506	180649624	-	8852	FLT4	GO:0000166;GO:0001525;GO:0001934;GO:0001938;GO:0001944;GO:0001944;GO:0001945;GO:0001945;GO:0001946;GO:0001946;GO:0002040;GO:0002040;GO:0002244;GO:0003016;GO:0004672;GO:0004672;GO:0004712;GO:0004713;GO:0004713;GO:0004713;GO:0004713;GO:0004714;GO:0004714;GO:0004714;GO:0004714;GO:0004714;GO:0005021;GO:0005021;GO:0005021;GO:0005021;GO:0005021;GO:0005021;GO:0005515;GO:0005515;GO:0005515;GO:0005524;GO:…	K05097	EC:2.7.10.1
ENSG00000037474	1835.57	1724.2	1946.95	1.12919	0.17529	0.167256	0.705353	1929	23.2172	1986	26.705	2283	31.032	1635	24.2305	1637	20.1922	1679	20.3518	1817	23.572	1715	21.9079	1787	22.8751	2111	26.0749	2186	30.1432	2091	27.7039	1767	24.3163	1498	21.7973	1580	21.4498	1833	22.9175	Nodiff	5	6599239	6633291	-	5506	NSUN2	GO:0000049;GO:0000049;GO:0001510;GO:0001510;GO:0001510;GO:0001701;GO:0003723;GO:0005576;GO:0005634;GO:0005634;GO:0005654;GO:0005730;GO:0005737;GO:0005737;GO:0005739;GO:0005819;GO:0005856;GO:0006400;GO:0007049;GO:0007283;GO:0007286;GO:0008033;GO:0008168;GO:0008168;GO:0008168;GO:0008168;GO:0010793;GO:0016428;GO:0016428;GO:0016428;GO:0016428;GO:0016428;GO:0016428;GO:0016740;GO:0030154;GO:0030488;GO:…	K15335	EC:2.1.1.203
ENSG00000037637	740.78	766.596	714.964	0.932648	-0.100596	0.478979	0.994781	840	6.17898	870	7.14977	896	7.4434	711	6.43983	810	6.10634	831	6.15621	733	5.81173	842	6.57367	665	5.20259	847	6.39406	686	5.78127	673	5.44956	622	5.23131	579	5.14906	661	5.48438	732	5.5934	Nodiff	1	16246840	16352480	-	9009	FBXO42	GO:0005515;GO:0005515;	K10317	-
ENSG00000037749	579.045	550.682	607.407	1.10301	0.141445	0.327556	0.89991	738	4.81415	596	4.34355	556	4.09603	463	3.71887	567	3.79057	539	3.54101	620	4.35932	638	4.41715	621	4.30839	562	3.76232	579	4.32716	604	4.3372	622	4.63913	456	3.59617	543	3.99532	634	4.29615	Nodiff	5	154038959	154220478	+	10159	MFAP3	GO:0005515;GO:0005576;GO:0005634;GO:0005737;GO:0005886;GO:0005886;GO:0016020;GO:0016021;GO:0005886;GO:0016020;GO:0005515;GO:0005576;GO:0005634;GO:0005737;GO:0005886;GO:0005886;GO:0016020;GO:0016021;GO:0005515;GO:0005576;GO:0005634;GO:0005737;GO:0005886;GO:0005886;GO:0016020;GO:0016021;GO:0005886;GO:0016020;GO:0005886;GO:0016020;GO:0005886;GO:0016020;	K25407	-
ENSG00000037757	308.354	329.008	287.699	0.874444	-0.193562	0.185716	0.736808	372	7.11261	420	8.9716	339	7.32	286	6.73316	356	6.97579	410	7.89486	357	7.35729	274	5.56025	205	4.16869	432	8.47667	265	5.80488	261	5.49332	250	5.46523	309	7.1426	284	6.1248	198	3.93258	Nodiff	19	13764522	13774282	+	3466	MRI1	GO:0001650;GO:0005515;GO:0005634;GO:0005654;GO:0005737;GO:0005829;GO:0005829;GO:0008652;GO:0009086;GO:0016853;GO:0019284;GO:0019509;GO:0019509;GO:0019509;GO:0042802;GO:0042995;GO:0044237;GO:0044249;GO:0044249;GO:0046523;GO:0046523;GO:0046523;GO:0046523;GO:0001650;GO:0005515;GO:0005634;GO:0005654;GO:0005737;GO:0005829;GO:0005829;GO:0008652;GO:0009086;GO:0016853;GO:0019284;GO:0019509;GO:0019509;GO:…	K08963	EC:5.3.1.23
ENSG00000037897	152.993	151.715	154.271	1.01685	0.0241055	0.843164	1	173	5.88836	120	4.56315	145	5.57368	195	8.17241	192	6.69742	192	6.58149	157	5.75986	114	4.11824	168	6.0816	150	5.23957	127	4.95237	170	6.36951	131	5.09803	111	4.56755	137	5.25965	183	6.47033	Nodiff	12	57768471	57772119	-	1947	METTL1	GO:0000049;GO:0003723;GO:0005515;GO:0005515;GO:0005634;GO:0005654;GO:0005730;GO:0005829;GO:0006400;GO:0006400;GO:0006400;GO:0008033;GO:0008168;GO:0008176;GO:0008176;GO:0008176;GO:0008176;GO:0008176;GO:0016740;GO:0030488;GO:0030488;GO:0032259;GO:0036265;GO:0043527;GO:0106004;GO:0000049;GO:0003723;GO:0005515;GO:0005515;GO:0005634;GO:0005654;GO:0005730;GO:0005829;GO:0006400;GO:0006400;GO:0006400;GO:…	K03439	EC:2.1.1.33
ENSG00000037965	0.0562117	0	0.112423	Inf	Inf	0.977415	1	0	0	0	0	0	0	0	0	0	0	0	0	0	0	0	0	0	0	1	0.028138	0	0	0	0	0	0	0	0	0	0	0	0	Nodiff	12	54008985	54012769	+	2417	HOXC8	GO:0000122;GO:0000785;GO:0000977;GO:0000981;GO:0000981;GO:0000981;GO:0000981;GO:0003677;GO:0003677;GO:0003677;GO:0003677;GO:0003700;GO:0003700;GO:0005515;GO:0005634;GO:0005634;GO:0005634;GO:0005654;GO:0006355;GO:0006355;GO:0006357;GO:0009952;GO:0015630;GO:0030182;GO:0048705;GO:1990837;	K09308	-
ENSG00000038002	274.822	278.272	271.372	0.975204	-0.0362238	0.842783	1	292	7.4283	281	7.98634	316	9.0786	278	8.708	342	8.91642	290	7.42984	300	8.22605	270	7.29001	219	5.92531	342	8.92871	298	8.68529	269	7.53299	242	7.03889	235	7.22747	228	6.54228	241	6.3687	Nodiff	4	177430774	177442437	-	2605	AGA	GO:0003948;GO:0003948;GO:0003948;GO:0003948;GO:0005515;GO:0005576;GO:0005615;GO:0005737;GO:0005764;GO:0005764;GO:0005764;GO:0005783;GO:0006508;GO:0006517;GO:0006517;GO:0008233;GO:0016787;GO:0016787;GO:0016787;GO:0035578;GO:0016787;GO:0016787;GO:0016787;GO:0016787;	K01444	EC:3.5.1.26
ENSG00000038210	601.644	548.463	654.825	1.19393	0.255717	0.0910709	0.525635	825	14.8365	500	10.0457	495	10.0533	367	8.12662	599	11.0398	530	9.59903	710	13.7625	699	13.3417	813	15.5499	520	9.59701	549	11.3112	506	10.017	673	13.838	582	12.6535	598	12.1301	728	13.5999	Nodiff	4	25160663	25279204	+	3685	PI4K2B	GO:0000166;GO:0004430;GO:0004430;GO:0004430;GO:0005524;GO:0016020;GO:0016301;GO:0016310;GO:0016740;GO:0046854;GO:0000139;GO:0000166;GO:0004430;GO:0004430;GO:0004430;GO:0004430;GO:0004430;GO:0004430;GO:0005524;GO:0005737;GO:0005768;GO:0005789;GO:0005802;GO:0005829;GO:0005829;GO:0005886;GO:0005886;GO:0006629;GO:0006661;GO:0007030;GO:0007032;GO:0016020;GO:0016301;GO:0016310;GO:0016740;GO:0031901;GO:…	K13711	EC:2.7.1.67
ENSG00000038219	3689.7	3503.77	3875.63	1.10613	0.145523	0.26951	0.849063	5236	21.8754	4117	19.2164	4150	19.5808	2208	11.3585	3122	13.3674	3235	13.6115	3760	16.932	4315	19.1335	4254	18.9023	4445	19.0583	4009	19.1891	3962	18.2213	3795	18.128	2306	11.6474	3260	15.3625	3659	15.8798	Nodiff	4	13568738	13627725	-	15862	BOD1L1	GO:0000922;GO:0000940;GO:0004864;GO:0005515;GO:0005654;GO:0005694;GO:0005813;GO:0005876;GO:0006281;GO:0006974;GO:0031297;GO:0032515;GO:0048188;GO:0051568;GO:0051721;GO:0005694;GO:0005737;GO:0005815;GO:0005856;GO:0007049;GO:0051301;	-	-
ENSG00000038274	2273.22	2274.97	2271.47	0.998463	-0.00221965	0.969309	1	2550	19.4238	2450	20.8495	2306	19.8372	1955	18.3362	2535	19.7893	2388	18.3191	2814	23.1038	2448	19.7908	2431	19.6943	2438	19.0583	2050	17.89	2062	17.2899	2117	18.4373	2163	19.9188	1996	17.1492	2055	16.2605	Nodiff	5	163503114	163519558	+	8700	MAT2B	GO:0005515;GO:0005515;GO:0005634;GO:0005634;GO:0005829;GO:0006556;GO:0006556;GO:0006556;GO:0006730;GO:0019899;GO:0048269;GO:0048269;GO:0048269;GO:0048270;GO:0048270;GO:0050790;GO:0070062;GO:0006556;GO:0006730;GO:0006556;GO:0006730;GO:0005515;GO:0005515;GO:0005634;GO:0005634;GO:0005829;GO:0006556;GO:0006556;GO:0006556;GO:0006730;GO:0019899;GO:0048269;GO:0048269;GO:0048269;GO:0048270;GO:0048270;GO:…	K00789	EC:2.5.1.6
ENSG00000038358	1685.51	1570.6	1800.43	1.14633	0.197026	0.115758	0.595305	2009	21.6833	1756	21.1741	1586	19.3319	1528	20.3066	1567	17.333	1714	18.6308	1547	17.997	1704	19.5197	1850	21.2363	2141	23.7147	1812	22.4061	1861	22.1106	1468	18.1157	1169	15.2536	1973	24.0193	1528	17.1315	Nodiff	16	67873052	67884499	+	6140	EDC4	GO:0000932;GO:0000932;GO:0000932;GO:0005515;GO:0005515;GO:0005515;GO:0005634;GO:0005654;GO:0005737;GO:0005829;GO:0008150;GO:0016020;GO:0031087;GO:0031087;GO:0031087;GO:0036464;GO:0031087;GO:0031087;GO:0031087;GO:0031087;GO:0031087;GO:0031087;	K12616	-
ENSG00000038382	1754.57	1615.71	1893.44	1.17189	0.228841	0.11734	0.599099	1995	6.74978	1747	6.6035	2271	8.67739	1229	5.11995	1472	5.10402	1705	5.80959	1488	5.42642	1904	6.83709	1842	6.62821	1645	5.71174	2281	8.84164	1982	7.38174	1791	6.92826	1036	4.23758	1891	7.21649	1948	6.8464	Nodiff	5	14143342	14532128	+	19587	TRIO	GO:0005085;GO:0005515;GO:0007411;GO:0007417;GO:0000166;GO:0004672;GO:0004672;GO:0004674;GO:0004674;GO:0004674;GO:0004712;GO:0005085;GO:0005085;GO:0005085;GO:0005085;GO:0005085;GO:0005085;GO:0005515;GO:0005515;GO:0005515;GO:0005524;GO:0005524;GO:0005524;GO:0005737;GO:0005737;GO:0005829;GO:0005829;GO:0006468;GO:0006468;GO:0007185;GO:0007411;GO:0007411;GO:0007411;GO:0007417;GO:0007417;GO:0016301;GO:…	K08810	EC:2.7.11.1
ENSG00000038427	2146.13	3628.85	663.407	0.182814	-2.45155	6.65e-05	0.00211688	3267	14.7502	3572	18.0175	3651	18.6159	1356	7.53832	3544	16.3983	3362	15.2869	2561	12.4629	9747	46.7064	340	1.63263	590	2.73373	457	2.36388	401	1.99297	588	3.03534	311	1.69754	603	3.07081	1748	8.19815	Down Regulation	5	83471618	83582303	+	14678	VCAN	GO:0001501;GO:0001649;GO:0001750;GO:0005509;GO:0005509;GO:0005515;GO:0005539;GO:0005540;GO:0005540;GO:0005540;GO:0005540;GO:0005576;GO:0005576;GO:0005576;GO:0005615;GO:0005788;GO:0005796;GO:0007155;GO:0007155;GO:0007155;GO:0007417;GO:0008037;GO:0008347;GO:0012505;GO:0016020;GO:0030021;GO:0030246;GO:0031012;GO:0031012;GO:0033165;GO:0042995;GO:0043202;GO:0062023;GO:0062023;GO:0005509;GO:0005509;GO:…	K06793	-
ENSG00000038532	804.552	787.395	821.71	1.04358	0.0615426	0.639979	1	927	4.89575	995	5.87081	925	5.51705	655	4.2594	689	3.72921	920	4.89331	770	4.38323	848	4.75328	796	4.47109	898	4.86712	793	4.79815	935	5.43576	794	4.79449	569	3.63299	754	4.49158	738	4.04877	Nodiff	16	10944539	11182186	+	12548	CLEC16A	GO:0003674;GO:0005764;GO:0005765;GO:0005768;GO:0005770;GO:0005794;GO:0005829;GO:0006914;GO:0008333;GO:0009267;GO:0010008;GO:0016020;GO:0016021;GO:0016197;GO:0031982;GO:0036020;GO:1901096;GO:1901097;GO:1904263;GO:1904766;GO:0003674;GO:0005764;GO:0005765;GO:0005768;GO:0005770;GO:0005794;GO:0005829;GO:0006914;GO:0008333;GO:0009267;GO:0010008;GO:0016020;GO:0016021;GO:0016197;GO:0031982;GO:0036020;GO:…	K19513	-
ENSG00000038945	141.532	216.376	66.6881	0.308205	-1.69804	0.00283966	0.0463804	163	1.38274	126	1.19415	61	0.584396	95	0.9923	330	2.86896	578	4.93804	246	2.24932	271	2.43994	66	0.595465	11	0.0957636	28	0.272127	41	0.382864	62	0.601348	95	0.974288	89	0.851589	104	0.916457	Down Regulation	8	16107878	16567490	-	7812	MSR1	GO:0001540;GO:0001540;GO:0001540;GO:0005044;GO:0005044;GO:0005044;GO:0005044;GO:0005515;GO:0005515;GO:0005581;GO:0005829;GO:0005886;GO:0005886;GO:0005886;GO:0005886;GO:0005887;GO:0006897;GO:0006898;GO:0006898;GO:0006898;GO:0006898;GO:0006898;GO:0006911;GO:0006911;GO:0009897;GO:0010629;GO:0010629;GO:0010744;GO:0010744;GO:0010886;GO:0010886;GO:0010886;GO:0016020;GO:0016020;GO:0016020;GO:0016021;GO:…	K06558	-
ENSG00000039068	103.496	88.5873	118.405	1.33659	0.418558	0.255601	0.833768	74	0.807102	79	0.962628	77	0.948446	168	2.25618	73	0.815976	45	0.494292	101	1.18736	121	1.40068	94	1.0904	82	0.917838	95	1.18708	254	3.04957	72	0.897866	61	0.804337	109	1.34095	133	1.50687	Nodiff	16	68737292	68835537	+	6076	CDH1	GO:0005509;GO:0005509;GO:0005509;GO:0005509;GO:0005515;GO:0005515;GO:0005515;GO:0005576;GO:0005737;GO:0005737;GO:0005768;GO:0005794;GO:0005802;GO:0005886;GO:0005886;GO:0005886;GO:0005886;GO:0005886;GO:0005912;GO:0005912;GO:0007155;GO:0007155;GO:0007155;GO:0007156;GO:0007156;GO:0007156;GO:0007156;GO:0007416;GO:0007416;GO:0008013;GO:0008013;GO:0009410;GO:0009636;GO:0009898;GO:0010033;GO:0010468;GO:…	K05689	-
ENSG00000039123	974.866	967.623	982.11	1.01497	0.0214403	0.873609	1	1156	12.0699	1078	12.5748	1018	12.0038	860	11.0563	1108	11.8561	993	10.4417	1054	11.8618	1003	11.1149	1054	11.7043	1079	11.5617	906	10.8377	919	10.5626	915	10.9232	832	10.5022	793	9.33914	999	10.8352	Nodiff	5	55307989	55425579	+	6347	MTREX	GO:0000166;GO:0000176;GO:0000178;GO:0000398;GO:0000460;GO:0000460;GO:0003676;GO:0003676;GO:0003723;GO:0003723;GO:0003723;GO:0003724;GO:0003724;GO:0003724;GO:0003724;GO:0004386;GO:0005515;GO:0005515;GO:0005524;GO:0005524;GO:0005524;GO:0005634;GO:0005634;GO:0005654;GO:0005654;GO:0005654;GO:0005681;GO:0005730;GO:0006364;GO:0006397;GO:0006401;GO:0006401;GO:0006401;GO:0006401;GO:0006974;GO:0008380;GO:…	K12598	EC:3.6.4.13
ENSG00000039319	1488.26	1628.07	1348.45	0.82825	-0.271861	0.162767	0.693791	1721	7.36281	1709	8.16846	1846	8.91908	1156	6.08959	1656	7.26074	1462	6.29919	1556	7.17524	2795	12.6912	1105	5.02789	1221	5.36086	1135	5.56314	1226	5.7738	1252	6.1242	958	4.95496	1291	6.22984	2058	9.14608	Nodiff	5	80408013	80483379	+	15490	ZFYVE16	GO:0005515;GO:0005515;GO:0005545;GO:0005547;GO:0005737;GO:0005768;GO:0005769;GO:0005829;GO:0006622;GO:0006622;GO:0007165;GO:0016020;GO:0016050;GO:0016197;GO:0016197;GO:0030100;GO:0031901;GO:0031901;GO:0031901;GO:0043231;GO:0046872;GO:0046872;GO:0046872;GO:0005515;GO:0005515;GO:0005545;GO:0005547;GO:0005737;GO:0005768;GO:0005769;GO:0005829;GO:0006622;GO:0006622;GO:0007165;GO:0016020;GO:0016050;GO:…	K04679	-
ENSG00000039523	614.48	638.129	590.83	0.925879	-0.111104	0.438555	0.981079	828	8.15444	592	6.51359	742	8.25264	728	8.828	585	5.90442	724	7.18087	597	6.33726	632	6.606	637	6.67212	640	6.46844	534	6.02513	624	6.76483	508	5.72018	520	6.19126	568	6.30957	479	4.90034	Nodiff	16	67518418	67546788	+	6729	RIPOR1	GO:0005515;GO:0005737;GO:0005737;GO:0005794;GO:0007266;GO:0009267;GO:0009611;GO:0012506;GO:0016020;GO:0030335;GO:0034067;GO:0051683;GO:0070062;GO:0071889;GO:0090316;GO:0005515;GO:0005737;GO:0005737;GO:0005737;GO:0005794;GO:0007266;GO:0009267;GO:0009611;GO:0012506;GO:0016020;GO:0030335;GO:0031252;GO:0034067;GO:0035024;GO:0051683;GO:0070062;GO:0071889;GO:0090316;GO:1990869;GO:2001107;GO:0005515;GO:…	K24818	-
ENSG00000039560	27.8346	44.003	11.6663	0.265125	-1.91526	0.00033176	0.00810428	127	1.11018	57	0.55667	45	0.444248	24	0.258325	25	0.223968	34	0.299324	31	0.292088	42	0.389668	14	0.13016	15	0.134566	14	0.140209	14	0.134718	7	0.069963	5	0.0528408	6	0.0591598	15	0.136209	Down Regulation	5	34656328	34832612	+	7581	RAI14	GO:0001650;GO:0003779;GO:0003779;GO:0005515;GO:0005515;GO:0005634;GO:0005654;GO:0005737;GO:0005829;GO:0005856;GO:0005938;GO:0007283;GO:0030054;GO:0030154;GO:0005515;GO:0097190;GO:0097190;GO:1901222;GO:1901222;GO:0005515;GO:0097190;GO:0097190;GO:1901222;GO:1901222;GO:0001650;GO:0003779;GO:0003779;GO:0005515;GO:0005515;GO:0005634;GO:0005654;GO:0005737;GO:0005829;GO:0005856;GO:0005938;GO:0007283;GO:…	-	-
ENSG00000039600	8.57483	8.6829	8.46677	0.975108	-0.0363656	0.904562	1	8	0.151951	9	0.190981	10	0.214506	6	0.140324	5	0.0973288	11	0.210417	8	0.163782	17	0.342705	7	0.141407	3	0.0584777	5	0.108804	12	0.250902	7	0.152018	15	0.344442	9	0.192816	5	0.098653	Nodiff	5	157625679	157671480	-	3489	SOX30	GO:0000122;GO:0000785;GO:0000978;GO:0000981;GO:0000981;GO:0001227;GO:0001228;GO:0003677;GO:0005515;GO:0005634;GO:0005634;GO:0005654;GO:0005737;GO:0005829;GO:0006357;GO:0007286;GO:0008013;GO:0010369;GO:0030178;GO:0031960;GO:0043231;GO:0045944;GO:0120211;GO:1990837;GO:1990837;GO:0000122;GO:0000122;GO:0000785;GO:0000978;GO:0000981;GO:0000981;GO:0001227;GO:0001227;GO:0001228;GO:0001228;GO:0001228;GO:…	K09271	-
ENSG00000039650	911.77	852.839	970.701	1.1382	0.186753	0.151094	0.671598	1142	16.6512	820	13.3576	1042	17.1583	762	13.6805	898	13.4188	790	11.6006	820	12.8872	1012	15.661	861	13.3519	1137	17.0136	974	16.2705	946	15.1838	811	13.5202	669	11.7928	1065	17.5153	963	14.5859	Nodiff	19	49859882	49878351	-	4545	PNKP	GO:0005515;GO:0005654;GO:0005730;GO:0006281;GO:0006281;GO:0046403;GO:0046403;GO:0046404;GO:0046404;GO:0098506;GO:0000166;GO:0000718;GO:0003684;GO:0003690;GO:0003690;GO:0003824;GO:0004519;GO:0005515;GO:0005515;GO:0005515;GO:0005524;GO:0005634;GO:0005634;GO:0005654;GO:0005654;GO:0005694;GO:0005730;GO:0005739;GO:0006261;GO:0006281;GO:0006281;GO:0006281;GO:0006281;GO:0006287;GO:0006303;GO:0006974;GO:…	K08073	-
ENSG00000039987	1.20425	1.03003	1.37847	1.33828	0.42038	0.770193	1	1	0.0250452	2	0.0559615	1	0.0282846	0	0	0	0	4	0.100893	1	0.0269953	0	0	1	0.026637	4	0.102811	4	0.114775	0	0	0	0	0	0	2	0.0564992	0	0	Nodiff	19	12751702	12758458	+	2646	BEST2	GO:0003674;GO:0005254;GO:0005254;GO:0005254;GO:0005254;GO:0005515;GO:0005886;GO:0005929;GO:0006811;GO:0006821;GO:0007608;GO:0008150;GO:0016020;GO:0016021;GO:0034707;GO:0034707;GO:0051899;GO:1902476;GO:0003674;GO:0005254;GO:0005254;GO:0005254;GO:0005254;GO:0005515;GO:0005886;GO:0005929;GO:0006811;GO:0006821;GO:0007608;GO:0008150;GO:0016020;GO:0016021;GO:0034707;GO:0034707;GO:0051899;GO:1902476;GO:…	K13879	-
ENSG00000040199	392.671	381.266	404.076	1.05983	0.0838289	0.561207	1	477	2.53027	393	2.32903	461	2.76168	290	1.89414	392	2.13104	362	1.93389	409	2.33849	479	2.69675	363	2.04793	455	2.47694	463	2.81378	362	2.1138	386	2.34109	305	1.95596	360	2.15396	390	2.14901	Nodiff	16	71637835	71724701	-	12493	PHLPP2	GO:0004722;GO:0004722;GO:0001917;GO:0004721;GO:0004722;GO:0004722;GO:0004722;GO:0004722;GO:0004722;GO:0004722;GO:0005515;GO:0005515;GO:0005634;GO:0005654;GO:0005737;GO:0005737;GO:0005737;GO:0005737;GO:0005829;GO:0005829;GO:0006470;GO:0007165;GO:0016020;GO:0016787;GO:0017018;GO:0021766;GO:0042622;GO:0043231;GO:0045171;GO:0046872;GO:0072686;GO:0004721;GO:0004722;GO:0004722;GO:0004722;GO:0004722;GO:…	K16340	EC:3.1.3.16
ENSG00000040275	250.143	250.485	249.8	0.997266	-0.00394993	0.999815	1	341	4.73255	326	5.05468	214	3.35413	196	3.34938	229	3.25712	214	2.99109	277	4.14366	351	5.17018	297	4.38387	332	4.72863	229	3.64114	188	2.87215	203	3.22121	230	3.85905	201	3.14648	237	3.41677	Nodiff	5	169583636	169604778	+	4775	SPDL1	GO:0000132;GO:0000132;GO:0000775;GO:0000776;GO:0000922;GO:0000922;GO:0000940;GO:0000940;GO:0005515;GO:0005515;GO:0005634;GO:0005694;GO:0005737;GO:0005815;GO:0005829;GO:0005856;GO:0007049;GO:0007080;GO:0007080;GO:0007094;GO:0007094;GO:0016477;GO:0019899;GO:0034501;GO:0034501;GO:0034501;GO:0034501;GO:0043515;GO:0043515;GO:0051301;	K26098	-
ENSG00000040341	205.393	233.484	177.302	0.759376	-0.397113	0.00662434	0.0899285	298	2.20307	307	2.53563	214	1.7867	188	1.71134	272	2.06082	237	1.76456	245	1.95228	241	1.89098	177	1.3917	186	1.41118	166	1.40599	130	1.05795	183	1.54684	193	1.72497	143	1.19244	169	1.29785	Nodiff	8	73420369	73747708	-	8964	STAU2	GO:0003723;GO:0003725;GO:0003725;GO:0005515;GO:0005515;GO:0005634;GO:0005730;GO:0005737;GO:0005783;GO:0005874;GO:0016020;GO:0032839;GO:0003723;GO:0003725;GO:0003725;GO:0005515;GO:0005515;GO:0005634;GO:0005634;GO:0005730;GO:0005737;GO:0005737;GO:0005783;GO:0005874;GO:0010468;GO:0010494;GO:0016020;GO:0019894;GO:0030424;GO:0030425;GO:0030544;GO:0031965;GO:0032839;GO:0032956;GO:0034599;GO:0043022;GO:…	K17597	-
ENSG00000040487	163.033	185.644	140.423	0.75641	-0.402759	0.0102472	0.125602	180	4.441	146	4.02435	203	5.65626	191	5.80242	273	6.90286	225	5.59069	151	4.01559	209	5.47284	110	2.88643	150	3.798	150	4.23995	99	2.68876	151	4.25959	115	3.43019	133	3.70125	160	4.10067	Nodiff	1	19312326	19329300	+	2686	SLC66A1	GO:0005764;GO:0005765;GO:0005765;GO:0005765;GO:0005765;GO:0006865;GO:0015174;GO:0015174;GO:0015174;GO:0015174;GO:0015189;GO:0015189;GO:0015819;GO:0016020;GO:0016021;GO:0016021;GO:0031301;GO:0043231;GO:0055085;GO:0061459;GO:0080144;GO:0080144;GO:1903401;GO:1903826;GO:1990822;GO:0005764;GO:0005765;GO:0005765;GO:0005765;GO:0006865;GO:0015174;GO:0015174;GO:0015174;GO:0015189;GO:0015189;GO:0015819;GO:…	K23678	-
ENSG00000040531	392.567	384.981	400.153	1.03941	0.0557643	0.685356	1	427	5.71775	415	6.2084	400	6.04898	368	6.06753	472	6.47734	486	6.55402	359	5.18149	358	5.08789	418	5.95297	433	5.95032	341	5.23133	354	5.21806	365	5.5882	344	5.56887	407	6.14723	391	5.43877	Nodiff	17	3636459	3663103	+	4949	CTNS	GO:0005764;GO:0005764;GO:0005765;GO:0005765;GO:0005765;GO:0005770;GO:0005774;GO:0005886;GO:0006520;GO:0006749;GO:0006811;GO:0007420;GO:0015031;GO:0015184;GO:0015184;GO:0015184;GO:0015293;GO:0015295;GO:0015811;GO:0015811;GO:0016020;GO:0016021;GO:0033162;GO:0042438;GO:0042470;GO:0043231;GO:0045111;GO:0046034;GO:0048021;GO:0050890;GO:0055085;GO:0070062;GO:1902600;GO:0005515;GO:0005764;GO:0005764;GO:…	K12386	-
ENSG00000040608	22.5034	29.4454	15.5615	0.528488	-0.920059	0.00751306	0.0984848	25	0.529987	62	1.46843	24	0.574595	33	0.861403	36	0.782142	22	0.469702	28	0.639804	20	0.450001	15	0.338203	26	0.565659	21	0.510042	3	0.0700092	12	0.290863	14	0.358811	17	0.406502	12	0.264261	Nodiff	22	20241415	20283246	-	3126	RTN4R	GO:0005515;GO:0005515;GO:0005515;GO:0005515;GO:0005515;GO:0005783;GO:0005886;GO:0005886;GO:0005886;GO:0005886;GO:0005887;GO:0005887;GO:0007166;GO:0007166;GO:0007409;GO:0008201;GO:0008201;GO:0008289;GO:0009986;GO:0009986;GO:0009986;GO:0009986;GO:0010977;GO:0010977;GO:0010977;GO:0016020;GO:0022038;GO:0022038;GO:0023041;GO:0023041;GO:0030424;GO:0030425;GO:0030426;GO:0030517;GO:0030517;GO:0031225;GO:…	K16659	-
ENSG00000040633	594.791	687.092	502.49	0.731329	-0.451407	0.00105875	0.0214521	688	16.6826	717	19.4236	617	16.8961	783	23.3778	867	21.5453	942	23.0038	676	17.6679	553	14.2317	537	13.8487	602	14.9805	402	11.1677	499	13.3194	433	12.0045	537	15.742	421	11.5145	406	10.2265	Nodiff	17	7235029	7239722	-	2733	PHF23	GO:0005515;GO:0005515;GO:0005634;GO:0005634;GO:0005654;GO:0005737;GO:0006914;GO:0031398;GO:0046872;GO:1901097;GO:1902902;GO:0005654;GO:0046872;GO:0005515;GO:0005515;GO:0005634;GO:0005634;GO:0005654;GO:0005737;GO:0006914;GO:0031398;GO:0046872;GO:1901097;GO:1902902;GO:0005515;GO:0005515;GO:0005634;GO:0005634;GO:0005654;GO:0005737;GO:0006914;GO:0031398;GO:0046872;GO:1901097;GO:1902902;GO:0005654;	-	-
ENSG00000040933	1942.21	1821.75	2062.67	1.13225	0.17919	0.161764	0.691213	2176	10.9336	2180	12.2375	2063	11.7065	1284	7.94392	1678	8.64077	1833	9.27555	2127	11.5195	2267	12.0896	2003	10.7039	2609	13.4534	2068	11.9046	1866	10.321	1817	10.4385	1561	9.48238	2048	11.607	1833	9.56735	Nodiff	2	98444854	98594392	+	13189	INPP4A	GO:0005515;GO:0005634;GO:0005654;GO:0005737;GO:0005737;GO:0005768;GO:0005829;GO:0005886;GO:0006629;GO:0006661;GO:0006793;GO:0007165;GO:0014069;GO:0016020;GO:0016316;GO:0016316;GO:0016316;GO:0016316;GO:0016316;GO:0016787;GO:0017161;GO:0017161;GO:0030054;GO:0031901;GO:0031965;GO:0034597;GO:0036092;GO:0043647;GO:0045202;GO:0052828;GO:0052828;GO:0055038;GO:0005515;GO:0005634;GO:0005654;GO:0005737;GO:…	K01109	EC:3.1.3.66
ENSG00000041353	61.4368	67.5305	55.3431	0.819528	-0.287135	0.335383	0.908461	38	0.352005	104	1.0763	87	0.910144	48	0.547487	51	0.484165	36	0.335848	96	0.958518	113	1.11097	49	0.482749	71	0.674962	60	0.636763	51	0.520049	27	0.285964	38	0.42556	63	0.658255	66	0.635091	Nodiff	18	54717860	54895516	+	7154	RAB27B	GO:0003924;GO:0003924;GO:0005525;GO:0005525;GO:0000166;GO:0003924;GO:0003924;GO:0003924;GO:0003924;GO:0003924;GO:0003925;GO:0005515;GO:0005515;GO:0005525;GO:0005525;GO:0005525;GO:0005525;GO:0005737;GO:0005768;GO:0005770;GO:0005794;GO:0005795;GO:0005886;GO:0016020;GO:0016324;GO:0016787;GO:0017157;GO:0019003;GO:0019904;GO:0030140;GO:0030141;GO:0030667;GO:0031088;GO:0031489;GO:0032402;GO:0032585;GO:…	K07886	-
ENSG00000041357	1346.81	1372.95	1320.67	0.96192	-0.0560113	0.656928	1	1677	15.8899	1426	15.0954	1158	12.3915	1347	15.7153	1715	16.6537	1464	13.9703	1525	15.5748	1420	14.2802	1504	15.1564	1391	13.5261	1085	11.7782	1269	13.2361	1188	12.8703	1285	14.7199	1052	11.2433	1293	12.7267	Nodiff	15	78540405	78552417	+	6994	PSMA4	GO:0000502;GO:0005634;GO:0005839;GO:0005839;GO:0019773;GO:0019773;GO:0019773;GO:0051603;GO:0051603;GO:0000502;GO:0000502;GO:0000502;GO:0000932;GO:0000932;GO:0005515;GO:0005634;GO:0005634;GO:0005654;GO:0005654;GO:0005737;GO:0005829;GO:0005829;GO:0005829;GO:0005839;GO:0005839;GO:0005839;GO:0005839;GO:0005839;GO:0006511;GO:0006511;GO:0010498;GO:0019773;GO:0019773;GO:0019773;GO:0019773;GO:0043161;GO:…	K02728	EC:3.4.25.1
ENSG00000041515	4.92587	4.0089	5.84283	1.45746	0.54346	0.358098	0.931812	6	0.0451018	8	0.0671843	0	0	1	0.00925571	8	0.0616298	1	0.00757038	6	0.0486136	5	0.0398906	11	0.0879419	7	0.0540004	4	0.034448	3	0.0248241	7	0.0601621	4	0.0363508	8	0.0678298	1	0.00780854	Nodiff	13	108596152	109208005	+	8816	MYO16	GO:0000166;GO:0003774;GO:0003774;GO:0003779;GO:0005515;GO:0005515;GO:0005524;GO:0005524;GO:0005524;GO:0005654;GO:0005654;GO:0005737;GO:0005737;GO:0005886;GO:0008285;GO:0014065;GO:0016459;GO:0016459;GO:0016459;GO:0016459;GO:0019903;GO:0021549;GO:0048471;GO:0048471;GO:0048812;GO:0051015;GO:0051015;GO:2000134;GO:2000134;GO:0000166;GO:0003774;GO:0003774;GO:0003779;GO:0005515;GO:0005515;GO:0005524;GO:…	K17481	-
ENSG00000041802	1261.35	1218.11	1304.6	1.071	0.0989582	0.598088	1	1950	26.9164	1565	24.1341	969	15.1054	1046	17.7779	980	13.8633	1754	24.383	1155	17.1842	1064	15.5877	1668	24.4872	1647	23.3309	989	15.6401	1147	17.4283	901	14.2197	1576	26.2997	1110	17.282	947	13.5787	Nodiff	3	194640791	194672463	-	4801	LSG1	GO:0000054;GO:0000166;GO:0003924;GO:0003924;GO:0003924;GO:0003924;GO:0005525;GO:0005525;GO:0005525;GO:0005634;GO:0005654;GO:0005737;GO:0005783;GO:0005783;GO:0005829;GO:0005829;GO:0015030;GO:0015031;GO:0016020;GO:0016604;GO:0016787;GO:0051168;GO:0000166;GO:0003924;GO:0003924;GO:0005525;GO:0005525;GO:0000166;GO:0003924;	K14539	EC:3.6.1.-
ENSG00000041880	168.087	180.954	155.22	0.857787	-0.221308	0.182866	0.732244	232	4.80755	189	4.37555	193	4.51667	213	5.43479	174	3.69524	209	4.36171	162	3.61838	167	3.67291	208	4.58416	182	3.87046	141	3.34747	173	3.9463	120	2.84315	125	3.13154	150	3.50603	92	1.98039	Nodiff	3	51942345	51948867	+	3198	PARP3	GO:0000723;GO:0003824;GO:0003950;GO:0003950;GO:0003950;GO:0003950;GO:0003950;GO:0005515;GO:0005634;GO:0005654;GO:0005694;GO:0005730;GO:0005737;GO:0005814;GO:0005815;GO:0005856;GO:0006281;GO:0006281;GO:0006302;GO:0006302;GO:0006302;GO:0006302;GO:0006471;GO:0006471;GO:0006471;GO:0006471;GO:0006471;GO:0006974;GO:0016604;GO:0016740;GO:0016757;GO:0030592;GO:0035861;GO:0035861;GO:0045171;GO:0045829;GO:…	K10798	EC:2.4.2.30
ENSG00000041982	39.6345	21.3658	57.9032	2.71009	1.43834	0.18758	0.738733	22	0.151253	8	0.0614479	41	0.31834	9	0.076189	15	0.105689	14	0.096936	18	0.133389	55	0.401331	20	0.146242	31	0.218726	101	0.795545	14	0.105954	5	0.0393038	13	0.108053	36	0.279173	218	1.55692	Nodiff	9	115019575	115118257	-	9639	TNC	GO:0001558;GO:0001649;GO:0002009;GO:0005201;GO:0005515;GO:0005515;GO:0005576;GO:0005576;GO:0005576;GO:0005576;GO:0005604;GO:0005614;GO:0005615;GO:0005615;GO:0005788;GO:0005925;GO:0007155;GO:0007155;GO:0007155;GO:0007155;GO:0007528;GO:0008284;GO:0009611;GO:0009611;GO:0010628;GO:0014012;GO:0016020;GO:0030155;GO:0030334;GO:0042127;GO:0042127;GO:0045545;GO:0050727;GO:0060739;GO:0060740;GO:0062023;GO:…	K06252	-
ENSG00000041988	225.687	233.7	217.674	0.931424	-0.10249	0.51233	1	230	3.74773	217	3.95034	297	5.4654	223	4.47417	276	4.609	294	4.82461	206	3.61802	245	4.23706	197	3.41403	252	4.21402	206	3.84564	214	3.83851	193	3.59567	209	4.11716	185	3.40016	204	3.45301	Nodiff	1	6624868	6635586	+	4067	THAP3	GO:0003677;GO:0005515;GO:0005515;GO:0045944;GO:0046872;GO:0003677;GO:0005515;GO:0005515;GO:0045944;GO:0046872;GO:0003677;GO:0005515;GO:0005515;GO:0045944;GO:0046872;GO:0003677;GO:0003677;	K23203	-
ENSG00000042062	49.4184	35.0914	63.7453	1.81655	0.861204	3.63e-05	0.00127379	39	0.429108	37	0.454819	41	0.509461	30	0.406434	38	0.428492	46	0.509723	40	0.474379	29	0.338655	69	0.807441	75	0.846874	52	0.65549	76	0.9205	62	0.779966	48	0.638491	55	0.682578	51	0.582906	Nodiff	20	50586108	50691542	-	6023	RIPOR3	GO:0005515;	K24818	-
ENSG00000042088	684.48	650.826	718.134	1.10342	0.141982	0.303468	0.882939	734	7.81647	670	7.97121	663	7.97358	507	6.64798	813	8.87285	829	8.89086	699	8.02334	660	7.45961	717	8.12071	825	9.01622	690	8.41831	602	7.05699	663	8.07254	651	8.38122	701	8.42016	632	6.99131	Nodiff	14	89954939	90044764	+	6223	TDP1	GO:0004518;GO:0005634;GO:0005634;GO:0005634;GO:0005654;GO:0005886;GO:0006281;GO:0006281;GO:0006281;GO:0006974;GO:0008081;GO:0008081;GO:0016787;GO:0043231;GO:0090305;GO:0004518;GO:0005634;GO:0005634;GO:0005634;GO:0005654;GO:0005886;GO:0006281;GO:0006281;GO:0006281;GO:0006974;GO:0008081;GO:0008081;GO:0016787;GO:0043231;GO:0090305;GO:0000012;GO:0000012;GO:0003690;GO:0003690;GO:0003697;GO:0003697;GO:…	K10862	EC:3.1.4.-
ENSG00000042286	136.137	161.053	111.221	0.690585	-0.534109	0.00103695	0.0210595	161	2.07778	130	1.87436	190	2.76919	189	3.00333	200	2.64522	205	2.66442	128	1.78052	162	2.21895	124	1.70199	97	1.2847	89	1.31591	130	1.84683	92	1.35751	108	1.68504	97	1.412	108	1.44785	Nodiff	10	70098223	70132934	-	5135	AIFM2	GO:0003677;GO:0004174;GO:0004174;GO:0005515;GO:0005615;GO:0005634;GO:0005737;GO:0005737;GO:0005737;GO:0005739;GO:0005739;GO:0005739;GO:0005741;GO:0005741;GO:0005811;GO:0005829;GO:0005886;GO:0006743;GO:0008637;GO:0008637;GO:0016020;GO:0016021;GO:0016491;GO:0016491;GO:0016491;GO:0016655;GO:0022904;GO:0031966;GO:0043065;GO:0043065;GO:0050660;GO:0050660;GO:0110076;GO:1900407;GO:0003677;GO:0004174;GO:…	K22745	-
ENSG00000042317	23.3729	24.0978	22.648	0.939837	-0.0895181	0.791582	1	28	0.270016	31	0.333986	28	0.30494	14	0.166237	24	0.237192	26	0.25251	29	0.301434	27	0.276346	21	0.215383	41	0.405762	23	0.254109	7	0.0743084	22	0.24257	20	0.23317	18	0.195791	23	0.230402	Nodiff	14	88384924	88470350	+	6872	SPATA7	GO:0000226;GO:0001750;GO:0005515;GO:0005654;GO:0005737;GO:0005739;GO:0005829;GO:0005856;GO:0005930;GO:0005930;GO:0007601;GO:0015630;GO:0032391;GO:0036064;GO:0036064;GO:0042995;GO:0045494;GO:0045494;GO:0050896;GO:0120200;GO:0120206;GO:1903546;GO:1903546;GO:1903621;GO:1903621;GO:0000226;GO:0000226;GO:0001750;GO:0005515;GO:0005654;GO:0005737;GO:0005739;GO:0005829;GO:0005856;GO:0005930;GO:0005930;GO:…	K19655	-
ENSG00000042429	109.518	105.632	113.404	1.07358	0.102427	0.573502	1	139	0.554574	132	0.588374	120	0.540694	87	0.427397	107	0.437508	109	0.437972	116	0.498846	95	0.402278	130	0.551631	112	0.458584	94	0.429669	106	0.465542	113	0.515473	96	0.46305	95	0.42752	118	0.48905	Nodiff	11	93784227	93814963	+	16610	MED17	GO:0000151;GO:0003712;GO:0003712;GO:0003712;GO:0003712;GO:0003713;GO:0003713;GO:0003713;GO:0005515;GO:0005634;GO:0005634;GO:0005654;GO:0005667;GO:0006357;GO:0006357;GO:0006357;GO:0006357;GO:0006357;GO:0006367;GO:0016020;GO:0016567;GO:0016592;GO:0016592;GO:0016592;GO:0016592;GO:0016592;GO:0016592;GO:0030374;GO:0032968;GO:0035019;GO:0042809;GO:0045893;GO:0045944;GO:0046966;GO:0051123;GO:0060261;GO:…	K15133	-
ENSG00000042445	461.435	473.568	449.302	0.948759	-0.0758861	0.594377	1	559	9.1491	491	8.97807	575	10.6282	386	7.77895	514	8.62159	512	8.43939	459	8.09735	551	9.57141	431	7.50247	532	8.93581	483	9.0568	375	6.75626	423	7.9157	343	6.78692	447	8.25205	401	6.8177	Nodiff	2	85341955	85354531	-	4049	RETSAT	GO:0005640;GO:0005640;GO:0005783;GO:0005789;GO:0005789;GO:0005789;GO:0005789;GO:0006629;GO:0016020;GO:0016491;GO:0031965;GO:0031965;GO:0042572;GO:0042572;GO:0042572;GO:0051786;GO:0051786;GO:0051786;GO:0051786;GO:0051786;	K09516	EC:1.3.99.23
ENSG00000042493	436.183	511.604	360.763	0.70516	-0.503978	0.000404172	0.00961586	429	11.7527	464	14.2014	658	20.3577	520	17.5408	629	17.6598	645	17.7956	413	12.1953	580	16.8641	266	7.75033	301	8.46254	364	11.4246	372	11.2184	380	11.9027	336	11.1283	383	11.8349	326	9.27733	Nodiff	2	85394753	85418432	-	2419	CAPG	GO:0002102;GO:0003779;GO:0005509;GO:0005509;GO:0005856;GO:0030054;GO:0051014;GO:0051014;GO:0051015;GO:0051015;GO:0001726;GO:0003779;GO:0005515;GO:0005515;GO:0005546;GO:0005615;GO:0005634;GO:0005654;GO:0005654;GO:0005730;GO:0005737;GO:0005737;GO:0005737;GO:0005814;GO:0007417;GO:0008154;GO:0008154;GO:0008290;GO:0015629;GO:0019904;GO:0030027;GO:0030031;GO:0042470;GO:0042995;GO:0044877;GO:0045296;GO:…	K10368	-
ENSG00000042753	298.048	312.309	283.787	0.908674	-0.138165	0.322469	0.895587	303	12.8881	303	14.3987	346	16.6207	304	15.9216	386	16.8264	439	18.8056	298	13.6624	281	12.6856	302	13.662	262	11.4368	260	12.6701	267	12.5016	252	12.2555	304	15.6326	261	12.522	246	10.8695	Nodiff	19	46838136	46850846	-	1558	AP2S1	GO:0005886;GO:0006886;GO:0006886;GO:0006886;GO:0015031;GO:0015031;GO:0015031;GO:0016020;GO:0016192;GO:0016192;GO:0030117;GO:0030117;GO:0030122;GO:0030122;GO:0035615;GO:0035615;GO:0071944;GO:0072583;GO:0072583;GO:0005886;GO:0006886;GO:0006886;GO:0006886;GO:0015031;GO:0015031;GO:0015031;GO:0016020;GO:0016192;GO:0016192;GO:0030117;GO:0030117;GO:0030122;GO:0030122;GO:0035615;GO:0035615;GO:0071944;GO:…	K11827	-
ENSG00000042781	0.0579818	0.115964	0	0	#NAME?	1	1	0	0	1	0.00358829	0	0	0	0	0	0	0	0	0	0	0	0	0	0	0	0	0	0	0	0	0	0	0	0	0	0	0	0	Nodiff	1	215622891	216423448	-	20633	USH2A	GO:0001917;GO:0002141;GO:0002142;GO:0002142;GO:0005515;GO:0005515;GO:0005515;GO:0005518;GO:0005576;GO:0005604;GO:0005604;GO:0005737;GO:0005886;GO:0007601;GO:0007605;GO:0007605;GO:0009887;GO:0009888;GO:0016020;GO:0016021;GO:0016324;GO:0016477;GO:0017022;GO:0032391;GO:0032421;GO:0034446;GO:0035315;GO:0042995;GO:0043025;GO:0043195;GO:0045184;GO:0045494;GO:0048496;GO:0050896;GO:0050953;GO:0060113;GO:…	K19636	-
ENSG00000042813	0.264363	0.118954	0.409773	3.44481	1.78442	0.722445	1	0	0	0	0	0	0	0	0	0	0	0	0	0	0	1	0.0267943	0	0	0	0	0	0	0	0	2	0.0577294	0	0	1	0.0284756	0	0	Nodiff	7	49850421	50121329	-	2625	ZPBP	GO:0001669;GO:0001675;GO:0002080;GO:0002199;GO:0005576;GO:0005576;GO:0005576;GO:0005634;GO:0007339;GO:0007339;GO:0007339;GO:0016020;GO:0031410;GO:0001669;GO:0001675;GO:0002080;GO:0002199;GO:0005576;GO:0005576;GO:0005576;GO:0005634;GO:0007339;GO:0007339;GO:0007339;GO:0016020;GO:0031410;GO:0005576;GO:0005576;GO:0005576;GO:0007339;GO:0007339;GO:0016020;GO:0016021;	K25752	-
ENSG00000042832	36.3925	30.3452	42.4397	1.39856	0.483947	0.0305768	0.274353	31	0.184545	32	0.212827	31	0.208415	26	0.190582	28	0.170827	31	0.185856	43	0.275914	37	0.233776	41	0.259588	59	0.360453	35	0.23871	51	0.33421	27	0.183775	27	0.19432	59	0.39617	28	0.173151	Nodiff	8	132866958	133134903	+	11132	TG	GO:0005179;GO:0005515;GO:0005576;GO:0005615;GO:0005615;GO:0005615;GO:0006590;GO:0006590;GO:0006590;GO:0007165;GO:0015705;GO:0030878;GO:0031641;GO:0042403;GO:0042446;GO:0042802;GO:0042802;GO:0005179;GO:0007165;GO:0042446;	K10809	-
ENSG00000042980	1402.93	1355.66	1450.21	1.06974	0.0972632	0.663409	1	1957	13.8247	1370	10.8124	1886	15.0464	1218	10.5945	920	6.66056	1779	12.6566	1127	8.58129	1333	9.99432	1808	13.5839	1511	10.9543	1688	13.6615	1558	12.1155	782	6.31618	1868	15.9534	829	6.60553	999	7.3309	Nodiff	8	24294069	24359014	+	9381	ADAM28	GO:0004222;GO:0006508;GO:0008237;GO:0004175;GO:0004222;GO:0004222;GO:0005515;GO:0005576;GO:0005739;GO:0005886;GO:0005886;GO:0005886;GO:0005886;GO:0006508;GO:0006508;GO:0006508;GO:0007283;GO:0008233;GO:0008237;GO:0008237;GO:0008237;GO:0008237;GO:0008237;GO:0008237;GO:0016020;GO:0016021;GO:0016787;GO:0046872;GO:0004175;GO:0004222;GO:0004222;GO:0005515;GO:0005576;GO:0005739;GO:0005886;GO:0005886;GO:…	K08614	EC:3.4.24.-
ENSG00000043039	0.420477	0.707836	0.133118	0.188063	-2.41071	0.39574	0.957477	1	0.0176625	0	0	0	0	1	0.021748	0	0	0	0	2	0.0380755	2	0.0374921	0	0	0	0	0	0	0	0	0	0	0	0	1	0.0199223	0	0	Nodiff	11	129375848	129452279	+	3752	BARX2	GO:0000122;GO:0000785;GO:0000977;GO:0000977;GO:0000981;GO:0000981;GO:0000981;GO:0000981;GO:0001228;GO:0001502;GO:0003677;GO:0003677;GO:0003677;GO:0003677;GO:0003677;GO:0003682;GO:0003700;GO:0005515;GO:0005634;GO:0005634;GO:0005654;GO:0005667;GO:0005794;GO:0005829;GO:0006355;GO:0006355;GO:0006357;GO:0006366;GO:0014902;GO:0015629;GO:0035914;GO:0043565;GO:0045944;GO:0045944;GO:1990837;	K09361	-
ENSG00000043093	631.918	634.779	629.056	0.990986	-0.013064	0.882316	1	784	6.25441	771	6.87163	545	4.91012	552	5.42221	777	6.35256	574	4.61165	724	6.22547	707	5.98615	598	5.07378	671	5.49349	530	4.84403	580	5.09339	672	6.12945	585	5.64206	464	4.17519	687	5.69316	Nodiff	3	182938074	182985953	-	8307	DCUN1D1	GO:0000151;GO:0000151;GO:0005515;GO:0005515;GO:0005515;GO:0005634;GO:0005654;GO:0005737;GO:0005829;GO:0005829;GO:0031396;GO:0031624;GO:0032182;GO:0045116;GO:0051443;GO:0097602;GO:0097602;GO:2000434;GO:2000436;GO:0005654;GO:0005829;GO:0097602;GO:2000436;GO:0005654;GO:0005829;GO:0097602;GO:2000436;GO:0005654;GO:0005829;GO:0097602;GO:2000436;GO:0005654;GO:0005829;GO:0097602;GO:2000436;GO:0005515;GO:…	K17822	-
ENSG00000043143	3499.59	3489.46	3509.72	1.00581	0.00835469	0.963166	1	4137	24.7189	4248	28.3572	3508	23.6717	2588	19.0404	3591	21.9896	4575	27.5302	4035	25.9867	3257	20.6547	3666	23.2968	4169	25.5642	3023	20.6939	3114	20.4819	3574	24.4163	2718	19.6338	3721	25.0779	2862	17.764	Nodiff	5	134524312	134583230	+	11091	JADE2	GO:0000123;GO:0043966;GO:0046872;GO:0000123;GO:0005654;GO:0043966;GO:0046872;GO:0000123;GO:0005515;GO:0005654;GO:0043966;GO:0046872;GO:0000123;GO:0043966;GO:0046872;GO:0000123;GO:0000209;GO:0005654;GO:0043966;GO:0046872;GO:0050767;GO:0050769;GO:0051865;GO:0060395;GO:0061630;GO:1990138;GO:0000123;GO:0000123;GO:0000123;GO:0005515;GO:0005654;GO:0005654;GO:0006275;GO:0006357;GO:0016567;GO:0016570;GO:…	K22155	EC:2.3.2.27
ENSG00000043355	1.03784	0.355423	1.72025	4.84	2.27501	0.108989	0.578253	1	0.0201427	0	0	0	0	1	0.0248019	0	0	1	0.0202858	0	0	0	0	1	0.0214229	1	0.0206716	2	0.046154	2	0.0443463	3	0.0690911	0	0	1	0.0227199	3	0.0627721	Nodiff	13	99981784	99986765	+	3290	ZIC2	GO:0000978;GO:0000981;GO:0003677;GO:0003700;GO:0005634;GO:0005634;GO:0005654;GO:0005737;GO:0006357;GO:0007399;GO:0007417;GO:0007420;GO:0007601;GO:0016604;GO:0030154;GO:0031490;GO:0045892;GO:0045893;GO:0046872;GO:0051091;	K06235	-
ENSG00000043462	3628.93	3416.72	3841.15	1.12422	0.168929	0.172141	0.714386	4085	39.6763	4045	43.8927	2981	32.6984	3120	37.3131	3541	35.247	3970	38.8333	3386	35.4478	4073	41.9867	4658	48.117	4525	45.1038	2848	31.6913	4308	46.0599	3619	40.1893	2771	32.5377	2946	32.2745	3773	38.0674	Nodiff	5	170246233	170297815	-	6823	LCP2	GO:0005515;GO:0005515;GO:0005515;GO:0005737;GO:0005829;GO:0005829;GO:0005911;GO:0006955;GO:0007169;GO:0007169;GO:0035556;GO:0036398;GO:0044853;GO:0045576;GO:0045860;GO:0050852;	K07361	-
ENSG00000043514	279.786	285.729	273.843	0.958399	-0.0613016	0.690493	1	360	3.65178	312	3.53583	320	3.66587	312	3.89694	298	3.09796	256	2.61527	340	3.71744	236	2.54081	266	2.86975	308	3.20633	220	2.55673	297	3.3164	198	2.29641	279	3.42151	274	3.13502	247	2.60271	Nodiff	1	39838110	39883511	-	6533	TRIT1	GO:0000166;GO:0003676;GO:0003676;GO:0005524;GO:0005524;GO:0005524;GO:0005737;GO:0005739;GO:0005739;GO:0005739;GO:0005759;GO:0006400;GO:0006400;GO:0006400;GO:0008033;GO:0008033;GO:0008033;GO:0008270;GO:0008270;GO:0016740;GO:0016765;GO:0046872;GO:0052381;GO:0052381;GO:0052381;GO:0052381;GO:0052381;GO:0052381;GO:0052381;GO:0070900;GO:0070900;GO:0000166;GO:0003676;GO:0003676;GO:0005524;GO:0005524;GO:…	K00791	EC:2.5.1.75
ENSG00000043591	3.8284	4.28314	3.37366	0.78766	-0.344355	0.62101	1	6	0.130838	6	0.146174	5	0.123134	1	0.0268504	8	0.178785	1	0.0219613	2	0.0470086	8	0.185153	4	0.0927692	5	0.111895	3	0.0749491	1	0.0240045	2	0.049865	3	0.0790891	5	0.122982	3	0.0679566	Nodiff	10	114043866	114046904	+	3039	ADRB1	GO:0001996;GO:0001996;GO:0001997;GO:0002024;GO:0002025;GO:0002025;GO:0004930;GO:0004930;GO:0004930;GO:0004930;GO:0004935;GO:0004935;GO:0004939;GO:0004940;GO:0004940;GO:0004940;GO:0004940;GO:0004940;GO:0005085;GO:0005515;GO:0005515;GO:0005768;GO:0005769;GO:0005886;GO:0005886;GO:0005886;GO:0005887;GO:0005887;GO:0007165;GO:0007186;GO:0007186;GO:0007186;GO:0007189;GO:0007189;GO:0007189;GO:0007190;GO:…	K04141	-
ENSG00000044012	0.0526594	0.105319	0	0	#NAME?	1	1	1	0.109718	0	0	0	0	0	0	0	0	0	0	0	0	0	0	0	0	0	0	0	0	0	0	0	0	0	0	0	0	0	0	Nodiff	1	42153410	42155820	+	604	GUCA2B	GO:0005515;GO:0005576;GO:0005576;GO:0005576;GO:0005576;GO:0019934;GO:0030250;GO:0030250;GO:0030250;GO:0031284;GO:0070062;	K25556	-
ENSG00000044090	309.857	315.031	304.682	0.96715	-0.048189	0.761009	1	365	3.07232	330	3.10329	360	3.42217	294	3.04711	326	2.81222	364	3.08567	357	3.23896	293	2.61758	292	2.61407	356	3.07525	293	2.82555	281	2.60369	285	2.74285	223	2.26929	353	3.35148	247	2.15972	Nodiff	6	43037617	43053943	-	7873	CUL7	GO:0000226;GO:0000226;GO:0000226;GO:0000281;GO:0001570;GO:0001570;GO:0001837;GO:0001890;GO:0005515;GO:0005515;GO:0005680;GO:0005737;GO:0005794;GO:0005794;GO:0005813;GO:0005815;GO:0005829;GO:0005856;GO:0006508;GO:0006511;GO:0006511;GO:0007030;GO:0007088;GO:0007088;GO:0016567;GO:0016567;GO:0016567;GO:0016567;GO:0031461;GO:0031461;GO:0031467;GO:0031467;GO:0031467;GO:0031467;GO:0031625;GO:0031625;GO:…	K10613	-
ENSG00000044115	1416.01	1427	1405.01	0.984588	-0.0224077	0.814918	1	1438	10.7923	1409	11.8141	1499	12.7052	1281	11.8378	1730	13.3063	1795	13.5673	1197	9.68303	1813	14.4414	1292	10.3128	1121	8.63406	1281	11.0145	1266	10.4591	1466	12.5797	1153	10.4615	1217	10.3023	1846	14.3917	Nodiff	5	138610967	138935034	+	8830	CTNNA1	GO:0005737;GO:0005829;GO:0005829;GO:0005856;GO:0005912;GO:0005912;GO:0007015;GO:0007015;GO:0007155;GO:0007155;GO:0008013;GO:0008013;GO:0045296;GO:0045296;GO:0051015;GO:0051015;GO:0090136;GO:0090136;GO:0110165;GO:0005737;GO:0005829;GO:0005829;GO:0005856;GO:0005912;GO:0005912;GO:0007015;GO:0007015;GO:0007155;GO:0007155;GO:0008013;GO:0008013;GO:0045296;GO:0045296;GO:0051015;GO:0051015;GO:0090136;GO:…	K05691	-
ENSG00000044446	540.575	560.294	520.856	0.929612	-0.1053	0.474588	0.993274	779	6.04002	628	5.43995	637	5.57783	456	4.35344	487	3.86979	583	4.55244	605	5.05615	626	5.15149	540	4.45302	730	5.80871	484	4.29939	472	4.02857	383	3.39533	410	3.84323	504	4.40777	483	3.89022	Nodiff	X	18892298	18984114	-	8547	PHKA2	GO:0004689;GO:0005515;GO:0005516;GO:0005516;GO:0005516;GO:0005829;GO:0005886;GO:0005964;GO:0005964;GO:0005975;GO:0005975;GO:0005975;GO:0005975;GO:0005977;GO:0005977;GO:0005977;GO:0006091;GO:0016020;GO:0036211;	K07190	-
ENSG00000044459	48.8586	41.4511	56.2662	1.35741	0.440859	0.0543493	0.395057	40	0.239586	51	0.341277	54	0.365276	41	0.30238	57	0.349893	41	0.247321	25	0.161401	43	0.273356	44	0.280295	44	0.270465	58	0.398008	57	0.375825	42	0.28763	48	0.34758	41	0.276996	92	0.572423	Nodiff	9	17134982	17503923	+	11064	CNTLN	GO:0005515;GO:0005654;GO:0005737;GO:0005813;GO:0005813;GO:0005814;GO:0005814;GO:0005829;GO:0005856;GO:0010457;GO:0010457;GO:0019901;GO:0019904;GO:0030674;GO:0033365;GO:0033365;GO:0070062;GO:0005654;GO:0005737;GO:0005813;GO:0005813;GO:0005814;GO:0005814;GO:0005829;GO:0005856;GO:0010457;GO:0010457;GO:0019901;GO:0019904;GO:0030674;GO:0033365;GO:0033365;GO:0070062;	K16467	-
ENSG00000044524	0.0571912	0.114382	0	0	#NAME?	1	1	0	0	0	0	0	0	0	0	0	0	0	0	1	0.0108605	0	0	0	0	0	0	0	0	0	0	0	0	0	0	0	0	0	0	Nodiff	3	89107621	89482134	+	6577	EPHA3	GO:0000166;GO:0004672;GO:0004672;GO:0004712;GO:0004713;GO:0004713;GO:0004713;GO:0004713;GO:0004714;GO:0004714;GO:0005003;GO:0005003;GO:0005003;GO:0005004;GO:0005005;GO:0005515;GO:0005515;GO:0005515;GO:0005524;GO:0005524;GO:0005524;GO:0005576;GO:0005654;GO:0005769;GO:0005829;GO:0005886;GO:0005886;GO:0005886;GO:0005887;GO:0005887;GO:0005887;GO:0005887;GO:0006468;GO:0006468;GO:0007155;GO:0007169;GO:…	K05104	EC:2.7.10.1
ENSG00000044574	7722.68	6553.42	8891.94	1.35684	0.440251	0.000680399	0.0150138	7850	79.6656	7013	79.5133	5397	61.8556	6552	81.8733	8933	92.9087	7656	78.2488	5695	62.2958	6868	73.9757	10034	108.302	7936	82.653	7186	83.5506	8049	89.9191	9136	106.008	7748	95.061	6897	78.9495	10585	111.588	Nodiff	9	125234853	125241382	-	6530	HSPA5	GO:0000166;GO:0001554;GO:0005509;GO:0005515;GO:0005515;GO:0005515;GO:0005524;GO:0005524;GO:0005524;GO:0005524;GO:0005634;GO:0005634;GO:0005737;GO:0005737;GO:0005737;GO:0005739;GO:0005739;GO:0005783;GO:0005783;GO:0005783;GO:0005783;GO:0005788;GO:0005788;GO:0005788;GO:0005788;GO:0005789;GO:0005789;GO:0005790;GO:0005793;GO:0005793;GO:0005829;GO:0005886;GO:0005925;GO:0006457;GO:0006983;GO:0008180;GO:…	K09490	EC:3.6.4.10
ENSG00000046604	31.9659	36.4856	27.4462	0.752248	-0.41072	0.215162	0.781454	30	0.209449	76	0.592796	37	0.291732	33	0.283686	34	0.243273	16	0.1125	40	0.30101	44	0.326037	24	0.178208	30	0.214948	22	0.175971	39	0.29973	14	0.111755	19	0.16037	17	0.133873	45	0.326359	Nodiff	18	31498177	31549008	+	9492	DSG2	GO:0001533;GO:0001533;GO:0002934;GO:0003165;GO:0005509;GO:0005509;GO:0005509;GO:0005886;GO:0005886;GO:0005886;GO:0005886;GO:0005886;GO:0005911;GO:0005911;GO:0007155;GO:0007155;GO:0007155;GO:0007156;GO:0007156;GO:0007156;GO:0009986;GO:0014704;GO:0016020;GO:0016020;GO:0016020;GO:0016021;GO:0030054;GO:0030054;GO:0030057;GO:0030057;GO:0030057;GO:0030057;GO:0043231;GO:0046872;GO:0050839;GO:0070062;GO:…	K07597	-
ENSG00000046647	254.758	244.687	264.83	1.08232	0.114126	0.431632	0.977698	268	4.43895	262	4.84822	249	4.65769	206	4.20127	287	4.87176	288	4.80411	300	5.35588	233	4.096	253	4.45684	325	5.5244	234	4.44041	236	4.30295	219	4.14737	239	4.78581	247	4.61456	272	4.67995	Nodiff	X	14006726	14029893	-	4001	GEMIN8	GO:0000387;GO:0000387;GO:0000387;GO:0000387;GO:0000387;GO:0005515;GO:0005515;GO:0005634;GO:0005654;GO:0005737;GO:0005829;GO:0005829;GO:0006397;GO:0008380;GO:0032797;GO:0032797;GO:0032797;GO:0032797;GO:0032797;GO:0034719;GO:0097504;GO:0000387;GO:0000387;GO:0000387;GO:0000387;GO:0000387;GO:0005515;GO:0005515;GO:0005634;GO:0005654;GO:0005737;GO:0005829;GO:0005829;GO:0006397;GO:0008380;GO:0032797;GO:…	K13136	-
ENSG00000046651	1429.33	1350.34	1508.31	1.11699	0.159616	0.215603	0.782142	1554	6.6227	1839	8.7559	1218	5.86215	1071	5.62006	1532	6.69115	1309	5.61821	1536	7.05568	1505	6.80735	1343	6.08724	2085	9.11897	1266	6.18129	1412	6.62411	1539	7.49903	1391	7.16676	1190	5.7203	1326	5.87022	Nodiff	X	13734743	13777955	+	15550	OFD1	GO:0015630;GO:0015630;GO:0005515;GO:0005515;GO:0005515;GO:0005515;GO:0005576;GO:0005634;GO:0005737;GO:0005813;GO:0005813;GO:0005814;GO:0005815;GO:0005829;GO:0005856;GO:0005929;GO:0015630;GO:0016020;GO:0030030;GO:0031514;GO:0034451;GO:0036064;GO:0036064;GO:0042802;GO:0042995;GO:0043014;GO:0043015;GO:0060271;GO:0060271;GO:0060287;GO:0005515;GO:0005515;GO:0005515;GO:0005576;GO:0005634;GO:0005737;GO:…	K16480	-
ENSG00000046653	70.0219	72.046	67.9978	0.943811	-0.0834303	0.651021	1	92	1.05719	85	1.09123	81	1.05117	32	0.452774	59	0.694823	73	0.844816	101	1.25098	98	1.19522	71	0.867727	85	1.0024	62	0.816239	87	1.10051	70	0.919697	39	0.541802	57	0.738801	51	0.608782	Nodiff	X	13770939	13938638	-	5767	GPM6B	GO:0001503;GO:0003674;GO:0005886;GO:0005886;GO:0007399;GO:0015031;GO:0016020;GO:0016021;GO:0016021;GO:0016021;GO:0030154;GO:0030501;GO:0031175;GO:0032956;GO:0045121;GO:0045121;GO:0051612;GO:0051612;GO:0051893;GO:0085029;GO:2000009;GO:0001503;GO:0003674;GO:0005886;GO:0005886;GO:0007399;GO:0015031;GO:0016020;GO:0016021;GO:0016021;GO:0016021;GO:0030154;GO:0030501;GO:0031175;GO:0032956;GO:0045121;GO:…	-	-
ENSG00000046889	1.2666	1.27992	1.25328	0.979189	-0.0303411	1	1	1	0.00546238	3	0.0183079	1	0.00616889	0	0	2	0.0111962	0	0	0	0	4	0.02319	2	0.0116191	3	0.0168174	0	0	2	0.012026	0	0	0	0	1	0.00616126	2	0.0113485	Nodiff	8	67952046	68237032	+	12132	PREX2	GO:0005085;GO:0005085;GO:0005085;GO:0005085;GO:0005085;GO:0005096;GO:0005515;GO:0005829;GO:0005886;GO:0005886;GO:0007186;GO:0007186;GO:0008344;GO:0014065;GO:0035556;GO:0035556;GO:0048813;GO:0050790;GO:0051056;GO:0051056;GO:0110165;	K17588	-
ENSG00000047056	1218.51	1203.16	1233.87	1.02552	0.0363612	0.765978	1	1436	15.1029	1363	16.0153	1346	15.9873	1055	13.6623	1245	13.4194	1180	12.4986	1257	14.2496	1393	15.5494	1282	14.3401	1367	14.7547	1303	15.7004	1164	13.4762	1002	12.0491	948	12.0538	1266	15.0185	1099	12.0069	Nodiff	10	1049538	1132384	+	6301	WDR37	GO:0005515;GO:0005634;GO:0005737;GO:0030687;GO:0005515;GO:0005634;GO:0005737;GO:0030687;GO:0005515;GO:0005515;GO:0005515;	K24744	-
ENSG00000047188	1526.45	1510.75	1542.14	1.02078	0.0296693	0.833347	1	2205	13.5238	1714	11.7445	1370	9.48933	1381	10.4292	1417	8.90671	1324	8.1781	1732	11.4499	1798	11.7041	1836	11.9763	1643	10.3415	1470	10.3292	1574	10.6268	1260	8.83573	1321	9.79499	1197	8.28079	1480	9.42927	Nodiff	5	113513694	113595285	+	10805	YTHDC2	GO:0000166;GO:0003676;GO:0003676;GO:0003723;GO:0003723;GO:0003723;GO:0003723;GO:0003723;GO:0003724;GO:0003724;GO:0003724;GO:0004386;GO:0004386;GO:0004386;GO:0005515;GO:0005515;GO:0005515;GO:0005524;GO:0005524;GO:0005524;GO:0005634;GO:0005737;GO:0005737;GO:0005783;GO:0007283;GO:0007286;GO:0007286;GO:0008186;GO:0016787;GO:0016887;GO:0030154;GO:0034458;GO:0034458;GO:0034612;GO:0035770;GO:0035770;GO:…	K20099	EC:3.6.4.13
ENSG00000047230	95.5911	90.3015	100.881	1.11715	0.159828	0.328155	0.900415	119	1.4258	121	1.61969	110	1.48843	86	1.26875	81	0.994612	87	1.0498	87	1.12355	80	1.01732	115	1.46544	142	1.74604	101	1.38642	72	0.949624	113	1.548	79	1.14433	76	1.0271	77	0.958359	Nodiff	X	16587999	16712936	-	5531	CTPS2	GO:0000166;GO:0003883;GO:0003883;GO:0003883;GO:0003883;GO:0003883;GO:0005515;GO:0005524;GO:0005737;GO:0005829;GO:0006220;GO:0006221;GO:0006221;GO:0006221;GO:0006241;GO:0006241;GO:0006241;GO:0006541;GO:0016874;GO:0019856;GO:0042802;GO:0042802;GO:0044210;GO:0097268;GO:0000166;GO:0003883;GO:0003883;GO:0003883;GO:0003883;GO:0003883;GO:0005515;GO:0005524;GO:0005737;GO:0005829;GO:0006220;GO:0006221;GO:…	K01937	EC:6.3.4.2
ENSG00000047249	521.059	466.534	575.584	1.23375	0.303047	0.0302139	0.272223	467	6.06346	424	6.15042	440	6.45181	486	7.76975	651	8.66249	588	7.68875	459	6.42362	457	6.29764	545	7.52594	475	6.32926	554	8.2409	491	7.01768	547	8.12032	537	8.42927	571	8.36234	640	8.63198	Nodiff	8	53715543	53843558	-	5104	ATP6V1H	GO:0000139;GO:0000221;GO:0000221;GO:0000221;GO:0005515;GO:0005515;GO:0005765;GO:0005765;GO:0005829;GO:0005886;GO:0005886;GO:0006811;GO:0006897;GO:0007035;GO:0007035;GO:0007042;GO:0010008;GO:0016020;GO:0016020;GO:0016241;GO:0016887;GO:0030234;GO:0030665;GO:0031410;GO:0033176;GO:0046961;GO:0046961;GO:0046961;GO:0048388;GO:0050790;GO:0051452;GO:0061795;GO:0070062;GO:1902600;GO:1902600;GO:1902600;GO:…	K02144	-
ENSG00000047315	2351.66	2358.55	2344.76	0.994154	-0.00845868	0.949413	1	2873	32.3192	2496	31.3693	2303	29.258	2196	30.4176	2647	30.5167	2454	27.8019	2549	30.9071	2631	31.4126	2342	28.0203	2549	29.4273	2061	26.5622	2394	29.6455	2183	28.0777	1861	25.3095	2187	27.7499	2320	27.1107	Nodiff	4	56977722	57031158	+	5891	POLR2B	GO:0000428;GO:0000781;GO:0001055;GO:0003677;GO:0003677;GO:0003677;GO:0003723;GO:0003899;GO:0003899;GO:0003899;GO:0003899;GO:0005515;GO:0005634;GO:0005654;GO:0005654;GO:0005665;GO:0005665;GO:0006351;GO:0006351;GO:0006366;GO:0016020;GO:0016740;GO:0016779;GO:0032549;GO:0032549;GO:0046872;GO:0000428;GO:0003677;GO:0003677;GO:0003899;GO:0003899;GO:0003899;GO:0005654;GO:0006351;GO:0006351;GO:0016740;GO:…	K03010	EC:2.7.7.6
ENSG00000047346	1503.86	1541.47	1466.24	0.951197	-0.0721838	0.575208	1	1659	11.1638	1735	13.0437	1900	14.4393	1210	10.0258	1412	9.73776	1364	9.2439	2093	15.181	1793	12.8057	1191	8.5239	1704	11.7677	1487	11.4641	1328	9.83723	1379	10.6099	1272	10.3482	1412	10.7174	1408	9.84228	Nodiff	15	52581317	52709817	-	9848	FAM214A	GO:0005515;GO:0005515;GO:0005515;GO:0005515;	-	-
ENSG00000047365	2527.09	2375.06	2679.13	1.12803	0.173803	0.271179	0.851126	2556	13.6304	2747	16.366	2240	13.4903	1653	10.854	2296	12.5481	2041	10.9614	2953	16.9736	3837	21.7169	2490	14.1224	2975	16.2814	2179	13.3127	2848	16.7185	2734	16.6697	1967	12.6813	1958	11.7774	3300	18.2805	Nodiff	4	35948221	36244514	-	12427	ARAP2	GO:0005096;GO:0005096;GO:0005096;GO:0005515;GO:0005547;GO:0005547;GO:0005547;GO:0005737;GO:0007165;GO:0007165;GO:0043547;GO:0043547;GO:0046872;	K18440	-
ENSG00000047410	4866.8	4720.98	5012.61	1.06177	0.0864743	0.500872	1	7141	38.3183	5496	32.948	4881	29.5789	3596	23.7593	4507	24.7852	4575	24.7237	5441	31.4695	4946	28.1682	5632	32.1418	6230	34.3077	4822	29.6439	4752	28.0694	4389	26.9275	3532	22.9129	4711	28.5134	4393	24.487	Nodiff	1	186311652	186375693	-	12350	TPR	GO:0000122;GO:0000775;GO:0000776;GO:0003682;GO:0003723;GO:0003729;GO:0005515;GO:0005515;GO:0005634;GO:0005635;GO:0005635;GO:0005635;GO:0005643;GO:0005643;GO:0005643;GO:0005643;GO:0005654;GO:0005694;GO:0005737;GO:0005819;GO:0005856;GO:0005868;GO:0006404;GO:0006405;GO:0006406;GO:0006606;GO:0006606;GO:0006606;GO:0006913;GO:0006999;GO:0007049;GO:0007094;GO:0010965;GO:0015031;GO:0015631;GO:0016020;GO:…	K09291	-
ENSG00000047457	5.16672	7.2186	3.11484	0.431503	-1.21256	0.0693501	0.451674	7	0.0655949	19	0.198912	3	0.0317482	5	0.0576912	2	0.019207	6	0.0566237	13	0.131304	7	0.069619	2	0.0199325	11	0.105784	1	0.0107358	4	0.0412611	2	0.0214281	2	0.0226576	3	0.0317089	0	0	Nodiff	3	149162410	149221829	-	7072	CP	GO:0005507;GO:0005507;GO:0005507;GO:0016491;GO:0016491;GO:0016491;GO:0046872;GO:0004322;GO:0004322;GO:0004322;GO:0004322;GO:0005507;GO:0005507;GO:0005576;GO:0005576;GO:0005615;GO:0005615;GO:0005615;GO:0005765;GO:0005788;GO:0005886;GO:0006811;GO:0006825;GO:0006826;GO:0006879;GO:0006879;GO:0016491;GO:0016491;GO:0016491;GO:0016491;GO:0046872;GO:0051087;GO:0055072;GO:0070062;GO:0072562;GO:0005507;GO:…	K13624	EC:1.16.3.1
ENSG00000047578	569.33	574.36	564.3	0.982485	-0.0254929	0.875126	1	731	4.96394	650	4.93125	679	5.2072	517	4.32282	488	3.39615	608	4.15803	610	4.46481	623	4.49009	586	4.23221	638	4.44616	542	4.21667	537	4.01413	459	3.56372	415	3.40697	608	4.65694	532	3.75273	Nodiff	16	27550133	27780344	+	9759	KATNIP	GO:0005615;GO:0005737;GO:0005856;GO:0042995;GO:0090660;	K22858	-
[truncated: 16,753 more rows]
[truncated: 9 more columns]
