# Supplementary material for: Transcriptional analysis of human peripheral blood mononuclear cells stimulated by Mycobacterium tuberculosis antigen
Source: Front Cell Infect Microbiol. 2023 Sep 25;13:1255905. doi: 10.3389/fcimb.2023.1255905 (PMC10561294; doi:10.3389/fcimb.2023.1255905)
Supplement: Supplementary file 4 [file Table_3.xlsx]

## Sheet: Sheet1
id	baseMean	baseMean_Control	baseMean_Ag	foldChange(Ag/Control)(Ag/Control)	log2FoldChange	pval	padj	Regulation	Chromosome	Start Site	End Site	Direction	Length	Name	GO	KEGG	EC	eggNOG Class	eggNOG	Description	Entrez_geneID	UniProtAC	BP	CC	MF	Pathway
ENSG00000136688	865.525	161.957	1569.09	9.68836	3.27625	2.30308e-57	3.99446e-53	Up Regulation	2	112973203	112985658	+	1373	IL36G	GO:0002376;GO:0002437;GO:0005125;GO:0005125;GO:0005125;GO:0005125;GO:0005149;GO:0005149;GO:0005576;GO:0005576;GO:0005615;GO:0005615;GO:0005615;GO:0005615;GO:0005654;GO:0005737;GO:0005829;GO:0005886;GO:0006954;GO:0006954;GO:0006954;GO:0006954;GO:0006955;GO:0006955;GO:0007267;GO:0010628;GO:0019221;GO:0045087;GO:0071222;GO:0002376;GO:0002437;GO:0005125;GO:0005125;GO:0005125;GO:0005125;GO:0005149;GO:…	K05487	-	S	2STX9;35Q5B;3A6Z7;3BSQZ;3D7FI;3JGY6;48ERF;49BVW;4MJMZ;4N1R1	interleukin 36 gamma [Source:HGNC Symbol;Acc:HGNC:15741]	56300	Q9NZH8	GO:0002376//immune system process;GO:0002437//inflammatory response to antigenic stimulus;GO:0006954//inflammatory response;GO:0006954//inflammatory response;GO:0006954//inflammatory response;GO:0006954//inflammatory response;GO:0006955//immune response;GO:0006955//immune response;GO:0007267//cell-cell signaling;GO:0010628//positive regulation of gene expression;GO:0019221//cytokine-mediated sign…	GO:0005576//extracellular region;GO:0005576//extracellular region;GO:0005615//extracellular space;GO:0005615//extracellular space;GO:0005615//extracellular space;GO:0005615//extracellular space;GO:0005654//nucleoplasm;GO:0005737//cytoplasm;GO:0005829//cytosol;GO:0005886//plasma membrane;GO:0005576//extracellular region;GO:0005576//extracellular region;GO:0005615//extracellular space;GO:0005615//e…	GO:0005125//cytokine activity;GO:0005125//cytokine activity;GO:0005125//cytokine activity;GO:0005125//cytokine activity;GO:0005149//interleukin-1 receptor binding;GO:0005149//interleukin-1 receptor binding;GO:0005125//cytokine activity;GO:0005125//cytokine activity;GO:0005125//cytokine activity;GO:0005125//cytokine activity;GO:0005149//interleukin-1 receptor binding;GO:0005149//interleukin-1 rece…	ko04060(Cytokine-cytokine receptor interaction)
ENSG00000166396	127.42	8.56112	246.279	28.7671	4.84635	5.68999e-46	4.93436e-42	Up Regulation	18	63752935	63805376	+	2637	SERPINB7	GO:0004867;GO:0004867;GO:0005615;GO:0005615;GO:0010951;GO:0004867;GO:0004867;GO:0004867;GO:0004867;GO:0004867;GO:0005615;GO:0005615;GO:0005615;GO:0005737;GO:0010466;GO:0010951;GO:0030414;GO:0004867;GO:0004867;GO:0004867;GO:0004867;GO:0004867;GO:0005615;GO:0005615;GO:0005615;GO:0005737;GO:0010466;GO:0010951;GO:0030414;GO:0004867;GO:0004867;GO:0004867;GO:0004867;GO:0004867;GO:0005615;GO:0005615;GO:…	K13964	-	O;V	KOG2392;35CD7;39SXC;3BNTJ;3D0Q3;3JF24;489II;493MP;4ME68;4MYSJ	serpin family B member 7 [Source:HGNC Symbol;Acc:HGNC:13902]	8710	O75635	GO:0010951//negative regulation of endopeptidase activity;GO:0010466//negative regulation of peptidase activity;GO:0010951//negative regulation of endopeptidase activity;GO:0010466//negative regulation of peptidase activity;GO:0010951//negative regulation of endopeptidase activity;GO:0010466//negative regulation of peptidase activity;GO:0010951//negative regulation of endopeptidase activity;GO:00…	GO:0005615//extracellular space;GO:0005615//extracellular space;GO:0005615//extracellular space;GO:0005615//extracellular space;GO:0005615//extracellular space;GO:0005737//cytoplasm;GO:0005615//extracellular space;GO:0005615//extracellular space;GO:0005615//extracellular space;GO:0005737//cytoplasm;GO:0005615//extracellular space;GO:0005615//extracellular space;GO:0005615//extracellular space;GO:…	GO:0004867//serine-type endopeptidase inhibitor activity;GO:0004867//serine-type endopeptidase inhibitor activity;GO:0004867//serine-type endopeptidase inhibitor activity;GO:0004867//serine-type endopeptidase inhibitor activity;GO:0004867//serine-type endopeptidase inhibitor activity;GO:0004867//serine-type endopeptidase inhibitor activity;GO:0004867//serine-type endopeptidase inhibitor activity;…	-
ENSG00000162891	26.7005	1.60186	51.7992	32.337	5.01511	5.94745e-43	3.43842e-39	Up Regulation	1	206865623	206869223	+	1298	IL20	GO:0005102;GO:0005102;GO:0005125;GO:0005125;GO:0005576;GO:0005576;GO:0005615;GO:0005615;GO:0007165;GO:0030316;GO:0042531;GO:0045517;GO:0045517;GO:0045518;GO:0045606;GO:0045618;GO:0045672;GO:0050727;GO:0005102;GO:0005102;GO:0005125;GO:0005576;GO:0005576;GO:0005615;GO:0007165;GO:0042531;GO:0045517;GO:0045606;GO:0045618;GO:0050727;GO:0005102;GO:0005102;GO:0005125;GO:0005576;GO:0005576;GO:0005615;GO:…	K22667	-	S;O	2S5RZ;35PK2;39VSP;3BP63;3CZJT;3JFY2;48AW6;498W6;4MEU8;4MS5X	interleukin 20 [Source:HGNC Symbol;Acc:HGNC:6002]	50604	Q9NYY1;A0A7R8C4W0	GO:0007165//signal transduction;GO:0030316//osteoclast differentiation;GO:0042531//positive regulation of tyrosine phosphorylation of STAT protein;GO:0045606//positive regulation of epidermal cell differentiation;GO:0045618//positive regulation of keratinocyte differentiation;GO:0045672//positive regulation of osteoclast differentiation;GO:0050727//regulation of inflammatory response;GO:0007165//…	GO:0005576//extracellular region;GO:0005576//extracellular region;GO:0005615//extracellular space;GO:0005615//extracellular space;GO:0005576//extracellular region;GO:0005576//extracellular region;GO:0005615//extracellular space;GO:0005576//extracellular region;GO:0005576//extracellular region;GO:0005615//extracellular space;	GO:0005102//signaling receptor binding;GO:0005102//signaling receptor binding;GO:0005125//cytokine activity;GO:0005125//cytokine activity;GO:0045517//interleukin-20 receptor binding;GO:0045517//interleukin-20 receptor binding;GO:0045518//interleukin-22 receptor binding;GO:0005102//signaling receptor binding;GO:0005102//signaling receptor binding;GO:0005125//cytokine activity;GO:0045517//interleuk…	ko04630(JAK-STAT signaling pathway);ko04061(Viral protein interaction with cytokine and cytokine receptor);ko04060(Cytokine-cytokine receptor interaction)
ENSG00000164929	135.023	40.155	229.891	5.7251	2.5173	1.31191e-42	5.68842e-39	Up Regulation	8	103140713	103230305	+	3994	BAALC	GO:0005515;GO:0005654;GO:0005737;GO:0005737;GO:0005737;GO:0005737;GO:0005737;GO:0005737;GO:0005829;GO:0014069;GO:0016020;GO:0016528;GO:0030054;GO:0043005;GO:0045121;GO:0045202;GO:0005654;GO:0005737;GO:0005737;GO:0005737;GO:0005737;GO:0005737;GO:0005829;GO:0014069;GO:0016020;GO:0030054;GO:0043005;GO:0045121;GO:0045202;GO:0005654;GO:0005737;GO:0005737;GO:0005737;GO:0005737;GO:0005737;GO:0005829;GO:…	-	-	O	KOG4119;35Q1H;3A0RV;3BQ96;3D6C7;3JGT7;48E3J;49B51;4MKY2;4MSI6	BAALC binder of MAP3K1 and KLF4 [Source:HGNC Symbol;Acc:HGNC:14333]	79870	Q8WXS3	-	GO:0005654//nucleoplasm;GO:0005737//cytoplasm;GO:0005737//cytoplasm;GO:0005737//cytoplasm;GO:0005737//cytoplasm;GO:0005737//cytoplasm;GO:0005737//cytoplasm;GO:0005829//cytosol;GO:0014069//postsynaptic density;GO:0016020//membrane;GO:0016528//sarcoplasm;GO:0030054//cell junction;GO:0043005//neuron projection;GO:0045121//membrane raft;GO:0045202//synapse;GO:0005654//nucleoplasm;GO:0005737//cytoplas…	GO:0005515//protein binding;	-
ENSG00000140519	151.004	4.79621	297.212	61.968	5.95345	1.10783e-36	3.84284e-33	Up Regulation	15	89471398	89496589	-	2583	RHCG	GO:0005887;GO:0008519;GO:0016020;GO:0016020;GO:0016021;GO:0072488;GO:0005515;GO:0005886;GO:0005886;GO:0005886;GO:0005887;GO:0005887;GO:0005887;GO:0005887;GO:0006873;GO:0006885;GO:0008519;GO:0008519;GO:0008519;GO:0008519;GO:0008519;GO:0008519;GO:0015837;GO:0016020;GO:0016020;GO:0016020;GO:0016021;GO:0016323;GO:0016323;GO:0016324;GO:0016324;GO:0016324;GO:0030506;GO:0030855;GO:0031410;GO:0042592;GO:…	K06580	-	P;U	KOG3796;35GYE;38DUR;3BBEQ;3CT14;3J5WG;47ZZW;496DV;4M7K1;4MZZ0	Rh family C glycoprotein [Source:HGNC Symbol;Acc:HGNC:18140]	51458	Q9UBD6	GO:0072488//ammonium transmembrane transport;GO:0006873//cellular ion homeostasis;GO:0006885//regulation of pH;GO:0015837//amine transport;GO:0030855//epithelial cell differentiation;GO:0042592//homeostatic process;GO:0070634//transepithelial ammonium transport;GO:0072488//ammonium transmembrane transport;GO:0072488//ammonium transmembrane transport;GO:0072488//ammonium transmembrane transport;GO…	GO:0005887//integral component of plasma membrane;GO:0016020//membrane;GO:0016020//membrane;GO:0016021//integral component of membrane;GO:0005886//plasma membrane;GO:0005886//plasma membrane;GO:0005886//plasma membrane;GO:0005887//integral component of plasma membrane;GO:0005887//integral component of plasma membrane;GO:0005887//integral component of plasma membrane;GO:0005887//integral component…	GO:0008519//ammonium transmembrane transporter activity;GO:0005515//protein binding;GO:0008519//ammonium transmembrane transporter activity;GO:0008519//ammonium transmembrane transporter activity;GO:0008519//ammonium transmembrane transporter activity;GO:0008519//ammonium transmembrane transporter activity;GO:0008519//ammonium transmembrane transporter activity;GO:0008519//ammonium transmembrane …	-
ENSG00000108342	2452.62	192.152	4713.08	24.528	4.61635	4.44037e-33	1.28356e-29	Up Regulation	17	40015361	40017813	+	2220	CSF3	GO:0005125;GO:0005125;GO:0005576;GO:0005576;GO:0006955;GO:0006955;GO:0007165;GO:0045639;GO:0045639;GO:0005102;GO:0005125;GO:0005125;GO:0005125;GO:0005125;GO:0005125;GO:0005130;GO:0005130;GO:0005130;GO:0005576;GO:0005576;GO:0005576;GO:0005576;GO:0005615;GO:0005615;GO:0005615;GO:0005615;GO:0006955;GO:0006955;GO:0007165;GO:0008083;GO:0008083;GO:0008083;GO:0008284;GO:0008284;GO:0008284;GO:0014068;GO:…	K05423	-	S;O;T	2SCNA;35FPT;39Y8S;3BKKM;3D39Q;3JEBM;481UI;499I5;4M9TW;4MV1P	colony stimulating factor 3 [Source:HGNC Symbol;Acc:HGNC:2438]	1440	P09919;Q8N4W3	GO:0006955//immune response;GO:0006955//immune response;GO:0007165//signal transduction;GO:0045639//positive regulation of myeloid cell differentiation;GO:0045639//positive regulation of myeloid cell differentiation;GO:0006955//immune response;GO:0006955//immune response;GO:0007165//signal transduction;GO:0008284//positive regulation of cell population proliferation;GO:0008284//positive regulatio…	GO:0005576//extracellular region;GO:0005576//extracellular region;GO:0005576//extracellular region;GO:0005576//extracellular region;GO:0005576//extracellular region;GO:0005576//extracellular region;GO:0005615//extracellular space;GO:0005615//extracellular space;GO:0005615//extracellular space;GO:0005615//extracellular space;GO:0043202//lysosomal lumen;GO:0071682//endocytic vesicle lumen;GO:000557…	GO:0005125//cytokine activity;GO:0005125//cytokine activity;GO:0005102//signaling receptor binding;GO:0005125//cytokine activity;GO:0005125//cytokine activity;GO:0005125//cytokine activity;GO:0005125//cytokine activity;GO:0005125//cytokine activity;GO:0005130//granulocyte colony-stimulating factor receptor binding;GO:0005130//granulocyte colony-stimulating factor receptor binding;GO:0005130//gran…	ko05171(Coronavirus disease - COVID-19);ko05144(Malaria);ko04657(IL-17 signaling pathway);ko04640(Hematopoietic cell lineage);ko04630(JAK-STAT signaling pathway);ko04151(PI3K-Akt signaling pathway);ko04060(Cytokine-cytokine receptor interaction)
ENSG00000013588	78.2946	3.21463	153.375	47.7114	5.57626	3.17788e-31	7.87388e-28	Up Regulation	12	12891559	12917937	+	7663	GPRC5A	GO:0004930;GO:0004930;GO:0004930;GO:0004930;GO:0005515;GO:0005730;GO:0005886;GO:0005886;GO:0005886;GO:0005887;GO:0007165;GO:0007165;GO:0007175;GO:0007186;GO:0007186;GO:0007186;GO:0016020;GO:0016021;GO:0016021;GO:0016021;GO:0030295;GO:0030659;GO:0031410;GO:0031982;GO:0032147;GO:0043231;GO:0043231;GO:0043235;GO:0045296;GO:0070062;GO:0070062;GO:0004930;GO:0004930;GO:0004930;GO:0005886;GO:0005886;GO:…	K08468	-	S;T	2RRIY;35H7F;39TI9;3BIJC;3CZF7;3J3QI;480KS;48XWX;4MIYA;4MSZS	G protein-coupled receptor class C group 5 member A [Source:HGNC Symbol;Acc:HGNC:9836]	9052	Q8NFJ5	GO:0007165//signal transduction;GO:0007165//signal transduction;GO:0007175//negative regulation of epidermal growth factor-activated receptor activity;GO:0007186//G protein-coupled receptor signaling pathway;GO:0007186//G protein-coupled receptor signaling pathway;GO:0007186//G protein-coupled receptor signaling pathway;GO:0032147//activation of protein kinase activity;GO:0007165//signal transduc…	GO:0005730//nucleolus;GO:0005886//plasma membrane;GO:0005886//plasma membrane;GO:0005886//plasma membrane;GO:0005887//integral component of plasma membrane;GO:0016020//membrane;GO:0016021//integral component of membrane;GO:0016021//integral component of membrane;GO:0016021//integral component of membrane;GO:0030659//cytoplasmic vesicle membrane;GO:0031410//cytoplasmic vesicle;GO:0031982//vesicle;…	GO:0004930//G protein-coupled receptor activity;GO:0004930//G protein-coupled receptor activity;GO:0004930//G protein-coupled receptor activity;GO:0004930//G protein-coupled receptor activity;GO:0005515//protein binding;GO:0030295//protein kinase activator activity;GO:0045296//cadherin binding;GO:0004930//G protein-coupled receptor activity;GO:0004930//G protein-coupled receptor activity;GO:00049…	-
ENSG00000166165	104.796	29.0173	180.575	6.22299	2.63761	6.03812e-30	1.30906e-26	Up Regulation	14	103519667	103522833	-	2383	CKB	GO:0000166;GO:0003824;GO:0003824;GO:0004111;GO:0004111;GO:0004111;GO:0005524;GO:0016301;GO:0016301;GO:0016301;GO:0016310;GO:0016740;GO:0016772;GO:0016772;GO:0046314;GO:0046314;GO:0000166;GO:0003824;GO:0003824;GO:0004111;GO:0004111;GO:0004111;GO:0004111;GO:0004111;GO:0004111;GO:0004111;GO:0004111;GO:0005515;GO:0005524;GO:0005615;GO:0005615;GO:0005634;GO:0005737;GO:0005739;GO:0005739;GO:0005829;GO:…	K00933	EC:2.7.3.2	C;E	KOG3581;35CMP;38BGZ;3BB2K;3CRR7;3J6HP;4801V;4904T;4MIAG;4N86U	creatine kinase B [Source:HGNC Symbol;Acc:HGNC:1991]	1152	P12277;V9HWH2	GO:0016310//phosphorylation;GO:0046314//phosphocreatine biosynthetic process;GO:0046314//phosphocreatine biosynthetic process;GO:0007420//brain development;GO:0016310//phosphorylation;GO:0021549//cerebellum development;GO:0021762//substantia nigra development;GO:0030644//cellular chloride ion homeostasis;GO:0046314//phosphocreatine biosynthetic process;GO:0046314//phosphocreatine biosynthetic pro…	GO:0005615//extracellular space;GO:0005615//extracellular space;GO:0005634//nucleus;GO:0005737//cytoplasm;GO:0005739//mitochondrion;GO:0005739//mitochondrion;GO:0005829//cytosol;GO:0005829//cytosol;GO:0005829//cytosol;GO:0030425//dendrite;GO:0043025//neuronal cell body;GO:0070062//extracellular exosome;GO:0005829//cytosol;	GO:0000166//nucleotide binding;GO:0003824//catalytic activity;GO:0003824//catalytic activity;GO:0004111//creatine kinase activity;GO:0004111//creatine kinase activity;GO:0004111//creatine kinase activity;GO:0005524//ATP binding;GO:0016301//kinase activity;GO:0016301//kinase activity;GO:0016301//kinase activity;GO:0016740//transferase activity;GO:0016772//transferase activity, transferring phospho…	ko00330(Arginine and proline metabolism)
ENSG00000122547	211.565	357.712	65.4189	0.182882	-2.45102	6.62793e-28	1.27728e-24	Down Regulation	7	36153254	36301538	+	4737	EEPD1	GO:0003677;GO:0003677;GO:0005515;GO:0005886;GO:0006281;GO:0006281;GO:0010875;GO:0010875;GO:0046658;GO:0046658;GO:0003677;GO:0003677;GO:0005515;GO:0005886;GO:0006281;GO:0006281;GO:0010875;GO:0046658;GO:0046658;	-	-	K;L	KOG1857;35KGK;38EV7;3BGMD;3CV44;3JDKM;48AIU;4901W;4M7UF;4N5GU	endonuclease/exonuclease/phosphatase family domain containing 1 [Source:HGNC Symbol;Acc:HGNC:22223]	80820	Q7L9B9	GO:0006281//DNA repair;GO:0006281//DNA repair;GO:0010875//positive regulation of cholesterol efflux;GO:0010875//positive regulation of cholesterol efflux;GO:0006281//DNA repair;GO:0006281//DNA repair;GO:0010875//positive regulation of cholesterol efflux;	GO:0005886//plasma membrane;GO:0046658//anchored component of plasma membrane;GO:0046658//anchored component of plasma membrane;GO:0005886//plasma membrane;GO:0046658//anchored component of plasma membrane;GO:0046658//anchored component of plasma membrane;	GO:0003677//DNA binding;GO:0003677//DNA binding;GO:0005515//protein binding;GO:0003677//DNA binding;GO:0003677//DNA binding;GO:0005515//protein binding;	-
ENSG00000164330	389.454	197.284	581.623	2.94815	1.55981	4.89749e-27	8.49421e-24	Up Regulation	5	158695916	159099916	-	6333	EBF1	GO:0003677;GO:0003677;GO:0003677;GO:0003700;GO:0003700;GO:0005634;GO:0006355;GO:0006355;GO:0046872;GO:0000785;GO:0000978;GO:0000981;GO:0000981;GO:0003677;GO:0003677;GO:0003677;GO:0003700;GO:0003700;GO:0005515;GO:0005634;GO:0006355;GO:0006355;GO:0006357;GO:0046872;GO:0070742;GO:0000785;GO:0000978;GO:0000981;GO:0000981;GO:0003677;GO:0003677;GO:0003677;GO:0003700;GO:0003700;GO:0005515;GO:0005634;GO:…	K09103	-	K	KOG3836;35I9R;38E1S;3B9UT;3CVPY;3J1SZ;481RE;48WEC;4MKKK;4MWR9	EBF transcription factor 1 [Source:HGNC Symbol;Acc:HGNC:3126]	1879	Q9UH73	GO:0006355//regulation of transcription, DNA-templated;GO:0006355//regulation of transcription, DNA-templated;GO:0006355//regulation of transcription, DNA-templated;GO:0006355//regulation of transcription, DNA-templated;GO:0006357//regulation of transcription by RNA polymerase II;GO:0006355//regulation of transcription, DNA-templated;GO:0006355//regulation of transcription, DNA-templated;GO:00063…	GO:0005634//nucleus;GO:0000785//chromatin;GO:0005634//nucleus;GO:0000785//chromatin;GO:0005634//nucleus;GO:0005634//nucleus;	GO:0003677//DNA binding;GO:0003677//DNA binding;GO:0003677//DNA binding;GO:0003700//DNA-binding transcription factor activity;GO:0003700//DNA-binding transcription factor activity;GO:0046872//metal ion binding;GO:0000978//RNA polymerase II cis-regulatory region sequence-specific DNA binding;GO:0000981//DNA-binding transcription factor activity, RNA polymerase II-specific;GO:0000981//DNA-binding t…	-
ENSG00000163823	575.995	967.445	184.545	0.190755	-2.39021	3.75659e-25	5.92312e-22	Down Regulation	3	46201711	46208313	-	2646	CCR1	GO:0002407;GO:0004435;GO:0004930;GO:0004930;GO:0004930;GO:0004950;GO:0004950;GO:0004950;GO:0004950;GO:0005515;GO:0005515;GO:0005737;GO:0005886;GO:0005886;GO:0005886;GO:0005887;GO:0006816;GO:0006874;GO:0006887;GO:0006935;GO:0006935;GO:0006935;GO:0006954;GO:0006954;GO:0006954;GO:0006954;GO:0006955;GO:0006955;GO:0006955;GO:0006955;GO:0007155;GO:0007165;GO:0007166;GO:0007186;GO:0007186;GO:0007186;GO:…	K04176	-	O;T	KOG3656;359A5;38F1F;3BAEM;3CYGE;3J3WP;47ZW4;48VP6;4MCAN;4N5X8	C-C motif chemokine receptor 1 [Source:HGNC Symbol;Acc:HGNC:1602]	1230	P32246;Q5U003	GO:0002407//dendritic cell chemotaxis;GO:0006816//calcium ion transport;GO:0006874//cellular calcium ion homeostasis;GO:0006887//exocytosis;GO:0006935//chemotaxis;GO:0006935//chemotaxis;GO:0006935//chemotaxis;GO:0006954//inflammatory response;GO:0006954//inflammatory response;GO:0006954//inflammatory response;GO:0006954//inflammatory response;GO:0006955//immune response;GO:0006955//immune respons…	GO:0005737//cytoplasm;GO:0005886//plasma membrane;GO:0005886//plasma membrane;GO:0005886//plasma membrane;GO:0005887//integral component of plasma membrane;GO:0009897//external side of plasma membrane;GO:0009897//external side of plasma membrane;GO:0016020//membrane;GO:0016021//integral component of membrane;GO:0016021//integral component of membrane;GO:0016021//integral component of membrane;	GO:0004435//phosphatidylinositol phospholipase C activity;GO:0004930//G protein-coupled receptor activity;GO:0004930//G protein-coupled receptor activity;GO:0004930//G protein-coupled receptor activity;GO:0004950//chemokine receptor activity;GO:0004950//chemokine receptor activity;GO:0004950//chemokine receptor activity;GO:0004950//chemokine receptor activity;GO:0005515//protein binding;GO:000551…	ko05167(Kaposi sarcoma-associated herpesvirus infection);ko05163(Human cytomegalovirus infection);ko04062(Chemokine signaling pathway);ko04061(Viral protein interaction with cytokine and cytokine receptor);ko04060(Cytokine-cytokine receptor interaction)
ENSG00000184221	64.6876	110.742	18.6332	0.168258	-2.57125	1.56853e-24	2.26704e-21	Down Regulation	21	33070141	33072413	+	2273	OLIG1	GO:0000785;GO:0000978;GO:0000981;GO:0000981;GO:0003677;GO:0005515;GO:0005634;GO:0005634;GO:0006355;GO:0006355;GO:0006357;GO:0014003;GO:0030182;GO:0046983;GO:0046983;GO:0048663;GO:0048663;GO:0048663;GO:0048709;GO:0048709;	K09085	-	K	KOG3898;35J2I;39WJM;3BJ8C;3CXQ2;3J2J3;48CTW;48ZZ8;4MQET;4N8PI	oligodendrocyte transcription factor 1 [Source:HGNC Symbol;Acc:HGNC:16983]	116448	Q8TAK6	GO:0006355//regulation of transcription, DNA-templated;GO:0006355//regulation of transcription, DNA-templated;GO:0006357//regulation of transcription by RNA polymerase II;GO:0014003//oligodendrocyte development;GO:0030182//neuron differentiation;GO:0048663//neuron fate commitment;GO:0048663//neuron fate commitment;GO:0048663//neuron fate commitment;GO:0048709//oligodendrocyte differentiation;GO:0…	GO:0000785//chromatin;GO:0005634//nucleus;GO:0005634//nucleus;	GO:0000978//RNA polymerase II cis-regulatory region sequence-specific DNA binding;GO:0000981//DNA-binding transcription factor activity, RNA polymerase II-specific;GO:0000981//DNA-binding transcription factor activity, RNA polymerase II-specific;GO:0003677//DNA binding;GO:0005515//protein binding;GO:0046983//protein dimerization activity;GO:0046983//protein dimerization activity;	-
ENSG00000164400	460.606	39.7896	881.422	22.1521	4.46937	3.4038e-24	4.54119e-21	Up Regulation	5	132073789	132076170	+	788	CSF2	GO:0001821;GO:0001892;GO:0005125;GO:0005125;GO:0005125;GO:0005125;GO:0005129;GO:0005129;GO:0005129;GO:0005515;GO:0005576;GO:0005576;GO:0005576;GO:0005576;GO:0005615;GO:0005615;GO:0005615;GO:0005615;GO:0005886;GO:0006468;GO:0006955;GO:0006955;GO:0007259;GO:0008083;GO:0008083;GO:0008083;GO:0008283;GO:0008284;GO:0008284;GO:0010468;GO:0010628;GO:0010744;GO:0030099;GO:0030223;GO:0030224;GO:0030225;GO:…	K05427	-	S;O;T	2TDUI;35QCA;3AJKW;3BRVS;3D7TM;3JH7W;48F09;49BE3;4MJQG;4MYGX	colony stimulating factor 2 [Source:HGNC Symbol;Acc:HGNC:2434]	1437	P04141	GO:0001821//histamine secretion;GO:0001892//embryonic placenta development;GO:0006468//protein phosphorylation;GO:0006955//immune response;GO:0006955//immune response;GO:0007259//receptor signaling pathway via JAK-STAT;GO:0008283//cell population proliferation;GO:0008284//positive regulation of cell population proliferation;GO:0008284//positive regulation of cell population proliferation;GO:00104…	GO:0005576//extracellular region;GO:0005576//extracellular region;GO:0005576//extracellular region;GO:0005576//extracellular region;GO:0005615//extracellular space;GO:0005615//extracellular space;GO:0005615//extracellular space;GO:0005615//extracellular space;GO:0005886//plasma membrane;GO:0030526//granulocyte macrophage colony-stimulating factor receptor complex;GO:0043231//intracellular membran…	GO:0005125//cytokine activity;GO:0005125//cytokine activity;GO:0005125//cytokine activity;GO:0005125//cytokine activity;GO:0005129//granulocyte macrophage colony-stimulating factor receptor binding;GO:0005129//granulocyte macrophage colony-stimulating factor receptor binding;GO:0005129//granulocyte macrophage colony-stimulating factor receptor binding;GO:0005515//protein binding;GO:0008083//growt…	ko05323(Rheumatoid arthritis);ko05221(Acute myeloid leukemia);ko05202(Transcriptional misregulation in cancer);ko05171(Coronavirus disease - COVID-19);ko05167(Kaposi sarcoma-associated herpesvirus infection);ko05166(Human T-cell leukemia virus 1 infection);ko05146(Amoebiasis);ko05131(Shigellosis);ko04668(TNF signaling pathway);ko04664(Fc epsilon RI signaling pathway);ko04660(T cell receptor signa…
ENSG00000135373	371.24	96.6742	645.805	6.68022	2.7399	5.55661e-24	6.88384e-21	Up Regulation	11	34621093	34663288	+	6617	EHF	GO:0000785;GO:0000978;GO:0000981;GO:0000981;GO:0001228;GO:0001228;GO:0003677;GO:0003700;GO:0003700;GO:0005634;GO:0005634;GO:0005634;GO:0005634;GO:0005654;GO:0005794;GO:0006355;GO:0006355;GO:0006357;GO:0006357;GO:0006357;GO:0006366;GO:0006366;GO:0030154;GO:0030855;GO:0030855;GO:0030855;GO:0043565;GO:0043565;GO:0045944;GO:0045944;GO:0050673;GO:0050673;GO:1990837;GO:0000785;GO:0000978;GO:0000981;GO:…	K17102	-	K	KOG3804;359IU;38CVP;3BII4;3CYE8;3JEG8;481J3;4900C;4MEZ0;4MT7Q	ETS homologous factor [Source:HGNC Symbol;Acc:HGNC:3246]	26298	Q9NZC4	GO:0006355//regulation of transcription, DNA-templated;GO:0006355//regulation of transcription, DNA-templated;GO:0006357//regulation of transcription by RNA polymerase II;GO:0006357//regulation of transcription by RNA polymerase II;GO:0006357//regulation of transcription by RNA polymerase II;GO:0006366//transcription by RNA polymerase II;GO:0006366//transcription by RNA polymerase II;GO:0030154//…	GO:0000785//chromatin;GO:0005634//nucleus;GO:0005634//nucleus;GO:0005634//nucleus;GO:0005634//nucleus;GO:0005654//nucleoplasm;GO:0005794//Golgi apparatus;GO:0000785//chromatin;GO:0005634//nucleus;GO:0005634//nucleus;GO:0005634//nucleus;GO:0005634//nucleus;GO:0005654//nucleoplasm;GO:0005794//Golgi apparatus;GO:0000785//chromatin;GO:0005634//nucleus;GO:0005634//nucleus;GO:0005634//nucleus;GO:000563…	GO:0000978//RNA polymerase II cis-regulatory region sequence-specific DNA binding;GO:0000981//DNA-binding transcription factor activity, RNA polymerase II-specific;GO:0000981//DNA-binding transcription factor activity, RNA polymerase II-specific;GO:0001228//DNA-binding transcription activator activity, RNA polymerase II-specific;GO:0001228//DNA-binding transcription activator activity, RNA polyme…	-
ENSG00000134460	1738.09	624.67	2851.51	4.56483	2.19056	2.38459e-23	2.75722e-20	Up Regulation	10	6010689	6062370	-	3962	IL2RA	GO:0002376;GO:0002437;GO:0002664;GO:0004911;GO:0004911;GO:0004911;GO:0004911;GO:0004911;GO:0004911;GO:0005515;GO:0005886;GO:0005886;GO:0005893;GO:0006915;GO:0006924;GO:0006954;GO:0006955;GO:0007166;GO:0007219;GO:0009897;GO:0009986;GO:0016020;GO:0016021;GO:0019976;GO:0019976;GO:0019976;GO:0019976;GO:0038110;GO:0042102;GO:0042104;GO:0042130;GO:0043029;GO:0045582;GO:0046013;GO:0046651;GO:0050672;GO:…	K05068	-	M;T	2SUAG;35CID;38CV8;3BJ75;3D152;3J44A;48BWF;4981I;4MBGI;4N3Q4	interleukin 2 receptor subunit alpha [Source:HGNC Symbol;Acc:HGNC:6008]	3559	P01589	GO:0002376//immune system process;GO:0002437//inflammatory response to antigenic stimulus;GO:0002664//regulation of T cell tolerance induction;GO:0006915//apoptotic process;GO:0006924//activation-induced cell death of T cells;GO:0006954//inflammatory response;GO:0006955//immune response;GO:0007166//cell surface receptor signaling pathway;GO:0007219//Notch signaling pathway;GO:0038110//interleukin…	GO:0005886//plasma membrane;GO:0005886//plasma membrane;GO:0005893//interleukin-2 receptor complex;GO:0009897//external side of plasma membrane;GO:0009986//cell surface;GO:0016020//membrane;GO:0016021//integral component of membrane;GO:0016020//membrane;GO:0016021//integral component of membrane;GO:0016020//membrane;GO:0016021//integral component of membrane;	GO:0004911//interleukin-2 receptor activity;GO:0004911//interleukin-2 receptor activity;GO:0004911//interleukin-2 receptor activity;GO:0004911//interleukin-2 receptor activity;GO:0004911//interleukin-2 receptor activity;GO:0004911//interleukin-2 receptor activity;GO:0005515//protein binding;GO:0019976//interleukin-2 binding;GO:0019976//interleukin-2 binding;GO:0019976//interleukin-2 binding;GO:00…	ko05200(Pathways in cancer);ko05166(Human T-cell leukemia virus 1 infection);ko05162(Measles);ko04659(Th17 cell differentiation);ko04658(Th1 and Th2 cell differentiation);ko04640(Hematopoietic cell lineage);ko04630(JAK-STAT signaling pathway);ko04151(PI3K-Akt signaling pathway);ko04144(Endocytosis);ko04061(Viral protein interaction with cytokine and cytokine receptor);ko04060(Cytokine-cytokine re…
ENSG00000073756	29788.4	5674.9	53902	9.49831	3.24767	2.66045e-23	2.88392e-20	Up Regulation	1	186671791	186680922	-	5484	PTGS2	GO:0001516;GO:0001516;GO:0001516;GO:0001516;GO:0001516;GO:0001516;GO:0001525;GO:0004601;GO:0004601;GO:0004601;GO:0004666;GO:0004666;GO:0004666;GO:0004666;GO:0004666;GO:0004666;GO:0004666;GO:0005515;GO:0005515;GO:0005634;GO:0005637;GO:0005637;GO:0005640;GO:0005640;GO:0005737;GO:0005737;GO:0005737;GO:0005737;GO:0005783;GO:0005783;GO:0005783;GO:0005788;GO:0005789;GO:0005789;GO:0005901;GO:0006629;GO:…	K11987	EC:1.14.99.1	S;Q;T;I	KOG2408;35I3R;38G3P;3BA33;3CSHN;3JCU9;484UE;490TU;4MHB5;4MWDA	prostaglandin-endoperoxide synthase 2 [Source:HGNC Symbol;Acc:HGNC:9605]	5743	P35354	GO:0001516//prostaglandin biosynthetic process;GO:0001516//prostaglandin biosynthetic process;GO:0001516//prostaglandin biosynthetic process;GO:0001516//prostaglandin biosynthetic process;GO:0001516//prostaglandin biosynthetic process;GO:0001516//prostaglandin biosynthetic process;GO:0001525//angiogenesis;GO:0006629//lipid metabolic process;GO:0006631//fatty acid metabolic process;GO:0006633//fat…	GO:0005634//nucleus;GO:0005637//nuclear inner membrane;GO:0005637//nuclear inner membrane;GO:0005640//nuclear outer membrane;GO:0005640//nuclear outer membrane;GO:0005737//cytoplasm;GO:0005737//cytoplasm;GO:0005737//cytoplasm;GO:0005737//cytoplasm;GO:0005783//endoplasmic reticulum;GO:0005783//endoplasmic reticulum;GO:0005783//endoplasmic reticulum;GO:0005788//endoplasmic reticulum lumen;GO:000578…	GO:0004601//peroxidase activity;GO:0004601//peroxidase activity;GO:0004601//peroxidase activity;GO:0004666//prostaglandin-endoperoxide synthase activity;GO:0004666//prostaglandin-endoperoxide synthase activity;GO:0004666//prostaglandin-endoperoxide synthase activity;GO:0004666//prostaglandin-endoperoxide synthase activity;GO:0004666//prostaglandin-endoperoxide synthase activity;GO:0004666//prosta…	ko05222(Small cell lung cancer);ko05206(MicroRNAs in cancer);ko05204(Chemical carcinogenesis - DNA adducts);ko05200(Pathways in cancer);ko05167(Kaposi sarcoma-associated herpesvirus infection);ko05165(Human papillomavirus infection);ko05163(Human cytomegalovirus infection);ko05140(Leishmaniasis);ko05022(Pathways of neurodegeneration - multiple diseases);ko05010(Alzheimer disease);ko04923(Regulati…
ENSG00000157654	2774.63	1602.39	3946.87	2.46311	1.30048	5.56964e-23	5.68235e-20	Up Regulation	9	109498325	110172512	+	18341	PALM2AKAP2	GO:0005515;GO:0005654;GO:0005886;GO:0005886;GO:0008360;GO:0008360;GO:0016020;GO:0016020;GO:0016020;GO:0008360;GO:0016020;GO:0007015;GO:0007178;GO:0008104;GO:0008360;GO:0016020;GO:0051018;GO:0005654;GO:0005886;GO:0008360;GO:0008360;GO:0016020;GO:0016020;GO:0005654;GO:0005886;GO:0008360;GO:0008360;GO:0016020;GO:0016020;GO:0016604;GO:0008360;GO:0016020;GO:0008360;GO:0008360;GO:0016020;GO:0016020;	K16519	-	Z;S;U	2QSC7;35MWZ;39FWV;3BHT7;3D1P5;3J7W3;48AR9;48X1N;4MC2T;4N8PJ;2QR7I;35GTH;39AJA;3BAZJ;3D0XC;3J69X;48A41;4900B;4M681;4MU0C;2QR7I;35RZN;39AJA;3BAZJ;3D0XC;3J69X;48A41;4900B;4MRTN;4MYK3	PALM2 and AKAP2 fusion [Source:HGNC Symbol;Acc:HGNC:33529]	445815	Q8IXS6	GO:0008360//regulation of cell shape;GO:0008360//regulation of cell shape;GO:0008360//regulation of cell shape;GO:0007015//actin filament organization;GO:0007178//transmembrane receptor protein serine/threonine kinase signaling pathway;GO:0008104//protein localization;GO:0008360//regulation of cell shape;GO:0008360//regulation of cell shape;GO:0008360//regulation of cell shape;GO:0008360//regulat…	GO:0005654//nucleoplasm;GO:0005886//plasma membrane;GO:0005886//plasma membrane;GO:0016020//membrane;GO:0016020//membrane;GO:0016020//membrane;GO:0016020//membrane;GO:0016020//membrane;GO:0005654//nucleoplasm;GO:0005886//plasma membrane;GO:0016020//membrane;GO:0016020//membrane;GO:0005654//nucleoplasm;GO:0005886//plasma membrane;GO:0016020//membrane;GO:0016020//membrane;GO:0016604//nuclear body;G…	GO:0005515//protein binding;GO:0051018//protein kinase A binding;	-
ENSG00000095794	2513.24	1449.5	3576.98	2.46773	1.30319	2.90002e-22	2.79433e-19	Up Regulation	10	35126791	35212958	+	5699	CREM	GO:0003677;GO:0003677;GO:0003700;GO:0003700;GO:0005634;GO:0005634;GO:0006355;GO:0006355;GO:0003677;GO:0003677;GO:0003677;GO:0003700;GO:0003700;GO:0005515;GO:0005634;GO:0005634;GO:0005634;GO:0006355;GO:0006355;GO:0003677;GO:0003677;GO:0003700;GO:0005515;GO:0005634;GO:0005634;GO:0005667;GO:0006355;GO:0006687;GO:0007283;GO:0045944;GO:0000122;GO:0000785;GO:0000977;GO:0000978;GO:0000981;GO:0000981;GO:…	K09052	-	S;K	KOG3584;35MC7;39V88;3BGVQ;3CSHD;3J3NS;489EG;493SP;4M78I;4N1PV	cAMP responsive element modulator [Source:HGNC Symbol;Acc:HGNC:2352]	1390	Q03060	GO:0006355//regulation of transcription, DNA-templated;GO:0006355//regulation of transcription, DNA-templated;GO:0006355//regulation of transcription, DNA-templated;GO:0006355//regulation of transcription, DNA-templated;GO:0006355//regulation of transcription, DNA-templated;GO:0006687//glycosphingolipid metabolic process;GO:0007283//spermatogenesis;GO:0045944//positive regulation of transcription…	GO:0005634//nucleus;GO:0005634//nucleus;GO:0005634//nucleus;GO:0005634//nucleus;GO:0005634//nucleus;GO:0005634//nucleus;GO:0005634//nucleus;GO:0005667//transcription regulator complex;GO:0000785//chromatin;GO:0005634//nucleus;GO:0005634//nucleus;GO:0005634//nucleus;GO:0005634//nucleus;GO:0005667//transcription regulator complex;GO:0005737//cytoplasm;GO:1990589//ATF4-CREB1 transcription factor com…	GO:0003677//DNA binding;GO:0003677//DNA binding;GO:0003700//DNA-binding transcription factor activity;GO:0003700//DNA-binding transcription factor activity;GO:0003677//DNA binding;GO:0003677//DNA binding;GO:0003677//DNA binding;GO:0003700//DNA-binding transcription factor activity;GO:0003700//DNA-binding transcription factor activity;GO:0005515//protein binding;GO:0003677//DNA binding;GO:0003677/…	ko04261(Adrenergic signaling in cardiomyocytes)
ENSG00000162892	914.46	188.653	1640.27	8.69462	3.12012	1.3185e-21	1.20359e-18	Up Regulation	1	206897443	206904139	+	1979	IL24	GO:0005125;GO:0005515;GO:0005576;GO:0005576;GO:0005615;GO:0006915;GO:0006915;GO:0007165;GO:0005125;GO:0005515;GO:0005576;GO:0005576;GO:0005615;GO:0005615;GO:0006915;GO:0006915;GO:0007165;GO:0008284;GO:0008285;GO:0030336;GO:0042060;GO:0042501;GO:0042531;GO:0071222;GO:0071353;GO:0005125;GO:0005515;GO:0005576;GO:0005576;GO:0005615;GO:0006915;GO:0006915;GO:0007165;GO:0005125;GO:0005515;GO:0005576;GO:…	K22668	-	S;T	2SUXZ;35PWQ;3A4AE;3BRME;3D55K;3JDV1;483WI;48XXK;4MFB3;4MZA8	interleukin 24 [Source:HGNC Symbol;Acc:HGNC:11346]	11009	Q13007	GO:0006915//apoptotic process;GO:0006915//apoptotic process;GO:0007165//signal transduction;GO:0006915//apoptotic process;GO:0006915//apoptotic process;GO:0007165//signal transduction;GO:0008284//positive regulation of cell population proliferation;GO:0008285//negative regulation of cell population proliferation;GO:0030336//negative regulation of cell migration;GO:0042060//wound healing;GO:004250…	GO:0005576//extracellular region;GO:0005576//extracellular region;GO:0005615//extracellular space;GO:0005576//extracellular region;GO:0005576//extracellular region;GO:0005615//extracellular space;GO:0005615//extracellular space;GO:0005576//extracellular region;GO:0005576//extracellular region;GO:0005615//extracellular space;GO:0005576//extracellular region;GO:0005576//extracellular region;GO:0005…	GO:0005125//cytokine activity;GO:0005515//protein binding;GO:0005125//cytokine activity;GO:0005515//protein binding;GO:0005125//cytokine activity;GO:0005515//protein binding;GO:0005125//cytokine activity;GO:0005515//protein binding;	ko04630(JAK-STAT signaling pathway);ko04061(Viral protein interaction with cytokine and cytokine receptor);ko04060(Cytokine-cytokine receptor interaction)
ENSG00000196576	1150.78	1753.69	547.882	0.312418	-1.67845	1.17679e-20	1.02051e-17	Down Regulation	22	50274979	50307646	-	7271	PLXNB2	GO:0001843;GO:0001932;GO:0002116;GO:0005515;GO:0005515;GO:0005886;GO:0005887;GO:0005887;GO:0007156;GO:0007162;GO:0007165;GO:0007165;GO:0007405;GO:0007420;GO:0008360;GO:0008360;GO:0009986;GO:0010976;GO:0016020;GO:0016021;GO:0017154;GO:0017154;GO:0017154;GO:0017154;GO:0030334;GO:0043087;GO:0043087;GO:0045727;GO:0050772;GO:0070062;GO:0071526;GO:0071526;GO:0071526;GO:1902287;GO:1904861;GO:2001222;GO:…	K06821	-	Q;T;B	KOG3610;35JCT;39S1S;3BEQ8;3D20V;3J1J5;485QC;4904W;4MB8T;4N43M	plexin B2 [Source:HGNC Symbol;Acc:HGNC:9104]	23654	O15031	GO:0001843//neural tube closure;GO:0001932//regulation of protein phosphorylation;GO:0007156//homophilic cell adhesion via plasma membrane adhesion molecules;GO:0007162//negative regulation of cell adhesion;GO:0007165//signal transduction;GO:0007165//signal transduction;GO:0007405//neuroblast proliferation;GO:0007420//brain development;GO:0008360//regulation of cell shape;GO:0008360//regulation o…	GO:0002116//semaphorin receptor complex;GO:0005886//plasma membrane;GO:0005887//integral component of plasma membrane;GO:0005887//integral component of plasma membrane;GO:0009986//cell surface;GO:0016020//membrane;GO:0016021//integral component of membrane;GO:0070062//extracellular exosome;GO:0002116//semaphorin receptor complex;GO:0005886//plasma membrane;GO:0005887//integral component of plasma…	GO:0005515//protein binding;GO:0005515//protein binding;GO:0017154//semaphorin receptor activity;GO:0017154//semaphorin receptor activity;GO:0017154//semaphorin receptor activity;GO:0017154//semaphorin receptor activity;GO:0005515//protein binding;GO:0005515//protein binding;GO:0017154//semaphorin receptor activity;GO:0017154//semaphorin receptor activity;GO:0017154//semaphorin receptor activity;…	ko04360(Axon guidance)
ENSG00000115594	3137.11	1473.12	4801.09	3.25912	1.70448	1.66804e-20	1.37765e-17	Up Regulation	2	102064544	102179874	+	7123	IL1R1	GO:0004909;GO:0004909;GO:0070498;GO:0004908;GO:0004908;GO:0004909;GO:0004909;GO:0007165;GO:0007165;GO:0016020;GO:0016021;GO:0016787;GO:0019221;GO:0070498;GO:0004908;GO:0004908;GO:0004909;GO:0004909;GO:0007165;GO:0007165;GO:0016020;GO:0016021;GO:0016787;GO:0019221;GO:0070498;GO:0004908;GO:0004908;GO:0004909;GO:0004909;GO:0019221;GO:0070498;GO:0004908;GO:0004908;GO:0004909;GO:0004909;GO:0007165;GO:…	K04386	-	S;T	2QWEU;35MS8;38DUJ;3BGVR;3D2YS;3JCRI;48BVI;491UM;4M79D;4MXHT	interleukin 1 receptor type 1 [Source:HGNC Symbol;Acc:HGNC:5993]	3554	P14778	GO:0070498//interleukin-1-mediated signaling pathway;GO:0007165//signal transduction;GO:0007165//signal transduction;GO:0019221//cytokine-mediated signaling pathway;GO:0070498//interleukin-1-mediated signaling pathway;GO:0007165//signal transduction;GO:0007165//signal transduction;GO:0019221//cytokine-mediated signaling pathway;GO:0070498//interleukin-1-mediated signaling pathway;GO:0019221//cyto…	GO:0016020//membrane;GO:0016021//integral component of membrane;GO:0016020//membrane;GO:0016021//integral component of membrane;GO:0016020//membrane;GO:0016021//integral component of membrane;GO:0016020//membrane;GO:0016021//integral component of membrane;GO:0005576//extracellular region;GO:0005886//plasma membrane;GO:0005886//plasma membrane;GO:0005887//integral component of plasma membrane;GO:0…	GO:0004909//interleukin-1, type I, activating receptor activity;GO:0004909//interleukin-1, type I, activating receptor activity;GO:0004908//interleukin-1 receptor activity;GO:0004908//interleukin-1 receptor activity;GO:0004909//interleukin-1, type I, activating receptor activity;GO:0004909//interleukin-1, type I, activating receptor activity;GO:0016787//hydrolase activity;GO:0004908//interleukin-…	ko05418(Fluid shear stress and atherosclerosis);ko05166(Human T-cell leukemia virus 1 infection);ko05163(Human cytomegalovirus infection);ko05146(Amoebiasis);ko05131(Shigellosis);ko05130(Pathogenic Escherichia coli infection);ko04750(Inflammatory mediator regulation of TRP channels);ko04659(Th17 cell differentiation);ko04640(Hematopoietic cell lineage);ko04380(Osteoclast differentiation);ko04064(…
ENSG00000099998	111.442	29.3414	193.542	6.59622	2.72164	3.33193e-20	2.62678e-17	Up Regulation	22	24219654	24245108	-	6020	GGT5	GO:0000048;GO:0002951;GO:0002951;GO:0002951;GO:0005886;GO:0005886;GO:0006508;GO:0006520;GO:0006631;GO:0006749;GO:0006750;GO:0006751;GO:0006751;GO:0006751;GO:0006751;GO:0006751;GO:0006954;GO:0008233;GO:0016020;GO:0016021;GO:0016740;GO:0016746;GO:0016787;GO:0019370;GO:0031226;GO:0036374;GO:0036374;GO:0036374;GO:0036374;GO:0036374;GO:0102953;GO:0103068;GO:1901750;GO:1901750;GO:1901750;GO:0000048;GO:…	K18592	-	E	KOG2410;35BCS;39SVR;3BCW2;3CUAI;3JAWA;483HA;4912P;4MI5V;4N5F7	gamma-glutamyltransferase 5 [Source:HGNC Symbol;Acc:HGNC:4260]	2687	P36269	GO:0006508//proteolysis;GO:0006520//cellular amino acid metabolic process;GO:0006631//fatty acid metabolic process;GO:0006749//glutathione metabolic process;GO:0006750//glutathione biosynthetic process;GO:0006751//glutathione catabolic process;GO:0006751//glutathione catabolic process;GO:0006751//glutathione catabolic process;GO:0006751//glutathione catabolic process;GO:0006751//glutathione catab…	GO:0005886//plasma membrane;GO:0005886//plasma membrane;GO:0016020//membrane;GO:0016021//integral component of membrane;GO:0031226//intrinsic component of plasma membrane;GO:0005886//plasma membrane;GO:0005886//plasma membrane;GO:0016020//membrane;GO:0016021//integral component of membrane;GO:0031226//intrinsic component of plasma membrane;GO:0005886//plasma membrane;GO:0005886//plasma membrane;G…	GO:0000048//peptidyltransferase activity;GO:0002951//leukotriene-C(4) hydrolase;GO:0002951//leukotriene-C(4) hydrolase;GO:0002951//leukotriene-C(4) hydrolase;GO:0008233//peptidase activity;GO:0016740//transferase activity;GO:0016746//acyltransferase activity;GO:0016787//hydrolase activity;GO:0036374//glutathione hydrolase activity;GO:0036374//glutathione hydrolase activity;GO:0036374//glutathione…	ko00590(Arachidonic acid metabolism);ko00480(Glutathione metabolism);ko00430(Taurine and hypotaurine metabolism)
ENSG00000142224	475.722	76.272	875.171	11.4744	3.52034	2.71882e-19	2.05023e-16	Up Regulation	1	206770764	206842981	+	6233	IL19	GO:0005125;GO:0005576;GO:0005576;GO:0005615;GO:0006915;GO:0006955;GO:0007165;GO:0005125;GO:0005576;GO:0005576;GO:0005615;GO:0006915;GO:0006955;GO:0007165;GO:0010989;GO:0072593;GO:2001235;GO:2001237;GO:2001244;GO:0005125;GO:0005576;GO:0005576;GO:0005615;GO:0006915;GO:0006955;GO:0007165;GO:0005125;GO:0005576;GO:0005576;GO:0005615;GO:0006915;GO:0006955;GO:0007165;	K05444	-	S;T	2SRCR;35N0J;3A2XI;3BR07;3D2RR;3JEKY;4839D;4951F;4MMG6;4MUNV	interleukin 19 [Source:HGNC Symbol;Acc:HGNC:5990]	29949	Q9UHD0	GO:0006915//apoptotic process;GO:0006955//immune response;GO:0007165//signal transduction;GO:0006915//apoptotic process;GO:0006955//immune response;GO:0007165//signal transduction;GO:0010989//negative regulation of low-density lipoprotein particle clearance;GO:0072593//reactive oxygen species metabolic process;GO:2001235//positive regulation of apoptotic signaling pathway;GO:2001237//negative reg…	GO:0005576//extracellular region;GO:0005576//extracellular region;GO:0005615//extracellular space;GO:0005576//extracellular region;GO:0005576//extracellular region;GO:0005615//extracellular space;GO:0005576//extracellular region;GO:0005576//extracellular region;GO:0005615//extracellular space;GO:0005576//extracellular region;GO:0005576//extracellular region;GO:0005615//extracellular space;	GO:0005125//cytokine activity;GO:0005125//cytokine activity;GO:0005125//cytokine activity;GO:0005125//cytokine activity;	ko04630(JAK-STAT signaling pathway);ko04061(Viral protein interaction with cytokine and cytokine receptor);ko04060(Cytokine-cytokine receptor interaction)
ENSG00000175489	495.893	806.165	185.621	0.230251	-2.11872	4.04081e-19	2.91606e-16	Down Regulation	19	18391137	18397622	-	2427	LRRC25	GO:0005515;GO:0005737;GO:0005783;GO:0005829;GO:0015630;GO:0016020;GO:0016021;GO:0005515;GO:0005737;GO:0005783;GO:0005829;GO:0015630;GO:0016020;GO:0016021;	-	-	S	2S9V5;35P4A;3A32S;3BR34;3D3CA;3J546;48CMC;496UZ;4MI2B;4N04T	leucine rich repeat containing 25 [Source:HGNC Symbol;Acc:HGNC:29806]	126364	Q8N386	-	GO:0005737//cytoplasm;GO:0005783//endoplasmic reticulum;GO:0005829//cytosol;GO:0015630//microtubule cytoskeleton;GO:0016020//membrane;GO:0016021//integral component of membrane;GO:0005737//cytoplasm;GO:0005783//endoplasmic reticulum;GO:0005829//cytosol;GO:0015630//microtubule cytoskeleton;GO:0016020//membrane;GO:0016021//integral component of membrane;	GO:0005515//protein binding;GO:0005515//protein binding;	-
ENSG00000111537	440.88	27.3874	854.374	31.1958	4.96328	4.20327e-19	2.91606e-16	Up Regulation	12	68154768	68159740	-	1211	IFNG	GO:0000122;GO:0001774;GO:0001819;GO:0001934;GO:0002250;GO:0002281;GO:0005125;GO:0005125;GO:0005133;GO:0005133;GO:0005133;GO:0005515;GO:0005576;GO:0005576;GO:0005576;GO:0005576;GO:0005576;GO:0005615;GO:0005615;GO:0006915;GO:0006955;GO:0006955;GO:0006959;GO:0007165;GO:0007166;GO:0007259;GO:0008284;GO:0009615;GO:0010508;GO:0010508;GO:0010628;GO:0010628;GO:0010628;GO:0010629;GO:0010629;GO:0010634;GO:…	K04687	-	M;T	2SBGW;35Q5H;3A0DV;3BQ3H;3D82P;3JGSR;48EFB;49B3C;4MJH1;4MTZI	interferon gamma [Source:HGNC Symbol;Acc:HGNC:5438]	3458	P01579;A0A7R8GUN6	GO:0000122//negative regulation of transcription by RNA polymerase II;GO:0001774//microglial cell activation;GO:0001819//positive regulation of cytokine production;GO:0001934//positive regulation of protein phosphorylation;GO:0002250//adaptive immune response;GO:0002281//macrophage activation involved in immune response;GO:0006915//apoptotic process;GO:0006955//immune response;GO:0006955//immune …	GO:0005576//extracellular region;GO:0005576//extracellular region;GO:0005576//extracellular region;GO:0005576//extracellular region;GO:0005576//extracellular region;GO:0005615//extracellular space;GO:0005615//extracellular space;	GO:0005125//cytokine activity;GO:0005125//cytokine activity;GO:0005133//interferon-gamma receptor binding;GO:0005133//interferon-gamma receptor binding;GO:0005133//interferon-gamma receptor binding;GO:0005515//protein binding;	ko05418(Fluid shear stress and atherosclerosis);ko05332(Graft-versus-host disease);ko05330(Allograft rejection);ko05323(Rheumatoid arthritis);ko05322(Systemic lupus erythematosus);ko05321(Inflammatory bowel disease);ko05235(PD-L1 expression and PD-1 checkpoint pathway in cancer);ko05200(Pathways in cancer);ko05168(Herpes simplex virus 1 infection);ko05164(Influenza A);ko05160(Hepatitis C);ko05152…
ENSG00000163734	23147.3	7754.07	38540.5	4.97036	2.31335	6.81722e-19	4.54761e-16	Up Regulation	4	74036589	74038807	-	2219	CXCL3	GO:0005125;GO:0005576;GO:0005576;GO:0005576;GO:0005576;GO:0005615;GO:0005615;GO:0006935;GO:0006935;GO:0006935;GO:0006952;GO:0006952;GO:0006954;GO:0006954;GO:0006955;GO:0006955;GO:0008009;GO:0008009;GO:0008009;GO:0008009;GO:0009605;GO:0030593;GO:0030593;GO:0045236;GO:0061844;GO:0070098;GO:0071222;	K05505	-	O;M;T	2S7MM;35QP2;3AN5U;3C1H4;3D9P3;3JHGA;48FJD;49CIQ;4MK95;4N70Q	C-X-C motif chemokine ligand 3 [Source:HGNC Symbol;Acc:HGNC:4604]	2921	P19876	GO:0006935//chemotaxis;GO:0006935//chemotaxis;GO:0006935//chemotaxis;GO:0006952//defense response;GO:0006952//defense response;GO:0006954//inflammatory response;GO:0006954//inflammatory response;GO:0006955//immune response;GO:0006955//immune response;GO:0009605//response to external stimulus;GO:0030593//neutrophil chemotaxis;GO:0030593//neutrophil chemotaxis;GO:0061844//antimicrobial humoral immu…	GO:0005576//extracellular region;GO:0005576//extracellular region;GO:0005576//extracellular region;GO:0005576//extracellular region;GO:0005615//extracellular space;GO:0005615//extracellular space;	GO:0005125//cytokine activity;GO:0008009//chemokine activity;GO:0008009//chemokine activity;GO:0008009//chemokine activity;GO:0008009//chemokine activity;GO:0045236//CXCR chemokine receptor binding;	ko05417(Lipid and atherosclerosis);ko05323(Rheumatoid arthritis);ko05167(Kaposi sarcoma-associated herpesvirus infection);ko05146(Amoebiasis);ko05134(Legionellosis);ko05120(Epithelial cell signaling in Helicobacter pylori infection);ko04936(Alcoholic liver disease);ko04668(TNF signaling pathway);ko04657(IL-17 signaling pathway);ko04621(NOD-like receptor signaling pathway);ko04064(NF-kappa B signa…
ENSG00000122641	6042	1613.38	10470.6	6.48987	2.69819	3.20352e-18	2.05785e-15	Up Regulation	7	41667168	41705834	-	8284	INHBA	GO:0001541;GO:0001707;GO:0001942;GO:0002244;GO:0002244;GO:0005102;GO:0005125;GO:0005125;GO:0005179;GO:0005179;GO:0005179;GO:0005515;GO:0005515;GO:0005576;GO:0005576;GO:0005576;GO:0005576;GO:0005615;GO:0005615;GO:0006357;GO:0006366;GO:0006952;GO:0007165;GO:0007166;GO:0007267;GO:0007399;GO:0008083;GO:0008083;GO:0008083;GO:0008285;GO:0008584;GO:0009410;GO:0010259;GO:0010628;GO:0010862;GO:0010862;GO:…	K04667	-	M;T	KOG3900;35ERA;38HHA;3BGAE;3CWK6;3J4PI;48A21;491IH;4MA6X;4MZU5	inhibin subunit beta A [Source:HGNC Symbol;Acc:HGNC:6066]	3624	P08476;A4D1W7	GO:0001541//ovarian follicle development;GO:0001707//mesoderm formation;GO:0001942//hair follicle development;GO:0002244//hematopoietic progenitor cell differentiation;GO:0002244//hematopoietic progenitor cell differentiation;GO:0006357//regulation of transcription by RNA polymerase II;GO:0006366//transcription by RNA polymerase II;GO:0006952//defense response;GO:0007165//signal transduction;GO:0…	GO:0005576//extracellular region;GO:0005576//extracellular region;GO:0005576//extracellular region;GO:0005576//extracellular region;GO:0005615//extracellular space;GO:0005615//extracellular space;GO:0043509//activin A complex;GO:0043512//inhibin A complex;GO:0043512//inhibin A complex;GO:0048471//perinuclear region of cytoplasm;GO:0005576//extracellular region;GO:0005576//extracellular region;GO:…	GO:0005102//signaling receptor binding;GO:0005125//cytokine activity;GO:0005125//cytokine activity;GO:0005179//hormone activity;GO:0005179//hormone activity;GO:0005179//hormone activity;GO:0005515//protein binding;GO:0005515//protein binding;GO:0008083//growth factor activity;GO:0008083//growth factor activity;GO:0008083//growth factor activity;GO:0017046//peptide hormone binding;GO:0042802//iden…	ko04550(Signaling pathways regulating pluripotency of stem cells);ko04350(TGF-beta signaling pathway);ko04060(Cytokine-cytokine receptor interaction)
ENSG00000109321	151.369	84.3988	218.34	2.587	1.37128	2.48284e-17	1.53794e-14	Up Regulation	4	74445136	74455005	+	1642	AREG	GO:0005125;GO:0005154;GO:0005154;GO:0005154;GO:0005154;GO:0005515;GO:0005576;GO:0005615;GO:0005615;GO:0005615;GO:0005615;GO:0005615;GO:0005615;GO:0005615;GO:0005634;GO:0005737;GO:0005789;GO:0007171;GO:0007173;GO:0007173;GO:0007173;GO:0007173;GO:0007186;GO:0007267;GO:0008083;GO:0008083;GO:0008083;GO:0008083;GO:0008284;GO:0008284;GO:0008284;GO:0008284;GO:0009986;GO:0010838;GO:0012507;GO:0014009;GO:…	K09782	-	S;T	2S0KA;35AVZ;39TIE;3BIJW;3D0J8;3J2D9;48AV1;495QX;4M99W;4MX1Y	amphiregulin [Source:HGNC Symbol;Acc:HGNC:651]	374	P15514	GO:0007171//activation of transmembrane receptor protein tyrosine kinase activity;GO:0007173//epidermal growth factor receptor signaling pathway;GO:0007173//epidermal growth factor receptor signaling pathway;GO:0007173//epidermal growth factor receptor signaling pathway;GO:0007173//epidermal growth factor receptor signaling pathway;GO:0007186//G protein-coupled receptor signaling pathway;GO:00072…	GO:0005576//extracellular region;GO:0005615//extracellular space;GO:0005615//extracellular space;GO:0005615//extracellular space;GO:0005615//extracellular space;GO:0005615//extracellular space;GO:0005615//extracellular space;GO:0005615//extracellular space;GO:0005634//nucleus;GO:0005737//cytoplasm;GO:0005789//endoplasmic reticulum membrane;GO:0009986//cell surface;GO:0012507//ER to Golgi transpor…	GO:0005125//cytokine activity;GO:0005154//epidermal growth factor receptor binding;GO:0005154//epidermal growth factor receptor binding;GO:0005154//epidermal growth factor receptor binding;GO:0005154//epidermal growth factor receptor binding;GO:0005515//protein binding;GO:0008083//growth factor activity;GO:0008083//growth factor activity;GO:0008083//growth factor activity;GO:0008083//growth facto…	ko05210(Colorectal cancer);ko04390(Hippo signaling pathway);ko04151(PI3K-Akt signaling pathway);ko04012(ErbB signaling pathway);ko04010(MAPK signaling pathway)
ENSG00000197405	1025.39	1654.61	396.158	0.239426	-2.06235	1.66736e-16	9.97196e-14	Down Regulation	19	47290023	47322066	+	2964	C5AR1	GO:0001774;GO:0001774;GO:0002430;GO:0002684;GO:0004875;GO:0004875;GO:0004875;GO:0004878;GO:0004878;GO:0004878;GO:0004878;GO:0004878;GO:0004878;GO:0004930;GO:0004930;GO:0004930;GO:0004930;GO:0005886;GO:0005886;GO:0005886;GO:0005886;GO:0005887;GO:0006935;GO:0006935;GO:0006935;GO:0006935;GO:0006954;GO:0006955;GO:0006968;GO:0007165;GO:0007165;GO:0007186;GO:0007186;GO:0007186;GO:0007200;GO:0007202;GO:…	K04010	-	S;T	2R35Z;35BSW;38HNF;3BA7N;3CWPG;3J8NE;47Z41;48V27;4MA9T;4N446	complement C5a receptor 1 [Source:HGNC Symbol;Acc:HGNC:1338]	728	P21730	GO:0001774//microglial cell activation;GO:0001774//microglial cell activation;GO:0002430//complement receptor mediated signaling pathway;GO:0002684//positive regulation of immune system process;GO:0006935//chemotaxis;GO:0006935//chemotaxis;GO:0006935//chemotaxis;GO:0006935//chemotaxis;GO:0006954//inflammatory response;GO:0006955//immune response;GO:0006968//cellular defense response;GO:0007165//s…	GO:0005886//plasma membrane;GO:0005886//plasma membrane;GO:0005886//plasma membrane;GO:0005886//plasma membrane;GO:0005887//integral component of plasma membrane;GO:0016020//membrane;GO:0016021//integral component of membrane;GO:0016021//integral component of membrane;GO:0016021//integral component of membrane;GO:0016323//basolateral plasma membrane;GO:0030667//secretory granule membrane;GO:00314…	GO:0004875//complement receptor activity;GO:0004875//complement receptor activity;GO:0004875//complement receptor activity;GO:0004878//complement component C5a receptor activity;GO:0004878//complement component C5a receptor activity;GO:0004878//complement component C5a receptor activity;GO:0004878//complement component C5a receptor activity;GO:0004878//complement component C5a receptor activity;G…	ko05171(Coronavirus disease - COVID-19);ko05150(Staphylococcus aureus infection);ko04936(Alcoholic liver disease);ko04613(Neutrophil extracellular trap formation);ko04610(Complement and coagulation cascades);ko04080(Neuroactive ligand-receptor interaction)
ENSG00000120875	2063.6	1048.08	3079.11	2.93786	1.55477	2.31596e-16	1.33893e-13	Up Regulation	8	29333064	29350684	-	7273	DUSP4	GO:0001706;GO:0004721;GO:0004721;GO:0004722;GO:0004722;GO:0004725;GO:0004725;GO:0004725;GO:0005515;GO:0005634;GO:0005634;GO:0005654;GO:0005654;GO:0005737;GO:0006470;GO:0006470;GO:0008138;GO:0008138;GO:0008330;GO:0008330;GO:0016311;GO:0016311;GO:0016311;GO:0016787;GO:0016791;GO:0016791;GO:0016791;GO:0017017;GO:0017017;GO:0017017;GO:0017018;GO:0043409;GO:0070373;GO:1990439;GO:0001706;GO:0004721;GO:…	K04459	-	T;V	KOG1716;35MNK;39R4X;3BJGF;3CYQ2;3J3HV;487WF;490QI;4MA3K;4MTJB	dual specificity phosphatase 4 [Source:HGNC Symbol;Acc:HGNC:3070]	1846	Q13115	GO:0001706//endoderm formation;GO:0006470//protein dephosphorylation;GO:0006470//protein dephosphorylation;GO:0016311//dephosphorylation;GO:0016311//dephosphorylation;GO:0016311//dephosphorylation;GO:0043409//negative regulation of MAPK cascade;GO:0070373//negative regulation of ERK1 and ERK2 cascade;GO:0001706//endoderm formation;GO:0006470//protein dephosphorylation;GO:0006470//protein dephosph…	GO:0005634//nucleus;GO:0005634//nucleus;GO:0005654//nucleoplasm;GO:0005654//nucleoplasm;GO:0005737//cytoplasm;GO:0005634//nucleus;GO:0005634//nucleus;GO:0005654//nucleoplasm;GO:0005654//nucleoplasm;GO:0005737//cytoplasm;	GO:0004721//phosphoprotein phosphatase activity;GO:0004721//phosphoprotein phosphatase activity;GO:0004722//protein serine/threonine phosphatase activity;GO:0004722//protein serine/threonine phosphatase activity;GO:0004725//protein tyrosine phosphatase activity;GO:0004725//protein tyrosine phosphatase activity;GO:0004725//protein tyrosine phosphatase activity;GO:0005515//protein binding;GO:000813…	ko04010(MAPK signaling pathway)
ENSG00000106991	1211.91	1841.35	582.465	0.316324	-1.66052	2.73911e-16	1.53249e-13	Down Regulation	9	127815013	127854658	-	3836	ENG	GO:0005886;GO:0016020;GO:0016021;GO:0016604;GO:0000122;GO:0001525;GO:0001525;GO:0001569;GO:0001569;GO:0001570;GO:0001570;GO:0001570;GO:0001666;GO:0001837;GO:0001934;GO:0001934;GO:0001947;GO:0001947;GO:0003148;GO:0003148;GO:0003198;GO:0003198;GO:0003203;GO:0003203;GO:0003208;GO:0003208;GO:0003209;GO:0003209;GO:0003222;GO:0003222;GO:0003273;GO:0004888;GO:0005024;GO:0005114;GO:0005114;GO:0005114;GO:…	K06526	-	S;T	2RZQ9;35MX5;38D7I;3BI4C;3D15X;3J7Q0;480TA;495ZQ;4MDJK;4N57J	endoglin [Source:HGNC Symbol;Acc:HGNC:3349]	2022	P17813;Q96CG0;A0A024R878	GO:0000122//negative regulation of transcription by RNA polymerase II;GO:0001525//angiogenesis;GO:0001525//angiogenesis;GO:0001569//branching involved in blood vessel morphogenesis;GO:0001569//branching involved in blood vessel morphogenesis;GO:0001570//vasculogenesis;GO:0001570//vasculogenesis;GO:0001570//vasculogenesis;GO:0001666//response to hypoxia;GO:0001837//epithelial to mesenchymal transi…	GO:0005886//plasma membrane;GO:0016020//membrane;GO:0016021//integral component of membrane;GO:0016604//nuclear body;GO:0005615//extracellular space;GO:0005615//extracellular space;GO:0005615//extracellular space;GO:0005886//plasma membrane;GO:0005886//plasma membrane;GO:0005925//focal adhesion;GO:0009897//external side of plasma membrane;GO:0009986//cell surface;GO:0009986//cell surface;GO:00099…	GO:0004888//transmembrane signaling receptor activity;GO:0005024//transforming growth factor beta-activated receptor activity;GO:0005114//type II transforming growth factor beta receptor binding;GO:0005114//type II transforming growth factor beta receptor binding;GO:0005114//type II transforming growth factor beta receptor binding;GO:0005515//protein binding;GO:0005515//protein binding;GO:0005515…	-
ENSG00000205927	27.39	52.5811	2.19888	0.0418189	-4.5797	2.9851e-16	1.61792e-13	Down Regulation	21	33025935	33029196	+	3262	OLIG2	GO:0003700;GO:0003700;GO:0006355;GO:0006355;GO:0021778;GO:0021778;GO:0030182;GO:0030182;GO:0042552;GO:0042552;GO:0048709;GO:0048709;GO:0000122;GO:0000785;GO:0000978;GO:0000981;GO:0000981;GO:0000981;GO:0003677;GO:0003700;GO:0003700;GO:0003700;GO:0005515;GO:0005634;GO:0005634;GO:0005634;GO:0005737;GO:0005737;GO:0006355;GO:0006355;GO:0006355;GO:0006357;GO:0007399;GO:0021522;GO:0021529;GO:0021530;GO:…	K09085	-	K	KOG3898;35K5U;39US1;3BI7W;3CY4S;3JFF3;489J2;493I0;4MHTU;4MZ7Z	oligodendrocyte transcription factor 2 [Source:HGNC Symbol;Acc:HGNC:9398]	10215	Q13516	GO:0006355//regulation of transcription, DNA-templated;GO:0006355//regulation of transcription, DNA-templated;GO:0021778//oligodendrocyte cell fate specification;GO:0021778//oligodendrocyte cell fate specification;GO:0030182//neuron differentiation;GO:0030182//neuron differentiation;GO:0042552//myelination;GO:0042552//myelination;GO:0048709//oligodendrocyte differentiation;GO:0048709//oligodendro…	GO:0000785//chromatin;GO:0005634//nucleus;GO:0005634//nucleus;GO:0005634//nucleus;GO:0005737//cytoplasm;GO:0005737//cytoplasm;GO:0000785//chromatin;GO:0005634//nucleus;GO:0005634//nucleus;GO:0005737//cytoplasm;	GO:0003700//DNA-binding transcription factor activity;GO:0003700//DNA-binding transcription factor activity;GO:0000978//RNA polymerase II cis-regulatory region sequence-specific DNA binding;GO:0000981//DNA-binding transcription factor activity, RNA polymerase II-specific;GO:0000981//DNA-binding transcription factor activity, RNA polymerase II-specific;GO:0000981//DNA-binding transcription factor …	-
ENSG00000138166	1393.33	803.966	1982.69	2.46614	1.30226	3.37773e-16	1.77525e-13	Up Regulation	10	110497907	110511533	+	2535	DUSP5	GO:0000165;GO:0001706;GO:0004721;GO:0004721;GO:0004722;GO:0004722;GO:0004725;GO:0004725;GO:0004725;GO:0005515;GO:0005634;GO:0005634;GO:0005654;GO:0005737;GO:0006470;GO:0006470;GO:0006470;GO:0008138;GO:0008138;GO:0008138;GO:0008138;GO:0008330;GO:0016311;GO:0016311;GO:0016311;GO:0016787;GO:0016791;GO:0016791;GO:0016791;GO:0017017;GO:0017017;GO:0017017;GO:0017018;GO:0035335;GO:0035970;GO:0043409;GO:…	K04459	-	T;V	KOG1716;35KAD;38ET0;3BD57;3CSNK;3J7JQ;489CD;48VS8;4M6N5;4MWGY	dual specificity phosphatase 5 [Source:HGNC Symbol;Acc:HGNC:3071]	1847	Q16690	GO:0000165//MAPK cascade;GO:0001706//endoderm formation;GO:0006470//protein dephosphorylation;GO:0006470//protein dephosphorylation;GO:0006470//protein dephosphorylation;GO:0016311//dephosphorylation;GO:0016311//dephosphorylation;GO:0016311//dephosphorylation;GO:0035335//peptidyl-tyrosine dephosphorylation;GO:0035970//peptidyl-threonine dephosphorylation;GO:0043409//negative regulation of MAPK ca…	GO:0005634//nucleus;GO:0005634//nucleus;GO:0005654//nucleoplasm;GO:0005737//cytoplasm;	GO:0004721//phosphoprotein phosphatase activity;GO:0004721//phosphoprotein phosphatase activity;GO:0004722//protein serine/threonine phosphatase activity;GO:0004722//protein serine/threonine phosphatase activity;GO:0004725//protein tyrosine phosphatase activity;GO:0004725//protein tyrosine phosphatase activity;GO:0004725//protein tyrosine phosphatase activity;GO:0005515//protein binding;GO:000813…	ko04010(MAPK signaling pathway)
ENSG00000184588	5711.66	3698.44	7724.88	2.08868	1.06259	3.60252e-16	1.80513e-13	Up Regulation	1	65792514	66374579	+	8930	PDE4B	GO:0001780;GO:0004114;GO:0004114;GO:0004114;GO:0004115;GO:0004115;GO:0004115;GO:0004115;GO:0004115;GO:0004115;GO:0004115;GO:0004115;GO:0005634;GO:0005829;GO:0005829;GO:0005891;GO:0006198;GO:0006198;GO:0006198;GO:0007165;GO:0007165;GO:0007165;GO:0008081;GO:0008081;GO:0016787;GO:0030018;GO:0030552;GO:0030593;GO:0032729;GO:0032743;GO:0044325;GO:0044325;GO:0046872;GO:0048471;GO:0050852;GO:0050900;GO:…	K13293	EC:3.1.4.53	F;T	KOG3689;35J09;38EXP;3B97Q;3CS86;3J24A;481PX;48UTQ;4MBZC;4N40F	phosphodiesterase 4B [Source:HGNC Symbol;Acc:HGNC:8781]	5142	Q07343;X5DNX5	GO:0001780//neutrophil homeostasis;GO:0006198//cAMP catabolic process;GO:0006198//cAMP catabolic process;GO:0006198//cAMP catabolic process;GO:0007165//signal transduction;GO:0007165//signal transduction;GO:0007165//signal transduction;GO:0030593//neutrophil chemotaxis;GO:0032729//positive regulation of interferon-gamma production;GO:0032743//positive regulation of interleukin-2 production;GO:005…	GO:0005634//nucleus;GO:0005829//cytosol;GO:0005829//cytosol;GO:0005891//voltage-gated calcium channel complex;GO:0030018//Z disc;GO:0048471//perinuclear region of cytoplasm;GO:0000930//gamma-tubulin complex;GO:0005634//nucleus;GO:0005813//centrosome;GO:0005829//cytosol;GO:0005829//cytosol;GO:0005829//cytosol;GO:0005891//voltage-gated calcium channel complex;GO:0005891//voltage-gated calcium chann…	GO:0004114//3',5'-cyclic-nucleotide phosphodiesterase activity;GO:0004114//3',5'-cyclic-nucleotide phosphodiesterase activity;GO:0004114//3',5'-cyclic-nucleotide phosphodiesterase activity;GO:0004115//3',5'-cyclic-AMP phosphodiesterase activity;GO:0004115//3',5'-cyclic-AMP phosphodiesterase activity;GO:0004115//3',5'-cyclic-AMP phosphodiesterase activity;GO:0004115//3',5'-cyclic-AMP phosphodieste…	ko05032(Morphine addiction);ko04928(Parathyroid hormone synthesis, secretion and action);ko04024(cAMP signaling pathway);ko00230(Purine metabolism)
ENSG00000146072	295.084	65.6148	524.553	7.99442	2.99899	3.64272e-16	1.80513e-13	Up Regulation	6	47231532	47309905	-	3595	TNFRSF21	GO:0001783;GO:0001783;GO:0002250;GO:0002250;GO:0002250;GO:0002376;GO:0005515;GO:0005515;GO:0005737;GO:0005886;GO:0005886;GO:0005887;GO:0005887;GO:0006915;GO:0006959;GO:0006959;GO:0006959;GO:0007165;GO:0007165;GO:0007413;GO:0016020;GO:0016021;GO:0030424;GO:0030889;GO:0030889;GO:0030889;GO:0031226;GO:0031226;GO:0031642;GO:0031642;GO:0032693;GO:0032693;GO:0032696;GO:0032696;GO:0032714;GO:0032714;GO:…	K05157	-	S;T	2QVMX;35KFK;38GPI;3BJEG;3CZ9S;3J5TF;486A3;495IC;4MB7V;4N63I	TNF receptor superfamily member 21 [Source:HGNC Symbol;Acc:HGNC:13469]	27242	O75509;A0A024RD71	GO:0001783//B cell apoptotic process;GO:0001783//B cell apoptotic process;GO:0002250//adaptive immune response;GO:0002250//adaptive immune response;GO:0002250//adaptive immune response;GO:0002376//immune system process;GO:0006915//apoptotic process;GO:0006959//humoral immune response;GO:0006959//humoral immune response;GO:0006959//humoral immune response;GO:0007165//signal transduction;GO:0007165…	GO:0005737//cytoplasm;GO:0005886//plasma membrane;GO:0005886//plasma membrane;GO:0005887//integral component of plasma membrane;GO:0005887//integral component of plasma membrane;GO:0016020//membrane;GO:0016021//integral component of membrane;GO:0030424//axon;GO:0031226//intrinsic component of plasma membrane;GO:0031226//intrinsic component of plasma membrane;GO:0110165//cellular anatomical entity;	GO:0005515//protein binding;GO:0005515//protein binding;	ko04060(Cytokine-cytokine receptor interaction)
ENSG00000172243	121.603	201.844	41.3629	0.204925	-2.28683	9.26349e-16	4.35311e-13	Down Regulation	12	10116777	10130258	-	4190	CLEC7A	GO:0001775;GO:0001872;GO:0001872;GO:0001872;GO:0001872;GO:0001872;GO:0001878;GO:0001879;GO:0002223;GO:0002376;GO:0002732;GO:0005515;GO:0005515;GO:0005737;GO:0005737;GO:0005886;GO:0005886;GO:0006910;GO:0006910;GO:0006954;GO:0008037;GO:0008284;GO:0008284;GO:0009756;GO:0009986;GO:0009986;GO:0010628;GO:0016020;GO:0016021;GO:0016046;GO:0016046;GO:0030246;GO:0030335;GO:0030335;GO:0031334;GO:0032491;GO:…	K10074	-	S;T;V	KOG4297;35M8T;39XQ6;3BN9K;3D4NN;3J5G4;48CM7;496TR;4M7QB;4N5TD	C-type lectin domain containing 7A [Source:HGNC Symbol;Acc:HGNC:14558]	64581	Q9BXN2;Q68D78;A0A024RAN9	GO:0001775//cell activation;GO:0001878//response to yeast;GO:0001879//detection of yeast;GO:0002223//stimulatory C-type lectin receptor signaling pathway;GO:0002376//immune system process;GO:0002732//positive regulation of dendritic cell cytokine production;GO:0006910//phagocytosis, recognition;GO:0006910//phagocytosis, recognition;GO:0006954//inflammatory response;GO:0008037//cell recognition;GO…
ENSG00000152784	864.061	318.986	1409.14	4.41754	2.14324	9.2865e-16	4.35311e-13	Up Regulation	4	80183879	80204329	+	4589	PRDM8	GO:0003677;GO:0005515;GO:0005515;GO:0005634;GO:0005634;GO:0005654;GO:0006355;GO:0007399;GO:0008168;GO:0014003;GO:0016604;GO:0016740;GO:0032259;GO:0046872;GO:0005515;GO:0005654;GO:0016604;GO:0003677;GO:0005515;GO:0005515;GO:0005634;GO:0005634;GO:0005654;GO:0006355;GO:0007399;GO:0008168;GO:0014003;GO:0016604;GO:0016740;GO:0032259;GO:0046872;GO:0003677;GO:0005515;GO:0005515;GO:0005634;GO:0005634;GO:…	K20797	EC:2.1.1.-	H;K	KOG2461;35AT2;38F3P;3BI9J;3CVXH;3J8ZT;47ZMP;48YU8;4M8S0;4MS2S	PR/SET domain 8 [Source:HGNC Symbol;Acc:HGNC:13993]	56978	Q9NQV8;A0A024RDC4;Q05CA1	GO:0006355//regulation of transcription, DNA-templated;GO:0007399//nervous system development;GO:0014003//oligodendrocyte development;GO:0032259//methylation;GO:0006355//regulation of transcription, DNA-templated;GO:0007399//nervous system development;GO:0014003//oligodendrocyte development;GO:0032259//methylation;GO:0006355//regulation of transcription, DNA-templated;GO:0007399//nervous system d…	GO:0005634//nucleus;GO:0005634//nucleus;GO:0005654//nucleoplasm;GO:0016604//nuclear body;GO:0005654//nucleoplasm;GO:0016604//nuclear body;GO:0005634//nucleus;GO:0005634//nucleus;GO:0005654//nucleoplasm;GO:0016604//nuclear body;GO:0005634//nucleus;GO:0005634//nucleus;GO:0005654//nucleoplasm;GO:0016604//nuclear body;	GO:0003677//DNA binding;GO:0005515//protein binding;GO:0005515//protein binding;GO:0008168//methyltransferase activity;GO:0016740//transferase activity;GO:0046872//metal ion binding;GO:0005515//protein binding;GO:0003677//DNA binding;GO:0005515//protein binding;GO:0005515//protein binding;GO:0008168//methyltransferase activity;GO:0016740//transferase activity;GO:0046872//metal ion binding;GO:0003…	-
ENSG00000132170	56.4687	91.4527	21.4847	0.234927	-2.08971	9.67748e-16	4.417e-13	Down Regulation	3	12287368	12434356	+	11981	PPARG	GO:0003677;GO:0003677;GO:0003677;GO:0003700;GO:0003700;GO:0003700;GO:0004879;GO:0004879;GO:0005634;GO:0005634;GO:0005634;GO:0005654;GO:0005654;GO:0005737;GO:0006355;GO:0006355;GO:0006357;GO:0007154;GO:0008270;GO:0008270;GO:0030522;GO:0043231;GO:0043565;GO:0043565;GO:0046872;GO:0048511;GO:0051716;GO:0003677;GO:0003677;GO:0003677;GO:0003700;GO:0003700;GO:0004879;GO:0004879;GO:0005634;GO:0005634;GO:…	K08530	-	K	KOG3575;35HIC;396F5;3BIHB;3D146;3J8VR;487TV;491Q7;4MAQ1;4MWFR	peroxisome proliferator activated receptor gamma [Source:HGNC Symbol;Acc:HGNC:9236]	5468	P37231	GO:0006355//regulation of transcription, DNA-templated;GO:0006355//regulation of transcription, DNA-templated;GO:0006357//regulation of transcription by RNA polymerase II;GO:0007154//cell communication;GO:0030522//intracellular receptor signaling pathway;GO:0048511//rhythmic process;GO:0051716//cellular response to stimulus;GO:0006355//regulation of transcription, DNA-templated;GO:0006355//regula…	GO:0005634//nucleus;GO:0005634//nucleus;GO:0005634//nucleus;GO:0005654//nucleoplasm;GO:0005654//nucleoplasm;GO:0005737//cytoplasm;GO:0043231//intracellular membrane-bounded organelle;GO:0005634//nucleus;GO:0005634//nucleus;GO:0005634//nucleus;GO:0005654//nucleoplasm;GO:0005654//nucleoplasm;GO:0005737//cytoplasm;GO:0043231//intracellular membrane-bounded organelle;GO:0005634//nucleus;GO:0005634//n…	GO:0003677//DNA binding;GO:0003677//DNA binding;GO:0003677//DNA binding;GO:0003700//DNA-binding transcription factor activity;GO:0003700//DNA-binding transcription factor activity;GO:0003700//DNA-binding transcription factor activity;GO:0004879//nuclear receptor activity;GO:0004879//nuclear receptor activity;GO:0008270//zinc ion binding;GO:0008270//zinc ion binding;GO:0043565//sequence-specific D…	ko05417(Lipid and atherosclerosis);ko05216(Thyroid cancer);ko05202(Transcriptional misregulation in cancer);ko05200(Pathways in cancer);ko05016(Huntington disease);ko04932(Non-alcoholic fatty liver disease);ko04714(Thermogenesis);ko04380(Osteoclast differentiation);ko04211(Longevity regulating pathway);ko04152(AMPK signaling pathway);ko03320(PPAR signaling pathway)
ENSG00000161642	137.502	195.859	79.1442	0.404088	-1.30726	1.71569e-15	7.45288e-13	Down Regulation	12	54369133	54391298	-	3189	ZNF385A	GO:0000785;GO:0002039;GO:0003676;GO:0003676;GO:0003677;GO:0003723;GO:0003730;GO:0003730;GO:0005634;GO:0005634;GO:0005654;GO:0005730;GO:0005737;GO:0006417;GO:0006915;GO:0006974;GO:0008270;GO:0008270;GO:0010609;GO:0010609;GO:0030425;GO:0035855;GO:0042995;GO:0043025;GO:0043025;GO:0045600;GO:0046872;GO:1902164;GO:1902166;GO:2000765;GO:2000765;GO:0000785;GO:0002039;GO:0003676;GO:0003676;GO:0003677;GO:…	-	-	A;K	2QWH6;35FBN;39SH4;3BDY6;3CTTN;3J5ZB;484FM;48WY9;4M7ZF;4N4GN	zinc finger protein 385A [Source:HGNC Symbol;Acc:HGNC:17521]	25946	Q96PM9	GO:0006417//regulation of translation;GO:0006915//apoptotic process;GO:0006974//cellular response to DNA damage stimulus;GO:0010609//mRNA localization resulting in posttranscriptional regulation of gene expression;GO:0010609//mRNA localization resulting in posttranscriptional regulation of gene expression;GO:0035855//megakaryocyte development;GO:0045600//positive regulation of fat cell differenti…	GO:0000785//chromatin;GO:0005634//nucleus;GO:0005634//nucleus;GO:0005654//nucleoplasm;GO:0005730//nucleolus;GO:0005737//cytoplasm;GO:0030425//dendrite;GO:0042995//cell projection;GO:0043025//neuronal cell body;GO:0043025//neuronal cell body;GO:0000785//chromatin;GO:0005634//nucleus;GO:0005634//nucleus;GO:0005654//nucleoplasm;GO:0005730//nucleolus;GO:0005737//cytoplasm;GO:0030425//dendrite;GO:0042…	GO:0002039//p53 binding;GO:0003676//nucleic acid binding;GO:0003676//nucleic acid binding;GO:0003677//DNA binding;GO:0003723//RNA binding;GO:0003730//mRNA 3'-UTR binding;GO:0003730//mRNA 3'-UTR binding;GO:0008270//zinc ion binding;GO:0008270//zinc ion binding;GO:0046872//metal ion binding;GO:0002039//p53 binding;GO:0003676//nucleic acid binding;GO:0003676//nucleic acid binding;GO:0003677//DNA bin…	-
ENSG00000049249	532.128	271.784	792.471	2.91581	1.5439	1.71884e-15	7.45288e-13	Up Regulation	1	7915871	7943165	-	6354	TNFRSF9	GO:0005515;GO:0005515;GO:0005886;GO:0005887;GO:0006915;GO:0006915;GO:0006915;GO:0008285;GO:0008285;GO:0008285;GO:0009897;GO:0009897;GO:0009897;GO:0016020;GO:0016021;GO:0019955;GO:0033084;GO:0038023;GO:0038023;GO:0038023;GO:0038023;GO:0038023;GO:0042127;GO:0006915;GO:0006915;GO:0008285;GO:0008285;GO:0009897;GO:0009897;GO:0016020;GO:0016021;GO:0038023;GO:0038023;GO:0006915;GO:0008285;GO:0009897;GO:…	K05146	-	-	-	TNF receptor superfamily member 9 [Source:HGNC Symbol;Acc:HGNC:11924]	3604	Q07011	GO:0006915//apoptotic process;GO:0006915//apoptotic process;GO:0006915//apoptotic process;GO:0008285//negative regulation of cell population proliferation;GO:0008285//negative regulation of cell population proliferation;GO:0008285//negative regulation of cell population proliferation;GO:0033084//regulation of immature T cell proliferation in thymus;GO:0042127//regulation of cell population prolif…	GO:0005886//plasma membrane;GO:0005887//integral component of plasma membrane;GO:0009897//external side of plasma membrane;GO:0009897//external side of plasma membrane;GO:0009897//external side of plasma membrane;GO:0016020//membrane;GO:0016021//integral component of membrane;GO:0009897//external side of plasma membrane;GO:0009897//external side of plasma membrane;GO:0016020//membrane;GO:0016021/…	GO:0005515//protein binding;GO:0005515//protein binding;GO:0019955//cytokine binding;GO:0038023//signaling receptor activity;GO:0038023//signaling receptor activity;GO:0038023//signaling receptor activity;GO:0038023//signaling receptor activity;GO:0038023//signaling receptor activity;GO:0038023//signaling receptor activity;GO:0038023//signaling receptor activity;GO:0038023//signaling receptor act…	ko04060(Cytokine-cytokine receptor interaction)
ENSG00000197121	654.671	341.34	968.002	2.83589	1.5038	2.11759e-15	8.9579e-13	Up Regulation	2	196833004	196927796	-	12761	PGAP1	GO:0005783;GO:0005783;GO:0005789;GO:0005789;GO:0006505;GO:0006888;GO:0007605;GO:0009880;GO:0009948;GO:0015031;GO:0016020;GO:0016021;GO:0016255;GO:0016787;GO:0016788;GO:0016788;GO:0016788;GO:0021871;GO:0050185;GO:0050185;GO:0060322;GO:1902953;GO:0016020;GO:0016021;GO:0016020;GO:0016021;GO:0016788;GO:0016788;GO:0005783;GO:0005783;GO:0005789;GO:0005789;GO:0006505;GO:0006888;GO:0015031;GO:0016020;GO:…	K05294	EC:3.-.-.-	J;U	KOG3724;35MSJ;397RS;3B9DS;3D23S;3JCX4;485WN;49841;4M6BK;4MZBC	post-GPI attachment to proteins inositol deacylase 1 [Source:HGNC Symbol;Acc:HGNC:25712]	80055	Q75T13	GO:0006505//GPI anchor metabolic process;GO:0006888//endoplasmic reticulum to Golgi vesicle-mediated transport;GO:0007605//sensory perception of sound;GO:0009880//embryonic pattern specification;GO:0009948//anterior/posterior axis specification;GO:0015031//protein transport;GO:0016255//attachment of GPI anchor to protein;GO:0021871//forebrain regionalization;GO:0060322//head development;GO:190295…	GO:0005783//endoplasmic reticulum;GO:0005783//endoplasmic reticulum;GO:0005789//endoplasmic reticulum membrane;GO:0005789//endoplasmic reticulum membrane;GO:0016020//membrane;GO:0016021//integral component of membrane;GO:0016020//membrane;GO:0016021//integral component of membrane;GO:0016020//membrane;GO:0016021//integral component of membrane;GO:0005783//endoplasmic reticulum;GO:0005783//endopla…	GO:0016787//hydrolase activity;GO:0016788//hydrolase activity, acting on ester bonds;GO:0016788//hydrolase activity, acting on ester bonds;GO:0016788//hydrolase activity, acting on ester bonds;GO:0050185//phosphatidylinositol deacylase activity;GO:0050185//phosphatidylinositol deacylase activity;GO:0016788//hydrolase activity, acting on ester bonds;GO:0016788//hydrolase activity, acting on ester …	ko00563(Glycosylphosphatidylinositol (GPI)-anchor biosynthesis)
ENSG00000056972	503.055	321.145	684.965	2.13289	1.09281	2.71168e-15	1.1198e-12	Up Regulation	6	111555381	111606906	-	12634	TRAF3IP2	GO:0000209;GO:0001768;GO:0001782;GO:0001783;GO:0001822;GO:0002230;GO:0002269;GO:0002334;GO:0002344;GO:0002447;GO:0005102;GO:0005515;GO:0005515;GO:0005575;GO:0005634;GO:0006606;GO:0006954;GO:0006954;GO:0006954;GO:0006955;GO:0006959;GO:0006959;GO:0007507;GO:0009410;GO:0010467;GO:0016567;GO:0016740;GO:0019221;GO:0019724;GO:0023019;GO:0023035;GO:0030217;GO:0031410;GO:0033209;GO:0034097;GO:0034504;GO:…	K21124	-	S;T	2QTXH;35NPD;39VE9;3BC3K;3D0N2;3J51P;48A52;48YUC;4MB9J;4MY7Y	TRAF3 interacting protein 2 [Source:HGNC Symbol;Acc:HGNC:1343]	10758	O43734	GO:0000209//protein polyubiquitination;GO:0001768//establishment of T cell polarity;GO:0001782//B cell homeostasis;GO:0001783//B cell apoptotic process;GO:0001822//kidney development;GO:0002230//positive regulation of defense response to virus by host;GO:0002269//leukocyte activation involved in inflammatory response;GO:0002334//transitional two stage B cell differentiation;GO:0002344//B cell aff…	GO:0005575//cellular_component;GO:0005634//nucleus;GO:0031410//cytoplasmic vesicle;GO:0005575//cellular_component;GO:0005575//cellular_component;GO:0005575//cellular_component;GO:0005575//cellular_component;GO:0005575//cellular_component;	GO:0005102//signaling receptor binding;GO:0005515//protein binding;GO:0005515//protein binding;GO:0016740//transferase activity;GO:0061630//ubiquitin protein ligase activity;GO:0061630//ubiquitin protein ligase activity;GO:0005515//protein binding;GO:0005515//protein binding;GO:0016740//transferase activity;GO:0061630//ubiquitin protein ligase activity;GO:0005515//protein binding;GO:0005515//prot…	ko04657(IL-17 signaling pathway);ko04218(Cellular senescence)
ENSG00000163297	1409.98	819.378	2000.58	2.44159	1.28782	1.0861e-14	4.38078e-12	Up Regulation	4	79901146	80125454	-	10149	ANTXR2	GO:0004888;GO:0005515;GO:0005576;GO:0005783;GO:0005789;GO:0005886;GO:0005886;GO:0005886;GO:0009986;GO:0010008;GO:0016020;GO:0016021;GO:0016021;GO:0016021;GO:0038023;GO:0038023;GO:0046872;GO:1901998;GO:0016020;GO:0016021;GO:0038023;GO:0046872;GO:0016020;GO:0016021;GO:0016021;GO:0038023;GO:0046872;GO:0016020;GO:0016021;GO:0016021;GO:0016021;GO:0038023;GO:0038023;GO:0046872;GO:0016020;GO:0016021;GO:…	K20909	-	T;W;P	2QT7Y;35P0T;38F7I;3BDAH;3D06D;3J8N0;484AS;491N2;4M8C0;4MSIG	ANTXR cell adhesion molecule 2 [Source:HGNC Symbol;Acc:HGNC:21732]	118429	P58335	GO:1901998//toxin transport;GO:1901998//toxin transport;GO:1901998//toxin transport;GO:1901998//toxin transport;	GO:0005576//extracellular region;GO:0005783//endoplasmic reticulum;GO:0005789//endoplasmic reticulum membrane;GO:0005886//plasma membrane;GO:0005886//plasma membrane;GO:0005886//plasma membrane;GO:0009986//cell surface;GO:0010008//endosome membrane;GO:0016020//membrane;GO:0016021//integral component of membrane;GO:0016021//integral component of membrane;GO:0016021//integral component of membrane;…	GO:0004888//transmembrane signaling receptor activity;GO:0005515//protein binding;GO:0038023//signaling receptor activity;GO:0038023//signaling receptor activity;GO:0046872//metal ion binding;GO:0038023//signaling receptor activity;GO:0046872//metal ion binding;GO:0038023//signaling receptor activity;GO:0046872//metal ion binding;GO:0038023//signaling receptor activity;GO:0038023//signaling recep…	ko04621(NOD-like receptor signaling pathway)
ENSG00000182578	424.842	754.663	95.0217	0.125913	-2.9895	1.24695e-14	4.91525e-12	Down Regulation	5	150053291	150113372	-	5151	CSF1R	GO:0000166;GO:0004672;GO:0004714;GO:0005524;GO:0005524;GO:0006468;GO:0007169;GO:0016020;GO:0016021;GO:0018108;GO:0019221;GO:0019955;GO:0031401;GO:0033674;GO:0042127;GO:0046777;GO:0048584;GO:0000166;GO:0001934;GO:0002244;GO:0002376;GO:0002931;GO:0004672;GO:0004672;GO:0004712;GO:0004713;GO:0004713;GO:0004713;GO:0004713;GO:0004713;GO:0004714;GO:0004714;GO:0004714;GO:0004714;GO:0005011;GO:0005011;GO:…	K05090	EC:2.7.10.1	T	KOG0200;35P64;39S88;3BEE3;3CX85;3J5K6;48893;48VUY;4MCZD;4MVQR	colony stimulating factor 1 receptor [Source:HGNC Symbol;Acc:HGNC:2433]	1436	P07333	GO:0006468//protein phosphorylation;GO:0007169//transmembrane receptor protein tyrosine kinase signaling pathway;GO:0018108//peptidyl-tyrosine phosphorylation;GO:0019221//cytokine-mediated signaling pathway;GO:0031401//positive regulation of protein modification process;GO:0033674//positive regulation of kinase activity;GO:0042127//regulation of cell population proliferation;GO:0046777//protein a…	GO:0016020//membrane;GO:0016021//integral component of membrane;GO:0005654//nucleoplasm;GO:0005886//plasma membrane;GO:0005886//plasma membrane;GO:0005886//plasma membrane;GO:0005886//plasma membrane;GO:0005887//integral component of plasma membrane;GO:0005887//integral component of plasma membrane;GO:0009986//cell surface;GO:0009986//cell surface;GO:0016020//membrane;GO:0016021//integral compone…	GO:0000166//nucleotide binding;GO:0004672//protein kinase activity;GO:0004714//transmembrane receptor protein tyrosine kinase activity;GO:0005524//ATP binding;GO:0005524//ATP binding;GO:0019955//cytokine binding;GO:0000166//nucleotide binding;GO:0004672//protein kinase activity;GO:0004672//protein kinase activity;GO:0004712//protein serine/threonine/tyrosine kinase activity;GO:0004713//protein ty…	ko05221(Acute myeloid leukemia);ko05202(Transcriptional misregulation in cancer);ko05200(Pathways in cancer);ko04640(Hematopoietic cell lineage);ko04380(Osteoclast differentiation);ko04151(PI3K-Akt signaling pathway);ko04061(Viral protein interaction with cytokine and cytokine receptor);ko04060(Cytokine-cytokine receptor interaction);ko04015(Rap1 signaling pathway);ko04014(Ras signaling pathway);…
ENSG00000125538	108746	52971.7	164521	3.10583	1.63498	1.39085e-14	5.36066e-12	Up Regulation	2	112829751	112836816	-	3009	IL1B	GO:0000165;GO:0001660;GO:0001819;GO:0001934;GO:0002711;GO:0005125;GO:0005125;GO:0005125;GO:0005125;GO:0005125;GO:0005125;GO:0005125;GO:0005149;GO:0005149;GO:0005149;GO:0005178;GO:0005515;GO:0005576;GO:0005576;GO:0005576;GO:0005576;GO:0005576;GO:0005615;GO:0005615;GO:0005615;GO:0005615;GO:0005615;GO:0005615;GO:0005737;GO:0005764;GO:0005829;GO:0005829;GO:0006915;GO:0006954;GO:0006954;GO:0006954;GO:…	K04519	-	J;T;K	2S3E9;35BSK;39ZIY;3BMQF;3CRSV;3J6S1;488DK;498N1;4MDJE;4MUSZ	interleukin 1 beta [Source:HGNC Symbol;Acc:HGNC:5992]	3553	P01584	GO:0000165//MAPK cascade;GO:0001660//fever generation;GO:0001819//positive regulation of cytokine production;GO:0001934//positive regulation of protein phosphorylation;GO:0002711//positive regulation of T cell mediated immunity;GO:0006915//apoptotic process;GO:0006954//inflammatory response;GO:0006954//inflammatory response;GO:0006954//inflammatory response;GO:0006954//inflammatory response;GO:00…	GO:0005576//extracellular region;GO:0005576//extracellular region;GO:0005576//extracellular region;GO:0005576//extracellular region;GO:0005576//extracellular region;GO:0005615//extracellular space;GO:0005615//extracellular space;GO:0005615//extracellular space;GO:0005615//extracellular space;GO:0005615//extracellular space;GO:0005615//extracellular space;GO:0005737//cytoplasm;GO:0005764//lysosome…	GO:0005125//cytokine activity;GO:0005125//cytokine activity;GO:0005125//cytokine activity;GO:0005125//cytokine activity;GO:0005125//cytokine activity;GO:0005125//cytokine activity;GO:0005125//cytokine activity;GO:0005149//interleukin-1 receptor binding;GO:0005149//interleukin-1 receptor binding;GO:0005149//interleukin-1 receptor binding;GO:0005178//integrin binding;GO:0005515//protein binding;GO:…	ko05418(Fluid shear stress and atherosclerosis);ko05417(Lipid and atherosclerosis);ko05332(Graft-versus-host disease);ko05323(Rheumatoid arthritis);ko05321(Inflammatory bowel disease);ko05171(Coronavirus disease - COVID-19);ko05168(Herpes simplex virus 1 infection);ko05164(Influenza A);ko05163(Human cytomegalovirus infection);ko05162(Measles);ko05152(Tuberculosis);ko05146(Amoebiasis);ko05144(Mala…
ENSG00000004799	16.7304	30.816	2.64479	0.0858251	-3.54246	1.75635e-14	6.62221e-12	Down Regulation	7	95583499	95596516	-	4544	PDK4	GO:0000166;GO:0004672;GO:0004672;GO:0004672;GO:0004672;GO:0004740;GO:0004740;GO:0004740;GO:0004740;GO:0004740;GO:0005515;GO:0005524;GO:0005739;GO:0005739;GO:0005739;GO:0005759;GO:0005759;GO:0005975;GO:0006006;GO:0006468;GO:0006885;GO:0006885;GO:0008286;GO:0008286;GO:0009267;GO:0010510;GO:0010510;GO:0010510;GO:0010565;GO:0010565;GO:0010906;GO:0010906;GO:0010906;GO:0016301;GO:0016310;GO:0016740;GO:…	K00898	EC:2.7.11.2	T	KOG0787;35CGH;38BK5;3BCJ1;3CVKG;3J2WM;47YTK;48ZCT;4MD13;4N27F	pyruvate dehydrogenase kinase 4 [Source:HGNC Symbol;Acc:HGNC:8812]	5166	Q16654;A4D1H4	GO:0005975//carbohydrate metabolic process;GO:0006006//glucose metabolic process;GO:0006468//protein phosphorylation;GO:0006885//regulation of pH;GO:0006885//regulation of pH;GO:0008286//insulin receptor signaling pathway;GO:0008286//insulin receptor signaling pathway;GO:0009267//cellular response to starvation;GO:0010510//regulation of acetyl-CoA biosynthetic process from pyruvate;GO:0010510//re…	GO:0005739//mitochondrion;GO:0005739//mitochondrion;GO:0005739//mitochondrion;GO:0005759//mitochondrial matrix;GO:0005759//mitochondrial matrix;	GO:0000166//nucleotide binding;GO:0004672//protein kinase activity;GO:0004672//protein kinase activity;GO:0004672//protein kinase activity;GO:0004672//protein kinase activity;GO:0004740//pyruvate dehydrogenase (acetyl-transferring) kinase activity;GO:0004740//pyruvate dehydrogenase (acetyl-transferring) kinase activity;GO:0004740//pyruvate dehydrogenase (acetyl-transferring) kinase activity;GO:00…	ko05415(Diabetic cardiomyopathy)
ENSG00000168243	62.6411	32.2877	92.9946	2.88019	1.52616	2.3032e-14	8.49931e-12	Up Regulation	1	235547685	235650754	-	5194	GNG4	GO:0005515;GO:0005834;GO:0005834;GO:0005834;GO:0005886;GO:0005886;GO:0005886;GO:0007165;GO:0007186;GO:0007186;GO:0007186;GO:0008277;GO:0016020;GO:0030308;GO:0031681;GO:0031681;GO:0031681;GO:0070062;GO:0005515;GO:0005834;GO:0005834;GO:0005834;GO:0005886;GO:0005886;GO:0005886;GO:0007165;GO:0007186;GO:0007186;GO:0007186;GO:0008277;GO:0016020;GO:0030308;GO:0031681;GO:0031681;GO:0031681;GO:0070062;GO:…	K04541	-	O;T	KOG4119;35R06;3A6NU;3BT10;3D9TB;3JHUT;48FXT;49CUX;4MK2K;4N7IY	G protein subunit gamma 4 [Source:HGNC Symbol;Acc:HGNC:4407]	2786	P50150;B1APZ0	GO:0007165//signal transduction;GO:0007186//G protein-coupled receptor signaling pathway;GO:0007186//G protein-coupled receptor signaling pathway;GO:0007186//G protein-coupled receptor signaling pathway;GO:0008277//regulation of G protein-coupled receptor signaling pathway;GO:0030308//negative regulation of cell growth;GO:0007165//signal transduction;GO:0007186//G protein-coupled receptor signali…	GO:0005834//heterotrimeric G-protein complex;GO:0005834//heterotrimeric G-protein complex;GO:0005834//heterotrimeric G-protein complex;GO:0005886//plasma membrane;GO:0005886//plasma membrane;GO:0005886//plasma membrane;GO:0016020//membrane;GO:0070062//extracellular exosome;GO:0005834//heterotrimeric G-protein complex;GO:0005834//heterotrimeric G-protein complex;GO:0005834//heterotrimeric G-protei…	GO:0005515//protein binding;GO:0031681//G-protein beta-subunit binding;GO:0031681//G-protein beta-subunit binding;GO:0031681//G-protein beta-subunit binding;GO:0005515//protein binding;GO:0031681//G-protein beta-subunit binding;GO:0031681//G-protein beta-subunit binding;GO:0031681//G-protein beta-subunit binding;GO:0005515//protein binding;GO:0031681//G-protein beta-subunit binding;GO:0031681//G-…	ko05200(Pathways in cancer);ko05170(Human immunodeficiency virus 1 infection);ko05167(Kaposi sarcoma-associated herpesvirus infection);ko05163(Human cytomegalovirus infection);ko05034(Alcoholism);ko05032(Morphine addiction);ko04926(Relaxin signaling pathway);ko04728(Dopaminergic synapse);ko04727(GABAergic synapse);ko04726(Serotonergic synapse);ko04725(Cholinergic synapse);ko04724(Glutamatergic sy…
ENSG00000138411	83.8616	21.0172	146.706	6.9803	2.80329	2.38592e-14	8.62114e-12	Up Regulation	2	196189099	196593684	-	23675	HECW2	GO:0000209;GO:0004842;GO:0004842;GO:0005515;GO:0005515;GO:0005737;GO:0005737;GO:0005819;GO:0005856;GO:0016567;GO:0016567;GO:0016740;GO:0030071;GO:0043161;GO:0045732;GO:0048814;GO:0061630;GO:0072686;GO:2000650;GO:0000209;GO:0004842;GO:0005515;GO:0005737;GO:0005737;GO:0005819;GO:0005856;GO:0016567;GO:0016567;GO:0016740;GO:0030071;GO:0043161;GO:0045732;GO:0048814;GO:0061630;GO:0072686;GO:2000650;GO:…	K12168	EC:2.3.2.26	O	KOG0940;359QS;38BYB;3BG98;3CRA1;3JN7D;4813J;48Z94;4MAVZ;4N4QG	HECT, C2 and WW domain containing E3 ubiquitin protein ligase 2 [Source:HGNC Symbol;Acc:HGNC:29853]	57520	Q9P2P5	GO:0000209//protein polyubiquitination;GO:0016567//protein ubiquitination;GO:0016567//protein ubiquitination;GO:0030071//regulation of mitotic metaphase/anaphase transition;GO:0043161//proteasome-mediated ubiquitin-dependent protein catabolic process;GO:0045732//positive regulation of protein catabolic process;GO:0048814//regulation of dendrite morphogenesis;GO:2000650//negative regulation of sod…	GO:0005737//cytoplasm;GO:0005737//cytoplasm;GO:0005819//spindle;GO:0005856//cytoskeleton;GO:0072686//mitotic spindle;GO:0005737//cytoplasm;GO:0005737//cytoplasm;GO:0005819//spindle;GO:0005856//cytoskeleton;GO:0072686//mitotic spindle;GO:0005737//cytoplasm;GO:0005737//cytoplasm;GO:0005819//spindle;GO:0005856//cytoskeleton;GO:0072686//mitotic spindle;GO:0005737//cytoplasm;GO:0005737//cytoplasm;GO:0…	GO:0004842//ubiquitin-protein transferase activity;GO:0004842//ubiquitin-protein transferase activity;GO:0005515//protein binding;GO:0005515//protein binding;GO:0016740//transferase activity;GO:0061630//ubiquitin protein ligase activity;GO:0004842//ubiquitin-protein transferase activity;GO:0005515//protein binding;GO:0016740//transferase activity;GO:0061630//ubiquitin protein ligase activity;GO:0…	-
ENSG00000136235	59.7358	107.003	12.4682	0.116522	-3.10133	2.56824e-14	9.09053e-12	Down Regulation	7	23235967	23275108	+	5906	GPNMB	GO:0001818;GO:0001934;GO:0001934;GO:0005178;GO:0005178;GO:0005515;GO:0005515;GO:0005768;GO:0005886;GO:0005886;GO:0005887;GO:0005887;GO:0007155;GO:0007155;GO:0007165;GO:0007267;GO:0008201;GO:0008201;GO:0008285;GO:0016020;GO:0016021;GO:0016021;GO:0016021;GO:0030335;GO:0031410;GO:0031901;GO:0031954;GO:0032720;GO:0033162;GO:0034103;GO:0034103;GO:0042056;GO:0042130;GO:0045545;GO:0045765;GO:0048018;GO:…	K20732	-	S;T	2QVWX;35BJ4;38FB8;3BG7X;3CXV8;3JC3J;488T0;492VP;4M65N;4N0CV	glycoprotein nmb [Source:HGNC Symbol;Acc:HGNC:4462]	10457	Q14956	GO:0001818//negative regulation of cytokine production;GO:0001934//positive regulation of protein phosphorylation;GO:0001934//positive regulation of protein phosphorylation;GO:0007155//cell adhesion;GO:0007155//cell adhesion;GO:0007165//signal transduction;GO:0007267//cell-cell signaling;GO:0008285//negative regulation of cell population proliferation;GO:0030335//positive regulation of cell migra…	GO:0005768//endosome;GO:0005886//plasma membrane;GO:0005886//plasma membrane;GO:0005887//integral component of plasma membrane;GO:0005887//integral component of plasma membrane;GO:0016020//membrane;GO:0016021//integral component of membrane;GO:0016021//integral component of membrane;GO:0016021//integral component of membrane;GO:0031410//cytoplasmic vesicle;GO:0031901//early endosome membrane;GO:0…	GO:0005178//integrin binding;GO:0005178//integrin binding;GO:0005515//protein binding;GO:0005515//protein binding;GO:0008201//heparin binding;GO:0008201//heparin binding;GO:0042056//chemoattractant activity;GO:0045545//syndecan binding;GO:0048018//receptor ligand activity;GO:0005178//integrin binding;GO:0005515//protein binding;GO:0005515//protein binding;GO:0008201//heparin binding;GO:0042056//c…	-
ENSG00000074964	220.111	324.437	115.785	0.356879	-1.48649	2.74799e-14	9.53224e-12	Down Regulation	1	17539698	17697874	+	7954	ARHGEF10L	GO:0005085;GO:0005085;GO:0005085;GO:0005085;GO:0005096;GO:0005515;GO:0005737;GO:0005829;GO:0005829;GO:0005829;GO:0030036;GO:0032933;GO:0032933;GO:0050790;GO:0051056;GO:0051496;GO:0051496;GO:0110165;GO:0005085;GO:0005085;GO:0005085;GO:0005085;GO:0005096;GO:0005515;GO:0005737;GO:0005829;GO:0005829;GO:0005829;GO:0030036;GO:0032933;GO:0032933;GO:0050790;GO:0051056;GO:0051496;GO:0051496;GO:0110165;GO:…	K16727	-	M;T	KOG3522;35J4G;38VJ5;3BCXI;3CU9B;3JER1;480TS;48UXZ;4M6CK;4N257	Rho guanine nucleotide exchange factor 10 like [Source:HGNC Symbol;Acc:HGNC:25540]	55160	Q9HCE6	GO:0030036//actin cytoskeleton organization;GO:0032933//SREBP signaling pathway;GO:0032933//SREBP signaling pathway;GO:0050790//regulation of catalytic activity;GO:0051056//regulation of small GTPase mediated signal transduction;GO:0051496//positive regulation of stress fiber assembly;GO:0051496//positive regulation of stress fiber assembly;GO:0030036//actin cytoskeleton organization;GO:0032933//…	GO:0005737//cytoplasm;GO:0005829//cytosol;GO:0005829//cytosol;GO:0005829//cytosol;GO:0110165//cellular anatomical entity;GO:0005737//cytoplasm;GO:0005829//cytosol;GO:0005829//cytosol;GO:0005829//cytosol;GO:0110165//cellular anatomical entity;GO:0110165//cellular anatomical entity;GO:0110165//cellular anatomical entity;	GO:0005085//guanyl-nucleotide exchange factor activity;GO:0005085//guanyl-nucleotide exchange factor activity;GO:0005085//guanyl-nucleotide exchange factor activity;GO:0005085//guanyl-nucleotide exchange factor activity;GO:0005096//GTPase activator activity;GO:0005515//protein binding;GO:0005085//guanyl-nucleotide exchange factor activity;GO:0005085//guanyl-nucleotide exchange factor activity;GO:…	-
ENSG00000109099	63.6694	25.7238	101.615	3.95024	1.98194	2.94576e-14	1.00179e-11	Up Regulation	17	15229773	15272292	-	10398	PMP22	GO:0005515;GO:0005515;GO:0005886;GO:0005886;GO:0005886;GO:0007268;GO:0007422;GO:0008219;GO:0016020;GO:0016020;GO:0016020;GO:0016021;GO:0016021;GO:0016021;GO:0032060;GO:0032288;GO:0045202;GO:0005886;GO:0016020;GO:0016020;GO:0016020;GO:0016021;GO:0016021;GO:0016021;GO:0005886;GO:0016020;GO:0016020;GO:0016020;GO:0016021;GO:0016021;GO:0016021;GO:0005515;GO:0005515;GO:0005886;GO:0005886;GO:0005886;GO:…	K19289	-	S;T	2S0F5;35N01;3A0SU;3BPTT;3D6BM;3J5F9;48B0W;498DM;4M8J6;4MYWC	peripheral myelin protein 22 [Source:HGNC Symbol;Acc:HGNC:9118]	5376	Q01453;Q6FH25	GO:0007268//chemical synaptic transmission;GO:0007422//peripheral nervous system development;GO:0008219//cell death;GO:0032060//bleb assembly;GO:0032288//myelin assembly;GO:0007268//chemical synaptic transmission;GO:0007422//peripheral nervous system development;GO:0008219//cell death;GO:0032060//bleb assembly;GO:0032288//myelin assembly;GO:0007268//chemical synaptic transmission;GO:0007422//peri…	GO:0005886//plasma membrane;GO:0005886//plasma membrane;GO:0005886//plasma membrane;GO:0016020//membrane;GO:0016020//membrane;GO:0016020//membrane;GO:0016021//integral component of membrane;GO:0016021//integral component of membrane;GO:0016021//integral component of membrane;GO:0045202//synapse;GO:0005886//plasma membrane;GO:0016020//membrane;GO:0016020//membrane;GO:0016020//membrane;GO:0016021//…	GO:0005515//protein binding;GO:0005515//protein binding;GO:0005515//protein binding;GO:0005515//protein binding;GO:0005515//protein binding;GO:0005515//protein binding;GO:0005515//protein binding;GO:0005515//protein binding;GO:0005515//protein binding;GO:0005515//protein binding;GO:0005515//protein binding;GO:0005515//protein binding;GO:0005515//protein binding;GO:0005515//protein binding;GO:0005…	-
ENSG00000065618	27.4831	10.874	44.0922	4.05481	2.01963	5.35097e-14	1.78475e-11	Up Regulation	10	104031286	104085880	-	6989	COL17A1	GO:0005201;GO:0005515;GO:0005515;GO:0005576;GO:0005576;GO:0005581;GO:0005604;GO:0005615;GO:0005788;GO:0005886;GO:0005887;GO:0005911;GO:0007160;GO:0008544;GO:0016020;GO:0016021;GO:0030020;GO:0030054;GO:0030056;GO:0030056;GO:0030198;GO:0031012;GO:0031581;GO:0062023;GO:0005201;GO:0005515;GO:0005515;GO:0005576;GO:0005576;GO:0005581;GO:0005604;GO:0005615;GO:0005788;GO:0005886;GO:0005887;GO:0005911;GO:…	K07603	-	-	-	collagen type XVII alpha 1 chain [Source:HGNC Symbol;Acc:HGNC:2194]	1308	Q9UMD9	GO:0007160//cell-matrix adhesion;GO:0008544//epidermis development;GO:0030198//extracellular matrix organization;GO:0031581//hemidesmosome assembly;GO:0007160//cell-matrix adhesion;GO:0008544//epidermis development;GO:0030198//extracellular matrix organization;GO:0031581//hemidesmosome assembly;	GO:0005576//extracellular region;GO:0005576//extracellular region;GO:0005581//collagen trimer;GO:0005604//basement membrane;GO:0005615//extracellular space;GO:0005788//endoplasmic reticulum lumen;GO:0005886//plasma membrane;GO:0005887//integral component of plasma membrane;GO:0005911//cell-cell junction;GO:0016020//membrane;GO:0016021//integral component of membrane;GO:0030054//cell junction;GO:0…	GO:0005201//extracellular matrix structural constituent;GO:0005515//protein binding;GO:0005515//protein binding;GO:0030020//extracellular matrix structural constituent conferring tensile strength;GO:0005201//extracellular matrix structural constituent;GO:0005515//protein binding;GO:0005515//protein binding;GO:0030020//extracellular matrix structural constituent conferring tensile strength;	ko04974(Protein digestion and absorption)
ENSG00000255833	60.5506	110.16	10.9414	0.0993229	-3.33173	6.15596e-14	2.01451e-11	Down Regulation	5	135444226	135452351	-	5867	TIFAB	GO:0005515;GO:0005515;GO:0007249;GO:0007249;GO:0007356;GO:0021559;GO:0021650;GO:0030432;GO:0031223;GO:0035112;GO:0042472;GO:0048634;GO:0048806;GO:0048839;GO:0050885;GO:0071626;GO:0090102;GO:0090103;GO:0097094;GO:0098583;GO:1901078;GO:1905747;GO:1905748;	K23835	-	S;T	2SPI3;35PSS;3A7TM;3BTMD;3D5T6;3JD0V;48CFB;498D7;4ME4Z;4N1QS	TIFA inhibitor [Source:HGNC Symbol;Acc:HGNC:34024]	497189	Q6ZNK6	GO:0007249//I-kappaB kinase/NF-kappaB signaling;GO:0007249//I-kappaB kinase/NF-kappaB signaling;GO:0007356//thorax and anterior abdomen determination;GO:0021559//trigeminal nerve development;GO:0021650//vestibulocochlear nerve formation;GO:0030432//peristalsis;GO:0031223//auditory behavior;GO:0035112//genitalia morphogenesis;GO:0042472//inner ear morphogenesis;GO:0048634//regulation of muscle org…	-	GO:0005515//protein binding;GO:0005515//protein binding;	-
ENSG00000171604	326.627	443.487	209.768	0.472997	-1.0801	6.2768e-14	2.01602e-11	Down Regulation	5	139647299	139683882	+	3795	CXXC5	GO:0000122;GO:0003677;GO:0003677;GO:0003677;GO:0005634;GO:0005634;GO:0005654;GO:0005654;GO:0005737;GO:0005829;GO:0008270;GO:0008270;GO:0008270;GO:0008327;GO:0008327;GO:0043123;GO:0043565;GO:0046872;GO:0140297;GO:0000122;GO:0003677;GO:0003677;GO:0003677;GO:0005634;GO:0005634;GO:0005654;GO:0005654;GO:0005737;GO:0005829;GO:0008270;GO:0008270;GO:0008270;GO:0008327;GO:0008327;GO:0043123;GO:0043565;GO:…	K22760	-	S;K	2QT2M;35G0I;39FI2;3BJJ5;3CW9P;3JF18;482B0;48YMJ;4MIYI;4N3XQ	CXXC finger protein 5 [Source:HGNC Symbol;Acc:HGNC:26943]	51523	Q7LFL8	GO:0000122//negative regulation of transcription by RNA polymerase II;GO:0043123//positive regulation of I-kappaB kinase/NF-kappaB signaling;GO:0000122//negative regulation of transcription by RNA polymerase II;GO:0043123//positive regulation of I-kappaB kinase/NF-kappaB signaling;	GO:0005634//nucleus;GO:0005634//nucleus;GO:0005654//nucleoplasm;GO:0005654//nucleoplasm;GO:0005737//cytoplasm;GO:0005829//cytosol;GO:0005634//nucleus;GO:0005634//nucleus;GO:0005654//nucleoplasm;GO:0005654//nucleoplasm;GO:0005737//cytoplasm;GO:0005829//cytosol;GO:0005654//nucleoplasm;GO:0005829//cytosol;GO:0005654//nucleoplasm;GO:0005829//cytosol;	GO:0003677//DNA binding;GO:0003677//DNA binding;GO:0003677//DNA binding;GO:0008270//zinc ion binding;GO:0008270//zinc ion binding;GO:0008270//zinc ion binding;GO:0008327//methyl-CpG binding;GO:0008327//methyl-CpG binding;GO:0043565//sequence-specific DNA binding;GO:0046872//metal ion binding;GO:0140297//DNA-binding transcription factor binding;GO:0003677//DNA binding;GO:0003677//DNA binding;GO:00…	-
ENSG00000105928	638.505	319.901	957.11	2.99189	1.58106	1.65911e-13	5.13849e-11	Up Regulation	7	24698355	24757940	-	8598	GSDME	GO:0005515;GO:0005546;GO:0005737;GO:0005737;GO:0005737;GO:0005829;GO:0005829;GO:0005829;GO:0005886;GO:0007605;GO:0008219;GO:0008219;GO:0008219;GO:0008285;GO:0012501;GO:0016020;GO:0016021;GO:0042491;GO:0043410;GO:0070265;GO:0070265;GO:0070265;GO:0070269;GO:0071356;GO:0098586;GO:0098586;GO:1901612;GO:1901612;GO:2001244;GO:0005515;GO:0005546;GO:0005737;GO:0005737;GO:0005829;GO:0005829;GO:0005829;GO:…	K22146	-	S;T	2QRAB;35CXF;38FC7;3BEVJ;3CZG3;3JCU6;4835H;498FT;4M9W1;4MU7Z	gasdermin E [Source:HGNC Symbol;Acc:HGNC:2810]	1687	O60443;A0A024RA58	GO:0007605//sensory perception of sound;GO:0008219//cell death;GO:0008219//cell death;GO:0008219//cell death;GO:0008285//negative regulation of cell population proliferation;GO:0012501//programmed cell death;GO:0042491//inner ear auditory receptor cell differentiation;GO:0043410//positive regulation of MAPK cascade;GO:0070265//necrotic cell death;GO:0070265//necrotic cell death;GO:0070265//necrot…	GO:0005737//cytoplasm;GO:0005737//cytoplasm;GO:0005737//cytoplasm;GO:0005829//cytosol;GO:0005829//cytosol;GO:0005829//cytosol;GO:0005886//plasma membrane;GO:0016020//membrane;GO:0016021//integral component of membrane;GO:0005737//cytoplasm;GO:0005737//cytoplasm;GO:0005829//cytosol;GO:0005829//cytosol;GO:0005829//cytosol;GO:0005886//plasma membrane;GO:0016020//membrane;GO:0016021//integral compone…	GO:0005515//protein binding;GO:0005546//phosphatidylinositol-4,5-bisphosphate binding;GO:1901612//cardiolipin binding;GO:1901612//cardiolipin binding;GO:0005515//protein binding;GO:0005546//phosphatidylinositol-4,5-bisphosphate binding;GO:1901612//cardiolipin binding;GO:0005515//protein binding;GO:0005546//phosphatidylinositol-4,5-bisphosphate binding;GO:1901612//cardiolipin binding;GO:0005515//p…	-
ENSG00000102794	5341.43	2092.1	8590.76	4.10628	2.03783	1.81934e-13	5.53589e-11	Up Regulation	13	76948511	76958638	+	2159	ACOD1	GO:0002376;GO:0002760;GO:0005739;GO:0005739;GO:0006952;GO:0006952;GO:0006954;GO:0007566;GO:0016829;GO:0016829;GO:0016829;GO:0032088;GO:0032480;GO:0034136;GO:0034144;GO:0035458;GO:0045087;GO:0045824;GO:0047613;GO:0047613;GO:0047613;GO:0050728;GO:0051607;GO:0071219;GO:0071222;GO:0071346;GO:0071347;GO:0071356;GO:0071393;GO:0072573;GO:2000379;GO:0016829;GO:0016829;	K17724	EC:4.1.1.6	S;K	2QVEB;35GQD;38H3S;3BE3K;3D143;3JEZ1;480P0;4961I;4MHU5;4MTKE	aconitate decarboxylase 1 [Source:HGNC Symbol;Acc:HGNC:33904]	730249	A6NK06	GO:0002376//immune system process;GO:0002760//positive regulation of antimicrobial humoral response;GO:0006952//defense response;GO:0006952//defense response;GO:0006954//inflammatory response;GO:0007566//embryo implantation;GO:0032088//negative regulation of NF-kappaB transcription factor activity;GO:0032480//negative regulation of type I interferon production;GO:0034136//negative regulation of t…	GO:0005739//mitochondrion;GO:0005739//mitochondrion;	GO:0016829//lyase activity;GO:0016829//lyase activity;GO:0016829//lyase activity;GO:0047613//aconitate decarboxylase activity;GO:0047613//aconitate decarboxylase activity;GO:0047613//aconitate decarboxylase activity;GO:0016829//lyase activity;GO:0016829//lyase activity;	-
ENSG00000115009	8608.63	2894.56	14322.7	4.94814	2.30689	1.90351e-13	5.61111e-11	Up Regulation	2	227805739	227817564	+	1594	CCL20	GO:0002548;GO:0005125;GO:0005515;GO:0005576;GO:0005576;GO:0005576;GO:0005576;GO:0005615;GO:0005615;GO:0005615;GO:0006935;GO:0006935;GO:0006954;GO:0006954;GO:0006954;GO:0006955;GO:0006955;GO:0006955;GO:0007165;GO:0007165;GO:0007186;GO:0007267;GO:0008009;GO:0008009;GO:0008009;GO:0008009;GO:0016477;GO:0030593;GO:0031731;GO:0035584;GO:0042379;GO:0042742;GO:0043547;GO:0048020;GO:0048247;GO:0060326;GO:…	K14625	-	O;T;M;G	2S776;35QQI;3A7DX;3BS45;3D8KB;3JHF9;48FKZ;49D92;4MJSN;4N782	C-C motif chemokine ligand 20 [Source:HGNC Symbol;Acc:HGNC:10619]	6364	P78556	GO:0002548//monocyte chemotaxis;GO:0006935//chemotaxis;GO:0006935//chemotaxis;GO:0006954//inflammatory response;GO:0006954//inflammatory response;GO:0006954//inflammatory response;GO:0006955//immune response;GO:0006955//immune response;GO:0006955//immune response;GO:0007165//signal transduction;GO:0007165//signal transduction;GO:0007186//G protein-coupled receptor signaling pathway;GO:0007267//ce…	GO:0005576//extracellular region;GO:0005576//extracellular region;GO:0005576//extracellular region;GO:0005576//extracellular region;GO:0005615//extracellular space;GO:0005615//extracellular space;GO:0005615//extracellular space;GO:0005576//extracellular region;GO:0005576//extracellular region;GO:0005576//extracellular region;GO:0005576//extracellular region;GO:0005615//extracellular space;GO:0005…	GO:0005125//cytokine activity;GO:0005515//protein binding;GO:0008009//chemokine activity;GO:0008009//chemokine activity;GO:0008009//chemokine activity;GO:0008009//chemokine activity;GO:0031731//CCR6 chemokine receptor binding;GO:0042379//chemokine receptor binding;GO:0048020//CCR chemokine receptor binding;GO:0005125//cytokine activity;GO:0005515//protein binding;GO:0008009//chemokine activity;GO…	ko05323(Rheumatoid arthritis);ko04668(TNF signaling pathway);ko04657(IL-17 signaling pathway);ko04062(Chemokine signaling pathway);ko04061(Viral protein interaction with cytokine and cytokine receptor);ko04060(Cytokine-cytokine receptor interaction)
ENSG00000136244	10851.1	2533.6	19168.6	7.56576	2.91949	1.90876e-13	5.61111e-11	Up Regulation	7	22725884	22732002	+	4321	IL6	GO:0001781;GO:0002314;GO:0002384;GO:0002446;GO:0002548;GO:0002639;GO:0002639;GO:0002675;GO:0002690;GO:0005102;GO:0005125;GO:0005125;GO:0005125;GO:0005125;GO:0005125;GO:0005125;GO:0005138;GO:0005138;GO:0005138;GO:0005138;GO:0005138;GO:0005515;GO:0005576;GO:0005576;GO:0005576;GO:0005576;GO:0005615;GO:0005615;GO:0005615;GO:0005615;GO:0005615;GO:0005788;GO:0005896;GO:0005896;GO:0006953;GO:0006953;GO:…	K05405	-	M;T	2S7Q4;35QC5;3A0DN;3BPED;3D25E;3JDUP;48BID;4995E;4MJ62;4N1R3	interleukin 6 [Source:HGNC Symbol;Acc:HGNC:6018]	3569	P05231;Q75MH2;B4DVM1	GO:0001781//neutrophil apoptotic process;GO:0002314//germinal center B cell differentiation;GO:0002384//hepatic immune response;GO:0002446//neutrophil mediated immunity;GO:0002548//monocyte chemotaxis;GO:0002639//positive regulation of immunoglobulin production;GO:0002639//positive regulation of immunoglobulin production;GO:0002675//positive regulation of acute inflammatory response;GO:0002690//p…	GO:0005576//extracellular region;GO:0005576//extracellular region;GO:0005576//extracellular region;GO:0005576//extracellular region;GO:0005615//extracellular space;GO:0005615//extracellular space;GO:0005615//extracellular space;GO:0005615//extracellular space;GO:0005615//extracellular space;GO:0005788//endoplasmic reticulum lumen;GO:0005896//interleukin-6 receptor complex;GO:0005896//interleukin-…	GO:0005102//signaling receptor binding;GO:0005125//cytokine activity;GO:0005125//cytokine activity;GO:0005125//cytokine activity;GO:0005125//cytokine activity;GO:0005125//cytokine activity;GO:0005125//cytokine activity;GO:0005138//interleukin-6 receptor binding;GO:0005138//interleukin-6 receptor binding;GO:0005138//interleukin-6 receptor binding;GO:0005138//interleukin-6 receptor binding;GO:00051…	ko05417(Lipid and atherosclerosis);ko05410(Hypertrophic cardiomyopathy);ko05332(Graft-versus-host disease);ko05323(Rheumatoid arthritis);ko05321(Inflammatory bowel disease);ko05202(Transcriptional misregulation in cancer);ko05200(Pathways in cancer);ko05171(Coronavirus disease - COVID-19);ko05169(Epstein-Barr virus infection);ko05168(Herpes simplex virus 1 infection);ko05167(Kaposi sarcoma-associ…
ENSG00000150510	87.9098	30.7495	145.07	4.7178	2.23811	2.94061e-13	8.50032e-11	Up Regulation	13	51222334	51284239	+	6700	FAM124A	GO:0005515;GO:0005515;GO:0005515;	-	-	S	2QUA8;35I64;38BU0;3BDQW;3D02Y;3JCJ2;488E2;49654;4MKYH;4MU2W	family with sequence similarity 124 member A [Source:HGNC Symbol;Acc:HGNC:26413]	220108	Q86V42	-	-	GO:0005515//protein binding;GO:0005515//protein binding;GO:0005515//protein binding;	-
ENSG00000184557	6431.11	4121.54	8740.68	2.12073	1.08456	3.02532e-13	8.60183e-11	Up Regulation	17	78356778	78360077	-	2734	SOCS3	GO:0001784;GO:0001932;GO:0004860;GO:0005515;GO:0005829;GO:0005942;GO:0007165;GO:0007259;GO:0007259;GO:0009968;GO:0009968;GO:0016567;GO:0030154;GO:0035198;GO:0035556;GO:0035556;GO:0040008;GO:0042532;GO:0043066;GO:0043066;GO:0043066;GO:0043086;GO:0043551;GO:0045597;GO:0046426;GO:0046627;GO:0046854;GO:0046935;GO:0050728;GO:0060670;GO:0060674;GO:0097398;GO:1990830;	K04696	-	S;T	KOG4566;358W4;39CNN;3BHTQ;3CTR2;3J9MS;486AY;4939Y;4MHW3;4MWYK	suppressor of cytokine signaling 3 [Source:HGNC Symbol;Acc:HGNC:19391]	9021	O14543;Q6FI39	GO:0001932//regulation of protein phosphorylation;GO:0007165//signal transduction;GO:0007259//receptor signaling pathway via JAK-STAT;GO:0007259//receptor signaling pathway via JAK-STAT;GO:0009968//negative regulation of signal transduction;GO:0009968//negative regulation of signal transduction;GO:0016567//protein ubiquitination;GO:0030154//cell differentiation;GO:0035556//intracellular signal tr…	GO:0005829//cytosol;GO:0005942//phosphatidylinositol 3-kinase complex;	GO:0001784//phosphotyrosine residue binding;GO:0004860//protein kinase inhibitor activity;GO:0005515//protein binding;GO:0035198//miRNA binding;GO:0046935//1-phosphatidylinositol-3-kinase regulator activity;	ko05168(Herpes simplex virus 1 infection);ko05164(Influenza A);ko05160(Hepatitis C);ko04935(Growth hormone synthesis, secretion and action);ko04932(Non-alcoholic fatty liver disease);ko04931(Insulin resistance);ko04930(Type II diabetes mellitus);ko04920(Adipocytokine signaling pathway);ko04917(Prolactin signaling pathway);ko04910(Insulin signaling pathway);ko04668(TNF signaling pathway);ko04630(J…
ENSG00000171551	41.6448	16.7575	66.532	3.97029	1.98924	3.38931e-13	9.48134e-11	Up Regulation	2	232479827	232487834	-	2978	ECEL1	GO:0004222;GO:0004222;GO:0006508;GO:0006508;GO:0007218;GO:0007218;GO:0008237;GO:0008237;GO:0003016;GO:0003016;GO:0004222;GO:0004222;GO:0004222;GO:0004222;GO:0004222;GO:0005886;GO:0005887;GO:0006508;GO:0006508;GO:0006508;GO:0007218;GO:0007218;GO:0007218;GO:0008233;GO:0008237;GO:0008237;GO:0008237;GO:0008237;GO:0016020;GO:0016021;GO:0016485;GO:0016787;GO:0046872;GO:0003016;GO:0004222;GO:0004222;GO:…	K09610	EC:3.4.24.-	O;E	KOG3624;35U9D;38BNF;3B9I2;3E42W;3JNED;48QQQ;49MC9;4M6TN;4MV07	endothelin converting enzyme like 1 [Source:HGNC Symbol;Acc:HGNC:3147]	9427	O95672;A0A6F7YIA8	GO:0006508//proteolysis;GO:0006508//proteolysis;GO:0007218//neuropeptide signaling pathway;GO:0007218//neuropeptide signaling pathway;GO:0003016//respiratory system process;GO:0003016//respiratory system process;GO:0006508//proteolysis;GO:0006508//proteolysis;GO:0006508//proteolysis;GO:0007218//neuropeptide signaling pathway;GO:0007218//neuropeptide signaling pathway;GO:0007218//neuropeptide sign…	GO:0005886//plasma membrane;GO:0005887//integral component of plasma membrane;GO:0016020//membrane;GO:0016021//integral component of membrane;GO:0005886//plasma membrane;GO:0005887//integral component of plasma membrane;GO:0016020//membrane;GO:0016021//integral component of membrane;	GO:0004222//metalloendopeptidase activity;GO:0004222//metalloendopeptidase activity;GO:0008237//metallopeptidase activity;GO:0008237//metallopeptidase activity;GO:0004222//metalloendopeptidase activity;GO:0004222//metalloendopeptidase activity;GO:0004222//metalloendopeptidase activity;GO:0004222//metalloendopeptidase activity;GO:0004222//metalloendopeptidase activity;GO:0008233//peptidase activit…	-
ENSG00000104432	70.1869	30.6827	109.691	3.57502	1.83795	3.69229e-13	1.01649e-10	Up Regulation	8	78675743	78805523	-	3392	IL7	GO:0001961;GO:0002360;GO:0005125;GO:0005125;GO:0005126;GO:0005126;GO:0005139;GO:0005139;GO:0005139;GO:0005515;GO:0005576;GO:0005576;GO:0005576;GO:0005576;GO:0005576;GO:0005615;GO:0005615;GO:0006955;GO:0006955;GO:0006959;GO:0007267;GO:0008083;GO:0008083;GO:0008083;GO:0008083;GO:0008284;GO:0009887;GO:0010468;GO:0010628;GO:0019221;GO:0030890;GO:0030890;GO:0032722;GO:0035265;GO:0042100;GO:0043066;GO:…	K05431	-	S;O;T	2SW6R;35QAQ;3A15E;3BQ08;3D6PK;3JGD4;48ECM;49B5D;4M8FP;4MT93	interleukin 7 [Source:HGNC Symbol;Acc:HGNC:6023]	3574	P13232;A8K673	GO:0001961//positive regulation of cytokine-mediated signaling pathway;GO:0002360//T cell lineage commitment;GO:0006955//immune response;GO:0006955//immune response;GO:0006959//humoral immune response;GO:0007267//cell-cell signaling;GO:0008284//positive regulation of cell population proliferation;GO:0009887//animal organ morphogenesis;GO:0010468//regulation of gene expression;GO:0010628//positive…	GO:0005576//extracellular region;GO:0005576//extracellular region;GO:0005576//extracellular region;GO:0005576//extracellular region;GO:0005576//extracellular region;GO:0005615//extracellular space;GO:0005615//extracellular space;GO:0062023//collagen-containing extracellular matrix;GO:0005576//extracellular region;GO:0005576//extracellular region;GO:0005576//extracellular region;GO:0005576//extrac…	GO:0005125//cytokine activity;GO:0005125//cytokine activity;GO:0005126//cytokine receptor binding;GO:0005126//cytokine receptor binding;GO:0005139//interleukin-7 receptor binding;GO:0005139//interleukin-7 receptor binding;GO:0005139//interleukin-7 receptor binding;GO:0005515//protein binding;GO:0008083//growth factor activity;GO:0008083//growth factor activity;GO:0008083//growth factor activity;G…	ko05200(Pathways in cancer);ko04640(Hematopoietic cell lineage);ko04630(JAK-STAT signaling pathway);ko04151(PI3K-Akt signaling pathway);ko04060(Cytokine-cytokine receptor interaction)
ENSG00000176788	3617.5	1898.39	5336.6	2.81112	1.49114	4.15203e-13	1.1252e-10	Up Regulation	5	17065598	17276843	+	2146	BASP1	GO:0005886;GO:0000785;GO:0000976;GO:0000976;GO:0000976;GO:0003714;GO:0003714;GO:0005515;GO:0005634;GO:0005634;GO:0005634;GO:0005737;GO:0005737;GO:0005737;GO:0005856;GO:0005886;GO:0005886;GO:0005886;GO:0007356;GO:0008180;GO:0008406;GO:0016020;GO:0016363;GO:0016605;GO:0016607;GO:0016607;GO:0019904;GO:0021762;GO:0030054;GO:0030426;GO:0031982;GO:0042995;GO:0045892;GO:0045892;GO:0060231;GO:0060421;GO:…	K17272	-	S;K	2RXJZ;35Q7K;39ZA1;3BJF2;3D47Y;3JAI5;47ZDQ;498J3;4MN03;4N2K3	brain abundant membrane attached signal protein 1 [Source:HGNC Symbol;Acc:HGNC:957]	10409	P80723	GO:0007356//thorax and anterior abdomen determination;GO:0008406//gonad development;GO:0021762//substantia nigra development;GO:0045892//negative regulation of transcription, DNA-templated;GO:0045892//negative regulation of transcription, DNA-templated;GO:0060231//mesenchymal to epithelial transition;GO:0060421//positive regulation of heart growth;GO:0060539//diaphragm development;GO:0072075//met…	GO:0005886//plasma membrane;GO:0000785//chromatin;GO:0005634//nucleus;GO:0005634//nucleus;GO:0005634//nucleus;GO:0005737//cytoplasm;GO:0005737//cytoplasm;GO:0005737//cytoplasm;GO:0005856//cytoskeleton;GO:0005886//plasma membrane;GO:0005886//plasma membrane;GO:0005886//plasma membrane;GO:0008180//COP9 signalosome;GO:0016020//membrane;GO:0016363//nuclear matrix;GO:0016605//PML body;GO:0016607//nucl…	GO:0000976//transcription cis-regulatory region binding;GO:0000976//transcription cis-regulatory region binding;GO:0000976//transcription cis-regulatory region binding;GO:0003714//transcription corepressor activity;GO:0003714//transcription corepressor activity;GO:0005515//protein binding;GO:0019904//protein domain specific binding;GO:0000976//transcription cis-regulatory region binding;GO:000097…	-
ENSG00000118985	2120.07	1108.62	3131.52	2.82471	1.4981	4.96247e-13	1.32414e-10	Up Regulation	5	95885098	95961851	-	7108	ELL2	GO:0000791;GO:0000987;GO:0005515;GO:0005634;GO:0005654;GO:0005654;GO:0006366;GO:0006368;GO:0006368;GO:0006368;GO:0008023;GO:0008023;GO:0008023;GO:0008023;GO:0008023;GO:0032968;GO:0042795;GO:0042795;GO:0006368;GO:0006368;GO:0008023;GO:0008023;GO:0006368;GO:0006368;GO:0008023;GO:0008023;GO:0006368;GO:0008023;	K15183	-	C;K	KOG4796;35A4S;38J37;3BG80;3CXRA;3J76E;487XN;48VCY;4MMHR;4N4PW	elongation factor for RNA polymerase II 2 [Source:HGNC Symbol;Acc:HGNC:17064]	22936	O00472;Q59FW6;Q7Z656	GO:0006366//transcription by RNA polymerase II;GO:0006368//transcription elongation from RNA polymerase II promoter;GO:0006368//transcription elongation from RNA polymerase II promoter;GO:0006368//transcription elongation from RNA polymerase II promoter;GO:0032968//positive regulation of transcription elongation from RNA polymerase II promoter;GO:0042795//snRNA transcription by RNA polymerase II;…	GO:0000791//euchromatin;GO:0005634//nucleus;GO:0005654//nucleoplasm;GO:0005654//nucleoplasm;GO:0008023//transcription elongation factor complex;GO:0008023//transcription elongation factor complex;GO:0008023//transcription elongation factor complex;GO:0008023//transcription elongation factor complex;GO:0008023//transcription elongation factor complex;GO:0008023//transcription elongation factor com…	GO:0000987//cis-regulatory region sequence-specific DNA binding;GO:0005515//protein binding;	-
ENSG00000076382	228.779	146.771	310.786	2.11749	1.08235	7.19694e-13	1.89127e-10	Up Regulation	17	28577565	28599025	-	5218	SPAG5	GO:0000070;GO:0000775;GO:0000776;GO:0000922;GO:0005515;GO:0005515;GO:0005694;GO:0005737;GO:0005815;GO:0005819;GO:0005829;GO:0005856;GO:0005874;GO:0007049;GO:0007051;GO:0007059;GO:0008017;GO:0016604;GO:0030496;GO:0032388;GO:0034451;GO:0035253;GO:0035371;GO:0036064;GO:0051294;GO:0051301;GO:0051301;GO:0051301;GO:0051988;GO:0051988;GO:0051988;GO:0071539;GO:0072686;GO:0072686;GO:0072686;GO:0090235;GO:…	K21764	-	S;Z	2RW0Y;35JDF;39U0V;3BGQD;3CY91;3J5XS;47Z3M;495TZ;4MGGC;4MWZ8	sperm associated antigen 5 [Source:HGNC Symbol;Acc:HGNC:13452]	10615	Q96R06	GO:0000070//mitotic sister chromatid segregation;GO:0007049//cell cycle;GO:0007051//spindle organization;GO:0007059//chromosome segregation;GO:0032388//positive regulation of intracellular transport;GO:0051294//establishment of spindle orientation;GO:0051301//cell division;GO:0051301//cell division;GO:0051301//cell division;GO:0051988//regulation of attachment of spindle microtubules to kinetocho…	GO:0000775//chromosome, centromeric region;GO:0000776//kinetochore;GO:0000922//spindle pole;GO:0005694//chromosome;GO:0005737//cytoplasm;GO:0005815//microtubule organizing center;GO:0005819//spindle;GO:0005829//cytosol;GO:0005856//cytoskeleton;GO:0005874//microtubule;GO:0016604//nuclear body;GO:0030496//midbody;GO:0034451//centriolar satellite;GO:0035253//ciliary rootlet;GO:0035371//microtubule p…	GO:0005515//protein binding;GO:0005515//protein binding;GO:0008017//microtubule binding;	-
ENSG00000196923	537.92	768.713	307.127	0.399534	-1.32361	8.92263e-13	2.30144e-10	Down Regulation	5	177483394	177497606	-	4407	PDLIM7	GO:0001503;GO:0001725;GO:0003779;GO:0005515;GO:0005515;GO:0005654;GO:0005737;GO:0005829;GO:0005856;GO:0005912;GO:0005912;GO:0005925;GO:0006898;GO:0007507;GO:0015629;GO:0030018;GO:0030036;GO:0030154;GO:0031941;GO:0046872;GO:0051371;GO:0061061;GO:0001503;GO:0001725;GO:0003779;GO:0005515;GO:0005654;GO:0005737;GO:0005829;GO:0005856;GO:0005912;GO:0005912;GO:0005925;GO:0006898;GO:0007507;GO:0015629;GO:…	K19867	-	Z;O;T	KOG1703;35B0U;38F9W;3BHRD;3CYXW;3JF7D;4844U;492T6;4M6VS;4N43Z	PDZ and LIM domain 7 [Source:HGNC Symbol;Acc:HGNC:22958]	9260	Q9NR12	GO:0001503//ossification;GO:0006898//receptor-mediated endocytosis;GO:0007507//heart development;GO:0030036//actin cytoskeleton organization;GO:0030154//cell differentiation;GO:0061061//muscle structure development;GO:0001503//ossification;GO:0006898//receptor-mediated endocytosis;GO:0007507//heart development;GO:0030036//actin cytoskeleton organization;GO:0030154//cell differentiation;GO:0061061…	GO:0001725//stress fiber;GO:0005654//nucleoplasm;GO:0005737//cytoplasm;GO:0005829//cytosol;GO:0005856//cytoskeleton;GO:0005912//adherens junction;GO:0005912//adherens junction;GO:0005925//focal adhesion;GO:0015629//actin cytoskeleton;GO:0030018//Z disc;GO:0031941//filamentous actin;GO:0001725//stress fiber;GO:0005654//nucleoplasm;GO:0005737//cytoplasm;GO:0005829//cytosol;GO:0005856//cytoskeleton;…	GO:0003779//actin binding;GO:0005515//protein binding;GO:0005515//protein binding;GO:0046872//metal ion binding;GO:0051371//muscle alpha-actinin binding;GO:0003779//actin binding;GO:0005515//protein binding;GO:0046872//metal ion binding;GO:0051371//muscle alpha-actinin binding;GO:0003779//actin binding;GO:0005515//protein binding;GO:0005515//protein binding;GO:0046872//metal ion binding;GO:005137…	-
ENSG00000175003	120.491	11.8589	229.122	19.3207	4.27208	1.07533e-12	2.66435e-10	Up Regulation	6	160121815	160158718	+	2286	SLC22A1	GO:0005277;GO:0005326;GO:0005330;GO:0005334;GO:0005515;GO:0005886;GO:0005886;GO:0005887;GO:0005887;GO:0006811;GO:0006812;GO:0006836;GO:0008504;GO:0008504;GO:0008513;GO:0010248;GO:0015075;GO:0015101;GO:0015101;GO:0015101;GO:0015101;GO:0015101;GO:0015101;GO:0015214;GO:0015214;GO:0015651;GO:0015651;GO:0015695;GO:0015695;GO:0015695;GO:0015695;GO:0015697;GO:0015697;GO:0015844;GO:0015872;GO:0015874;GO:…	K08198	-	S;M;P;G	KOG0255;35HKB;39WXR;3BJ2Y;3D2S3;3J2M6;487IT;497FI;4MCR5;4N4UN	solute carrier family 22 member 1 [Source:HGNC Symbol;Acc:HGNC:10963]	6580	O15245	GO:0006811//ion transport;GO:0006812//cation transport;GO:0006836//neurotransmitter transport;GO:0010248//establishment or maintenance of transmembrane electrochemical gradient;GO:0015695//organic cation transport;GO:0015695//organic cation transport;GO:0015695//organic cation transport;GO:0015695//organic cation transport;GO:0015697//quaternary ammonium group transport;GO:0015697//quaternary amm…	GO:0005886//plasma membrane;GO:0005886//plasma membrane;GO:0005887//integral component of plasma membrane;GO:0005887//integral component of plasma membrane;GO:0016020//membrane;GO:0016021//integral component of membrane;GO:0016021//integral component of membrane;GO:0016021//integral component of membrane;GO:0016323//basolateral plasma membrane;GO:0016323//basolateral plasma membrane;GO:0016324//a…	GO:0005277//acetylcholine transmembrane transporter activity;GO:0005326//neurotransmitter transmembrane transporter activity;GO:0005330//dopamine:sodium symporter activity;GO:0005334//norepinephrine:sodium symporter activity;GO:0005515//protein binding;GO:0008504//monoamine transmembrane transporter activity;GO:0008504//monoamine transmembrane transporter activity;GO:0008513//secondary active org…	ko05231(Choline metabolism in cancer);ko04976(Bile secretion)
ENSG00000149948	37.9177	9.45483	66.3806	7.02082	2.81164	1.2022e-12	2.93675e-10	Up Regulation	12	65824460	65966291	+	15070	HMGA2	GO:0000122;GO:0000228;GO:0000785;GO:0000976;GO:0001837;GO:0002062;GO:0003131;GO:0003677;GO:0003677;GO:0003680;GO:0003712;GO:0003714;GO:0003906;GO:0005515;GO:0005515;GO:0005634;GO:0005634;GO:0005634;GO:0005654;GO:0006284;GO:0006325;GO:0006355;GO:0006355;GO:0006355;GO:0007049;GO:0008301;GO:0009615;GO:0010564;GO:0010628;GO:0030261;GO:0031492;GO:0031507;GO:0032993;GO:0035497;GO:0035500;GO:0035501;GO:…	K09283	-	S;K	2S80S;35SFP;3A44K;3BRUU;3D887;3JHE1;48F8X;49C7S;4MNCB;4N76R	high mobility group AT-hook 2 [Source:HGNC Symbol;Acc:HGNC:5009]	8091	P52926	GO:0000122//negative regulation of transcription by RNA polymerase II;GO:0001837//epithelial to mesenchymal transition;GO:0002062//chondrocyte differentiation;GO:0003131//mesodermal-endodermal cell signaling;GO:0006284//base-excision repair;GO:0006325//chromatin organization;GO:0006355//regulation of transcription, DNA-templated;GO:0006355//regulation of transcription, DNA-templated;GO:0006355//r…	GO:0000228//nuclear chromosome;GO:0000785//chromatin;GO:0005634//nucleus;GO:0005634//nucleus;GO:0005634//nucleus;GO:0005654//nucleoplasm;GO:0032993//protein-DNA complex;GO:0035985//senescence-associated heterochromatin focus;GO:0071141//SMAD protein complex;GO:0000228//nuclear chromosome;GO:0000785//chromatin;GO:0000785//chromatin;GO:0005634//nucleus;GO:0005634//nucleus;GO:0005634//nucleus;GO:000…	GO:0000976//transcription cis-regulatory region binding;GO:0003677//DNA binding;GO:0003677//DNA binding;GO:0003680//minor groove of adenine-thymine-rich DNA binding;GO:0003712//transcription coregulator activity;GO:0003714//transcription corepressor activity;GO:0003906//DNA-(apurinic or apyrimidinic site) endonuclease activity;GO:0005515//protein binding;GO:0005515//protein binding;GO:0008301//DN…	ko05206(MicroRNAs in cancer);ko05202(Transcriptional misregulation in cancer)
ENSG00000173451	240.889	149.74	332.039	2.21743	1.14889	1.22603e-12	2.95337e-10	Up Regulation	12	71664301	71680644	+	5240	THAP2	GO:0003677;GO:0005634;GO:0005730;GO:0046872;	K23204	-	K	2RYEP;35D35;39TMU;3BKFV;3D2U3;3J9H0;481HV;495VT;4MFF8;4N2EK	THAP domain containing 2 [Source:HGNC Symbol;Acc:HGNC:20854]	83591	Q9H0W7	-	GO:0005634//nucleus;GO:0005730//nucleolus;	GO:0003677//DNA binding;GO:0046872//metal ion binding;	-
ENSG00000145777	22.203	2.85534	41.5507	14.5519	3.86314	1.30537e-12	3.10141e-10	Up Regulation	5	111070062	111078026	+	4263	TSLP	GO:0005125;GO:0005125;GO:0007165;GO:0001961;GO:0005125;GO:0005125;GO:0005125;GO:0005125;GO:0005139;GO:0005576;GO:0005576;GO:0005615;GO:0007165;GO:0008284;GO:0032722;GO:0032733;GO:0032736;GO:0032754;GO:0032755;GO:0033005;GO:0042531;GO:0043066;GO:0050729;GO:0050829;GO:0050832;GO:0061844;GO:0071654;GO:0071657;GO:1904894;GO:0001961;GO:0005125;GO:0005125;GO:0005125;GO:0005125;GO:0005139;GO:0005576;GO:…	K05436	-	S;T	2TEM0;35R2R;3A3Y7;3BRUG;3D80T;3JH9D;48F5D;49BXE;4MJPQ;4N2P7	thymic stromal lymphopoietin [Source:HGNC Symbol;Acc:HGNC:30743]	85480	Q969D9	GO:0007165//signal transduction;GO:0001961//positive regulation of cytokine-mediated signaling pathway;GO:0007165//signal transduction;GO:0008284//positive regulation of cell population proliferation;GO:0032722//positive regulation of chemokine production;GO:0032733//positive regulation of interleukin-10 production;GO:0032736//positive regulation of interleukin-13 production;GO:0032754//positive …	GO:0005576//extracellular region;GO:0005576//extracellular region;GO:0005615//extracellular space;GO:0005576//extracellular region;GO:0005576//extracellular region;GO:0005615//extracellular space;	GO:0005125//cytokine activity;GO:0005125//cytokine activity;GO:0005125//cytokine activity;GO:0005125//cytokine activity;GO:0005125//cytokine activity;GO:0005125//cytokine activity;GO:0005139//interleukin-7 receptor binding;GO:0005125//cytokine activity;GO:0005125//cytokine activity;GO:0005125//cytokine activity;GO:0005125//cytokine activity;GO:0005139//interleukin-7 receptor binding;	ko04630(JAK-STAT signaling pathway);ko04060(Cytokine-cytokine receptor interaction)
ENSG00000052795	1456.13	844.557	2067.71	2.44827	1.29176	1.34431e-12	3.15077e-10	Up Regulation	4	158769026	158908050	+	10981	FNIP2	GO:0000122;GO:0001932;GO:0005515;GO:0005515;GO:0005515;GO:0005737;GO:0005737;GO:0005764;GO:0005765;GO:0005829;GO:0006468;GO:0006974;GO:0008630;GO:0016020;GO:0031334;GO:0033138;GO:0034451;GO:0042030;GO:0042030;GO:0051087;GO:0051087;GO:0005737;GO:0005764;GO:0005765;GO:0016020;GO:0005737;	K20401	-	S;O;J;K;L	KOG3693;35EHA;38D64;3BBWT;3CRBC;3J29W;483KH;48W1D;4MGAD;4MUHR	folliculin interacting protein 2 [Source:HGNC Symbol;Acc:HGNC:29280]	57600	Q9P278	GO:0000122//negative regulation of transcription by RNA polymerase II;GO:0001932//regulation of protein phosphorylation;GO:0006468//protein phosphorylation;GO:0006974//cellular response to DNA damage stimulus;GO:0008630//intrinsic apoptotic signaling pathway in response to DNA damage;GO:0031334//positive regulation of protein-containing complex assembly;GO:0033138//positive regulation of peptidyl…	GO:0005737//cytoplasm;GO:0005737//cytoplasm;GO:0005764//lysosome;GO:0005765//lysosomal membrane;GO:0005829//cytosol;GO:0016020//membrane;GO:0034451//centriolar satellite;GO:0005737//cytoplasm;GO:0005764//lysosome;GO:0005765//lysosomal membrane;GO:0016020//membrane;GO:0005737//cytoplasm;	GO:0005515//protein binding;GO:0005515//protein binding;GO:0005515//protein binding;GO:0042030//ATPase inhibitor activity;GO:0042030//ATPase inhibitor activity;GO:0051087//chaperone binding;GO:0051087//chaperone binding;	ko04150(mTOR signaling pathway)
ENSG00000166033	13.0044	22.9651	3.04363	0.132533	-2.91558	1.90264e-12	4.39992e-10	Down Regulation	10	122458551	122514907	+	2250	HTRA1	GO:0004252;GO:0004252;GO:0005515;GO:0006508;GO:0006508;GO:0006508;GO:0008233;GO:0016787;GO:0001890;GO:0004252;GO:0004252;GO:0004252;GO:0004252;GO:0005515;GO:0005515;GO:0005576;GO:0005576;GO:0005576;GO:0005576;GO:0005615;GO:0005737;GO:0005829;GO:0005886;GO:0005886;GO:0006508;GO:0006508;GO:0006508;GO:0006508;GO:0006508;GO:0008233;GO:0008236;GO:0008236;GO:0012501;GO:0016020;GO:0016787;GO:0019838;GO:…	K08784	EC:3.4.21.-	O	KOG1320;35KIU;38G0B;3BA39;3CU4J;3J5BW;486Q8;4925G;4M78U;4N5UI	HtrA serine peptidase 1 [Source:HGNC Symbol;Acc:HGNC:9476]	5654	Q92743	GO:0006508//proteolysis;GO:0006508//proteolysis;GO:0006508//proteolysis;GO:0001890//placenta development;GO:0006508//proteolysis;GO:0006508//proteolysis;GO:0006508//proteolysis;GO:0006508//proteolysis;GO:0006508//proteolysis;GO:0012501//programmed cell death;GO:0030512//negative regulation of transforming growth factor beta receptor signaling pathway;GO:0030514//negative regulation of BMP signali…	GO:0005576//extracellular region;GO:0005576//extracellular region;GO:0005576//extracellular region;GO:0005576//extracellular region;GO:0005615//extracellular space;GO:0005737//cytoplasm;GO:0005829//cytosol;GO:0005886//plasma membrane;GO:0005886//plasma membrane;GO:0016020//membrane;GO:0062023//collagen-containing extracellular matrix;GO:0062023//collagen-containing extracellular matrix;GO:0062023…	GO:0004252//serine-type endopeptidase activity;GO:0004252//serine-type endopeptidase activity;GO:0005515//protein binding;GO:0008233//peptidase activity;GO:0016787//hydrolase activity;GO:0004252//serine-type endopeptidase activity;GO:0004252//serine-type endopeptidase activity;GO:0004252//serine-type endopeptidase activity;GO:0004252//serine-type endopeptidase activity;GO:0005515//protein binding…	-
ENSG00000081041	18080	4282.36	31877.7	7.44397	2.89607	2.08514e-12	4.75851e-10	Up Regulation	4	74097040	74099196	-	1398	CXCL2	GO:0002237;GO:0005125;GO:0005515;GO:0005576;GO:0005576;GO:0005576;GO:0005576;GO:0005615;GO:0005615;GO:0005615;GO:0006935;GO:0006935;GO:0006935;GO:0006935;GO:0006952;GO:0006952;GO:0006954;GO:0006954;GO:0006954;GO:0006955;GO:0006955;GO:0007165;GO:0008009;GO:0008009;GO:0008009;GO:0008009;GO:0009605;GO:0030593;GO:0045236;GO:0060326;GO:0061844;GO:0070098;GO:0071222;	K05505	-	O;M;T	2S7MM;35QP2;3AN5U;3C1H4;3D9P3;3JHGA;48FJD;49CIQ;4MK95;4N767	C-X-C motif chemokine ligand 2 [Source:HGNC Symbol;Acc:HGNC:4603]	2920	P19875;A0A024RDD9	GO:0002237//response to molecule of bacterial origin;GO:0006935//chemotaxis;GO:0006935//chemotaxis;GO:0006935//chemotaxis;GO:0006935//chemotaxis;GO:0006952//defense response;GO:0006952//defense response;GO:0006954//inflammatory response;GO:0006954//inflammatory response;GO:0006954//inflammatory response;GO:0006955//immune response;GO:0006955//immune response;GO:0007165//signal transduction;GO:000…	GO:0005576//extracellular region;GO:0005576//extracellular region;GO:0005576//extracellular region;GO:0005576//extracellular region;GO:0005615//extracellular space;GO:0005615//extracellular space;GO:0005615//extracellular space;	GO:0005125//cytokine activity;GO:0005515//protein binding;GO:0008009//chemokine activity;GO:0008009//chemokine activity;GO:0008009//chemokine activity;GO:0008009//chemokine activity;GO:0045236//CXCR chemokine receptor binding;	ko05417(Lipid and atherosclerosis);ko05323(Rheumatoid arthritis);ko05167(Kaposi sarcoma-associated herpesvirus infection);ko05146(Amoebiasis);ko05134(Legionellosis);ko05120(Epithelial cell signaling in Helicobacter pylori infection);ko04936(Alcoholic liver disease);ko04668(TNF signaling pathway);ko04657(IL-17 signaling pathway);ko04621(NOD-like receptor signaling pathway);ko04064(NF-kappa B signa…
ENSG00000136634	363.716	104.735	622.696	5.94544	2.57178	2.67457e-12	5.94714e-10	Up Regulation	1	206767602	206774541	-	4342	IL10	GO:0001817;GO:0001818;GO:0001818;GO:0001819;GO:0001938;GO:0002237;GO:0002439;GO:0002639;GO:0002719;GO:0002875;GO:0002904;GO:0005125;GO:0005125;GO:0005125;GO:0005125;GO:0005125;GO:0005141;GO:0005141;GO:0005515;GO:0005515;GO:0005576;GO:0005576;GO:0005576;GO:0005576;GO:0005615;GO:0005615;GO:0005615;GO:0005615;GO:0006955;GO:0006955;GO:0006955;GO:0007165;GO:0007253;GO:0007568;GO:0008083;GO:0008285;GO:…	K05443	-	S;T	2S22U;35JU7;3A32N;3BR94;3D4TT;3J26Z;47ZRW;498WN;4MBU9;4MYB2	interleukin 10 [Source:HGNC Symbol;Acc:HGNC:5962]	3586	P22301;Q6FGW4	GO:0001817//regulation of cytokine production;GO:0001818//negative regulation of cytokine production;GO:0001818//negative regulation of cytokine production;GO:0001819//positive regulation of cytokine production;GO:0001938//positive regulation of endothelial cell proliferation;GO:0002237//response to molecule of bacterial origin;GO:0002439//chronic inflammatory response to antigenic stimulus;GO:00…	GO:0005576//extracellular region;GO:0005576//extracellular region;GO:0005576//extracellular region;GO:0005576//extracellular region;GO:0005615//extracellular space;GO:0005615//extracellular space;GO:0005615//extracellular space;GO:0005615//extracellular space;GO:0005576//extracellular region;GO:0005576//extracellular region;GO:0005576//extracellular region;GO:0005615//extracellular space;GO:00055…	GO:0005125//cytokine activity;GO:0005125//cytokine activity;GO:0005125//cytokine activity;GO:0005125//cytokine activity;GO:0005125//cytokine activity;GO:0005141//interleukin-10 receptor binding;GO:0005141//interleukin-10 receptor binding;GO:0005515//protein binding;GO:0005515//protein binding;GO:0008083//growth factor activity;GO:0046983//protein dimerization activity;GO:0005125//cytokine activit…	ko05330(Allograft rejection);ko05322(Systemic lupus erythematosus);ko05321(Inflammatory bowel disease);ko05320(Autoimmune thyroid disease);ko05310(Asthma);ko05152(Tuberculosis);ko05150(Staphylococcus aureus infection);ko05146(Amoebiasis);ko05145(Toxoplasmosis);ko05144(Malaria);ko05143(African trypanosomiasis);ko05142(Chagas disease);ko05140(Leishmaniasis);ko05135(Yersinia infection);ko05133(Pertu…
ENSG00000003436	281.121	112.18	450.063	4.01198	2.00431	2.92503e-12	6.42173e-10	Up Regulation	2	187464230	187565760	-	11714	TFPI	GO:0004866;GO:0004867;GO:0004867;GO:0004867;GO:0004867;GO:0005576;GO:0005576;GO:0005576;GO:0005576;GO:0005615;GO:0005615;GO:0005783;GO:0005886;GO:0005901;GO:0007596;GO:0007596;GO:0007599;GO:0009986;GO:0010466;GO:0010466;GO:0010466;GO:0010951;GO:0016020;GO:0030195;GO:0030414;GO:0030414;GO:0030414;GO:0031225;GO:0043231;GO:0071383;GO:0004866;GO:0004867;GO:0004867;GO:0004867;GO:0004867;GO:0005576;GO:…	K03909	-	S;O	KOG4295;35CYI;38ES0;3BEEM;3CZR5;3J93Y;4880D;490DC;4MBE4;4MW1G	tissue factor pathway inhibitor [Source:HGNC Symbol;Acc:HGNC:11760]	7035	P10646	GO:0007596//blood coagulation;GO:0007596//blood coagulation;GO:0007599//hemostasis;GO:0010466//negative regulation of peptidase activity;GO:0010466//negative regulation of peptidase activity;GO:0010466//negative regulation of peptidase activity;GO:0010951//negative regulation of endopeptidase activity;GO:0030195//negative regulation of blood coagulation;GO:0071383//cellular response to steroid ho…	GO:0005576//extracellular region;GO:0005576//extracellular region;GO:0005576//extracellular region;GO:0005576//extracellular region;GO:0005615//extracellular space;GO:0005615//extracellular space;GO:0005783//endoplasmic reticulum;GO:0005886//plasma membrane;GO:0005901//caveola;GO:0009986//cell surface;GO:0016020//membrane;GO:0031225//anchored component of membrane;GO:0043231//intracellular membra…	GO:0004866//endopeptidase inhibitor activity;GO:0004867//serine-type endopeptidase inhibitor activity;GO:0004867//serine-type endopeptidase inhibitor activity;GO:0004867//serine-type endopeptidase inhibitor activity;GO:0004867//serine-type endopeptidase inhibitor activity;GO:0030414//peptidase inhibitor activity;GO:0030414//peptidase inhibitor activity;GO:0030414//peptidase inhibitor activity;GO:…	ko04610(Complement and coagulation cascades)
ENSG00000124191	125.918	77.5189	174.316	2.24869	1.16909	3.61102e-12	7.74571e-10	Up Regulation	20	43914852	44069616	+	3235	TOX2	GO:0003677;GO:0003713;GO:0005634;GO:0005634;GO:0005654;GO:0006357;GO:0031490;GO:0045944;GO:0003677;GO:0003713;GO:0005515;GO:0005634;GO:0005634;GO:0005654;GO:0006357;GO:0031490;GO:0045944;GO:0003677;GO:0003713;GO:0005515;GO:0005634;GO:0005634;GO:0005654;GO:0006357;GO:0031490;GO:0045944;GO:0003677;GO:0003713;GO:0005634;GO:0005634;GO:0005654;GO:0006357;GO:0031490;GO:0045944;	-	-	K;B	KOG0381;35B0T;391GK;3BJYP;3CY33;3J9RZ;47Z8R;494XX;4MKUR;4N2TS	TOX high mobility group box family member 2 [Source:HGNC Symbol;Acc:HGNC:16095]	84969	Q96NM4	GO:0006357//regulation of transcription by RNA polymerase II;GO:0045944//positive regulation of transcription by RNA polymerase II;GO:0006357//regulation of transcription by RNA polymerase II;GO:0045944//positive regulation of transcription by RNA polymerase II;GO:0006357//regulation of transcription by RNA polymerase II;GO:0045944//positive regulation of transcription by RNA polymerase II;GO:000…	GO:0005634//nucleus;GO:0005634//nucleus;GO:0005654//nucleoplasm;GO:0005634//nucleus;GO:0005634//nucleus;GO:0005654//nucleoplasm;GO:0005634//nucleus;GO:0005634//nucleus;GO:0005654//nucleoplasm;GO:0005634//nucleus;GO:0005634//nucleus;GO:0005654//nucleoplasm;	GO:0003677//DNA binding;GO:0003713//transcription coactivator activity;GO:0031490//chromatin DNA binding;GO:0003677//DNA binding;GO:0003713//transcription coactivator activity;GO:0005515//protein binding;GO:0031490//chromatin DNA binding;GO:0003677//DNA binding;GO:0003713//transcription coactivator activity;GO:0005515//protein binding;GO:0031490//chromatin DNA binding;GO:0003677//DNA binding;GO:0…	-
ENSG00000128805	50.0945	76.3359	23.8532	0.312477	-1.67818	3.61741e-12	7.74571e-10	Down Regulation	10	48446036	48656265	-	6776	ARHGAP22	GO:0007165;GO:0007165;GO:0007165;GO:0007165;GO:0001525;GO:0005096;GO:0005096;GO:0005096;GO:0005515;GO:0005634;GO:0005737;GO:0005829;GO:0005925;GO:0007165;GO:0007165;GO:0030154;GO:0051056;GO:0090630;GO:0098978;GO:0099175;GO:0001525;GO:0005096;GO:0005096;GO:0005096;GO:0005515;GO:0005634;GO:0005737;GO:0005829;GO:0005925;GO:0007165;GO:0007165;GO:0030154;GO:0051056;GO:0090630;GO:0098978;GO:0099175;GO:…	K20642	-	S;T;K	KOG4270;35AMA;38H49;3BEEQ;3CX1F;3J1IJ;487XW;48VA0;4MGT9;4MW6K	Rho GTPase activating protein 22 [Source:HGNC Symbol;Acc:HGNC:30320]	58504	Q7Z5H3	GO:0007165//signal transduction;GO:0007165//signal transduction;GO:0007165//signal transduction;GO:0007165//signal transduction;GO:0001525//angiogenesis;GO:0007165//signal transduction;GO:0007165//signal transduction;GO:0030154//cell differentiation;GO:0051056//regulation of small GTPase mediated signal transduction;GO:0090630//activation of GTPase activity;GO:0099175//regulation of postsynapse o…	GO:0005634//nucleus;GO:0005737//cytoplasm;GO:0005829//cytosol;GO:0005925//focal adhesion;GO:0098978//glutamatergic synapse;GO:0005634//nucleus;GO:0005737//cytoplasm;GO:0005829//cytosol;GO:0005925//focal adhesion;GO:0098978//glutamatergic synapse;GO:0005634//nucleus;GO:0005737//cytoplasm;GO:0005829//cytosol;GO:0005925//focal adhesion;GO:0098978//glutamatergic synapse;GO:0005634//nucleus;GO:0005737…	GO:0005096//GTPase activator activity;GO:0005096//GTPase activator activity;GO:0005096//GTPase activator activity;GO:0005515//protein binding;GO:0005096//GTPase activator activity;GO:0005096//GTPase activator activity;GO:0005096//GTPase activator activity;GO:0005515//protein binding;GO:0005096//GTPase activator activity;GO:0005096//GTPase activator activity;GO:0005096//GTPase activator activity;G…	-
ENSG00000132199	1542.17	1018.87	2065.47	2.02721	1.01949	3.74332e-12	7.91758e-10	Up Regulation	18	670318	712662	-	11390	ENOSF1	GO:0000287;GO:0000287;GO:0005575;GO:0005739;GO:0009063;GO:0009063;GO:0016052;GO:0016052;GO:0016052;GO:0016829;GO:0016836;GO:0016853;GO:0044275;GO:0046872;GO:0050023;GO:0050023;GO:0050023;GO:0050023;GO:0000287;GO:0000287;GO:0005575;GO:0005739;GO:0009063;GO:0009063;GO:0016052;GO:0016052;GO:0016829;GO:0016836;GO:0016853;GO:0044275;GO:0046872;GO:0050023;GO:0050023;GO:0050023;GO:0009063;GO:0009063;GO:…	K18334	EC:4.2.1.68	M;C	2QU7C;35FJN;38DY2;3BB7B;3CRVS;3JDAP;48091;48ZTN;4M68W;4MU34	enolase superfamily member 1 [Source:HGNC Symbol;Acc:HGNC:30365]	55556	Q7L5Y1	GO:0009063//cellular amino acid catabolic process;GO:0009063//cellular amino acid catabolic process;GO:0016052//carbohydrate catabolic process;GO:0016052//carbohydrate catabolic process;GO:0016052//carbohydrate catabolic process;GO:0044275//cellular carbohydrate catabolic process;GO:0009063//cellular amino acid catabolic process;GO:0009063//cellular amino acid catabolic process;GO:0016052//carboh…	GO:0005575//cellular_component;GO:0005739//mitochondrion;GO:0005575//cellular_component;GO:0005739//mitochondrion;	GO:0000287//magnesium ion binding;GO:0000287//magnesium ion binding;GO:0016829//lyase activity;GO:0016836//hydro-lyase activity;GO:0016853//isomerase activity;GO:0046872//metal ion binding;GO:0050023//L-fuconate dehydratase activity;GO:0050023//L-fuconate dehydratase activity;GO:0050023//L-fuconate dehydratase activity;GO:0050023//L-fuconate dehydratase activity;GO:0000287//magnesium ion binding;…	ko00051(Fructose and mannose metabolism)
ENSG00000073712	180.55	44.6866	316.414	7.08073	2.8239	4.36524e-12	9.05921e-10	Up Regulation	14	52857268	52952435	-	8463	FERMT2	GO:0003779;GO:0005178;GO:0005515;GO:0005547;GO:0005634;GO:0005654;GO:0005737;GO:0005737;GO:0005829;GO:0005829;GO:0005829;GO:0005856;GO:0005886;GO:0005886;GO:0005912;GO:0005925;GO:0005925;GO:0005925;GO:0005925;GO:0005925;GO:0005938;GO:0007155;GO:0007155;GO:0007160;GO:0007160;GO:0007179;GO:0007229;GO:0007229;GO:0007229;GO:0008289;GO:0008360;GO:0009986;GO:0010718;GO:0016020;GO:0016055;GO:0019901;GO:…	K17083	-	S;Z;T;D	KOG3727;35C6P;38F9Y;3BAZ7;3CYE0;3JDV9;4805H;48X9D;4MIH3;4MVJI	FERM domain containing kindlin 2 [Source:HGNC Symbol;Acc:HGNC:15767]	10979	Q96AC1;A0A024R687	GO:0007155//cell adhesion;GO:0007155//cell adhesion;GO:0007160//cell-matrix adhesion;GO:0007160//cell-matrix adhesion;GO:0007179//transforming growth factor beta receptor signaling pathway;GO:0007229//integrin-mediated signaling pathway;GO:0007229//integrin-mediated signaling pathway;GO:0007229//integrin-mediated signaling pathway;GO:0008360//regulation of cell shape;GO:0010718//positive regulati…	GO:0005634//nucleus;GO:0005654//nucleoplasm;GO:0005737//cytoplasm;GO:0005737//cytoplasm;GO:0005829//cytosol;GO:0005829//cytosol;GO:0005829//cytosol;GO:0005856//cytoskeleton;GO:0005886//plasma membrane;GO:0005886//plasma membrane;GO:0005912//adherens junction;GO:0005925//focal adhesion;GO:0005925//focal adhesion;GO:0005925//focal adhesion;GO:0005925//focal adhesion;GO:0005925//focal adhesion;GO:00…	GO:0003779//actin binding;GO:0005178//integrin binding;GO:0005515//protein binding;GO:0005547//phosphatidylinositol-3,4,5-trisphosphate binding;GO:0008289//lipid binding;GO:0019901//protein kinase binding;GO:0034713//type I transforming growth factor beta receptor binding;GO:0046332//SMAD binding;GO:0003779//actin binding;GO:0005178//integrin binding;GO:0005515//protein binding;GO:0005547//phosph…	-
ENSG00000100985	439.417	196.31	682.524	3.47677	1.79775	4.38753e-12	9.05921e-10	Up Regulation	20	46008908	46016561	+	2336	MMP9	GO:0001501;GO:0001503;GO:0001503;GO:0001934;GO:0004175;GO:0004175;GO:0004222;GO:0004222;GO:0004222;GO:0004222;GO:0004222;GO:0004222;GO:0004222;GO:0004252;GO:0005515;GO:0005515;GO:0005518;GO:0005576;GO:0005576;GO:0005576;GO:0005615;GO:0006508;GO:0006508;GO:0006508;GO:0006508;GO:0006915;GO:0007566;GO:0008233;GO:0008233;GO:0008237;GO:0008237;GO:0008237;GO:0008237;GO:0008270;GO:0008270;GO:0008270;GO:…	K01403	EC:3.4.24.35	O;M;W	KOG1565;35B8Z;39SEW;3B9DD;3CVA2;3J9CT;488CT;48ZJM;4M8RU;4N09T	matrix metallopeptidase 9 [Source:HGNC Symbol;Acc:HGNC:7176]	4318	P14780	GO:0001501//skeletal system development;GO:0001503//ossification;GO:0001503//ossification;GO:0001934//positive regulation of protein phosphorylation;GO:0006508//proteolysis;GO:0006508//proteolysis;GO:0006508//proteolysis;GO:0006508//proteolysis;GO:0006915//apoptotic process;GO:0007566//embryo implantation;GO:0022617//extracellular matrix disassembly;GO:0030198//extracellular matrix organization;G…	GO:0005576//extracellular region;GO:0005576//extracellular region;GO:0005576//extracellular region;GO:0005615//extracellular space;GO:0031012//extracellular matrix;GO:0031012//extracellular matrix;GO:0062023//collagen-containing extracellular matrix;GO:0070062//extracellular exosome;GO:1904724//tertiary granule lumen;GO:1904813//ficolin-1-rich granule lumen;	GO:0004175//endopeptidase activity;GO:0004175//endopeptidase activity;GO:0004222//metalloendopeptidase activity;GO:0004222//metalloendopeptidase activity;GO:0004222//metalloendopeptidase activity;GO:0004222//metalloendopeptidase activity;GO:0004222//metalloendopeptidase activity;GO:0004222//metalloendopeptidase activity;GO:0004222//metalloendopeptidase activity;GO:0004252//serine-type endopeptida…	ko05418(Fluid shear stress and atherosclerosis);ko05417(Lipid and atherosclerosis);ko05415(Diabetic cardiomyopathy);ko05219(Bladder cancer);ko05215(Prostate cancer);ko05206(MicroRNAs in cancer);ko05205(Proteoglycans in cancer);ko05202(Transcriptional misregulation in cancer);ko05200(Pathways in cancer);ko05161(Hepatitis B);ko04926(Relaxin signaling pathway);ko04915(Estrogen signaling pathway);ko0…
ENSG00000137265	2055.7	1343.72	2767.69	2.05973	1.04246	4.51848e-12	9.21982e-10	Up Regulation	6	391739	411443	+	5965	IRF4	GO:0000976;GO:0003700;GO:0005515;GO:0006355;GO:0000976;GO:0003700;GO:0006355;GO:0000785;GO:0000786;GO:0000976;GO:0000976;GO:0000978;GO:0000978;GO:0000981;GO:0000981;GO:0000987;GO:0001228;GO:0002376;GO:0003677;GO:0003700;GO:0003700;GO:0003700;GO:0003700;GO:0003713;GO:0005515;GO:0005515;GO:0005634;GO:0005634;GO:0005654;GO:0005829;GO:0005829;GO:0006355;GO:0006355;GO:0006357;GO:0016020;GO:0032733;GO:…	K09445	-	S;K	2QUE4;35NV6;39RIW;3BBQH;3D417;3JBBA;481T8;48V3E;4M7Y1;4MX7R	interferon regulatory factor 4 [Source:HGNC Symbol;Acc:HGNC:6119]	3662	Q15306	GO:0006355//regulation of transcription, DNA-templated;GO:0006355//regulation of transcription, DNA-templated;GO:0002376//immune system process;GO:0006355//regulation of transcription, DNA-templated;GO:0006355//regulation of transcription, DNA-templated;GO:0006357//regulation of transcription by RNA polymerase II;GO:0032733//positive regulation of interleukin-10 production;GO:0032736//positive re…	GO:0000785//chromatin;GO:0000786//nucleosome;GO:0005634//nucleus;GO:0005634//nucleus;GO:0005654//nucleoplasm;GO:0005829//cytosol;GO:0005829//cytosol;GO:0016020//membrane;GO:0005634//nucleus;	GO:0000976//transcription cis-regulatory region binding;GO:0003700//DNA-binding transcription factor activity;GO:0005515//protein binding;GO:0000976//transcription cis-regulatory region binding;GO:0003700//DNA-binding transcription factor activity;GO:0000976//transcription cis-regulatory region binding;GO:0000976//transcription cis-regulatory region binding;GO:0000978//RNA polymerase II cis-regul…	ko04659(Th17 cell differentiation)
ENSG00000163739	15840.1	8206.51	23473.6	2.86037	1.5162	6.49709e-12	1.30687e-09	Up Regulation	4	73869393	73871308	+	1362	CXCL1	GO:0005102;GO:0005125;GO:0005515;GO:0005576;GO:0005576;GO:0005576;GO:0005576;GO:0005615;GO:0005615;GO:0005615;GO:0006935;GO:0006935;GO:0006935;GO:0006952;GO:0006952;GO:0006954;GO:0006954;GO:0006954;GO:0006955;GO:0006955;GO:0007165;GO:0007186;GO:0007399;GO:0008009;GO:0008009;GO:0008009;GO:0008009;GO:0008047;GO:0008083;GO:0008083;GO:0008285;GO:0009605;GO:0030036;GO:0030593;GO:0035556;GO:0035580;GO:…	K05505	-	O;M;T;W	2S7MM;35QP2;3AN5U;3C1H4;3D9P3;3JHGA;48FJD;49CIQ;4MK95;4N73T	C-X-C motif chemokine ligand 1 [Source:HGNC Symbol;Acc:HGNC:4602]	2919	P09341	GO:0006935//chemotaxis;GO:0006935//chemotaxis;GO:0006935//chemotaxis;GO:0006952//defense response;GO:0006952//defense response;GO:0006954//inflammatory response;GO:0006954//inflammatory response;GO:0006954//inflammatory response;GO:0006955//immune response;GO:0006955//immune response;GO:0007165//signal transduction;GO:0007186//G protein-coupled receptor signaling pathway;GO:0007399//nervous syste…	GO:0005576//extracellular region;GO:0005576//extracellular region;GO:0005576//extracellular region;GO:0005576//extracellular region;GO:0005615//extracellular space;GO:0005615//extracellular space;GO:0005615//extracellular space;GO:0035580//specific granule lumen;GO:1904724//tertiary granule lumen;	GO:0005102//signaling receptor binding;GO:0005125//cytokine activity;GO:0005515//protein binding;GO:0008009//chemokine activity;GO:0008009//chemokine activity;GO:0008009//chemokine activity;GO:0008009//chemokine activity;GO:0008047//enzyme activator activity;GO:0008083//growth factor activity;GO:0008083//growth factor activity;GO:0045236//CXCR chemokine receptor binding;	ko05417(Lipid and atherosclerosis);ko05323(Rheumatoid arthritis);ko05167(Kaposi sarcoma-associated herpesvirus infection);ko05146(Amoebiasis);ko05134(Legionellosis);ko05120(Epithelial cell signaling in Helicobacter pylori infection);ko04936(Alcoholic liver disease);ko04668(TNF signaling pathway);ko04657(IL-17 signaling pathway);ko04621(NOD-like receptor signaling pathway);ko04064(NF-kappa B signa…
ENSG00000134780	209.024	326.331	91.7171	0.281056	-1.83107	6.81627e-12	1.34343e-09	Down Regulation	11	61680391	61747001	+	5799	DAGLA	GO:0005515;GO:0005515;GO:0005768;GO:0005886;GO:0005886;GO:0005886;GO:0006629;GO:0006629;GO:0006629;GO:0007216;GO:0007216;GO:0007405;GO:0016020;GO:0016021;GO:0016042;GO:0016787;GO:0016787;GO:0019369;GO:0019369;GO:0019369;GO:0022008;GO:0022008;GO:0030054;GO:0031901;GO:0032590;GO:0032591;GO:0032591;GO:0042136;GO:0042136;GO:0042136;GO:0042995;GO:0043196;GO:0045202;GO:0045211;GO:0045211;GO:0045211;GO:…	K13806	EC:3.1.1.116	S;O;T;I	KOG2088;35I8B;38C88;3BEGS;3CTQE;3JFQM;485IC;48W5V;4MHZP;4N4QT	diacylglycerol lipase alpha [Source:HGNC Symbol;Acc:HGNC:1165]	747	Q9Y4D2	GO:0006629//lipid metabolic process;GO:0006629//lipid metabolic process;GO:0006629//lipid metabolic process;GO:0007216//G protein-coupled glutamate receptor signaling pathway;GO:0007216//G protein-coupled glutamate receptor signaling pathway;GO:0007405//neuroblast proliferation;GO:0016042//lipid catabolic process;GO:0019369//arachidonic acid metabolic process;GO:0019369//arachidonic acid metaboli…	GO:0005768//endosome;GO:0005886//plasma membrane;GO:0005886//plasma membrane;GO:0005886//plasma membrane;GO:0016020//membrane;GO:0016021//integral component of membrane;GO:0030054//cell junction;GO:0031901//early endosome membrane;GO:0032590//dendrite membrane;GO:0032591//dendritic spine membrane;GO:0032591//dendritic spine membrane;GO:0042995//cell projection;GO:0043196//varicosity;GO:0045202//s…	GO:0005515//protein binding;GO:0005515//protein binding;GO:0016787//hydrolase activity;GO:0016787//hydrolase activity;GO:0046872//metal ion binding;GO:0047372//acylglycerol lipase activity;	ko04925(Aldosterone synthesis and secretion);ko04723(Retrograde endocannabinoid signaling)
ENSG00000111275	79.1976	112.554	45.8413	0.407282	-1.2959	6.99283e-12	1.36274e-09	Down Regulation	12	111766887	111817532	+	9723	ALDH2	GO:0004029;GO:0004029;GO:0004029;GO:0004029;GO:0004029;GO:0004030;GO:0005739;GO:0005759;GO:0005759;GO:0005975;GO:0006066;GO:0006068;GO:0008957;GO:0009055;GO:0016491;GO:0016491;GO:0016491;GO:0016620;GO:0016620;GO:0018547;GO:0022900;GO:0043878;GO:0046185;GO:0051287;GO:0052689;GO:0070062;GO:1903179;GO:1905627;GO:0004029;GO:0004029;GO:0004029;GO:0004029;GO:0004029;GO:0004030;GO:0005739;GO:0005759;GO:…	K00128	EC:1.2.1.3	C	KOG2450;35CWW;38CDB;3BCJG;3CU6J;3JEDZ;48131;48WXF;4MGD9;4MX7S	aldehyde dehydrogenase 2 family member [Source:HGNC Symbol;Acc:HGNC:404]	217	P05091;A0A384NPN7	GO:0005975//carbohydrate metabolic process;GO:0006066//alcohol metabolic process;GO:0006068//ethanol catabolic process;GO:0022900//electron transport chain;GO:0046185//aldehyde catabolic process;GO:1903179//regulation of dopamine biosynthetic process;GO:1905627//regulation of serotonin biosynthetic process;GO:0005975//carbohydrate metabolic process;GO:0006066//alcohol metabolic process;GO:0006068…	GO:0005739//mitochondrion;GO:0005759//mitochondrial matrix;GO:0005759//mitochondrial matrix;GO:0070062//extracellular exosome;GO:0005739//mitochondrion;GO:0005759//mitochondrial matrix;GO:0005759//mitochondrial matrix;GO:0070062//extracellular exosome;	GO:0004029//aldehyde dehydrogenase (NAD+) activity;GO:0004029//aldehyde dehydrogenase (NAD+) activity;GO:0004029//aldehyde dehydrogenase (NAD+) activity;GO:0004029//aldehyde dehydrogenase (NAD+) activity;GO:0004029//aldehyde dehydrogenase (NAD+) activity;GO:0004030//aldehyde dehydrogenase [NAD(P)+] activity;GO:0008957//phenylacetaldehyde dehydrogenase activity;GO:0009055//electron transfer activi…	ko04936(Alcoholic liver disease);ko00770(Pantothenate and CoA biosynthesis);ko00620(Pyruvate metabolism);ko00561(Glycerolipid metabolism);ko00410(beta-Alanine metabolism);ko00380(Tryptophan metabolism);ko00340(Histidine metabolism);ko00330(Arginine and proline metabolism);ko00310(Lysine degradation);ko00280(Valine, leucine and isoleucine degradation);ko00071(Fatty acid degradation);ko00053(Ascorb…
ENSG00000137507	153.117	96.1842	210.049	2.18382	1.12685	8.38331e-12	1.61556e-09	Up Regulation	11	76657524	76670747	-	4459	LRRC32	GO:0001818;GO:0005515;GO:0005515;GO:0005515;GO:0005615;GO:0005654;GO:0005886;GO:0005887;GO:0007179;GO:0009986;GO:0010628;GO:0016020;GO:0016021;GO:0019838;GO:0031012;GO:0046007;GO:0050431;GO:0050431;GO:0062009;GO:0062009;GO:1901388;GO:1901398;GO:0005515;GO:0005515;GO:0005515;GO:0005615;GO:0005654;GO:0005886;GO:0005887;GO:0007179;GO:0009986;GO:0016020;GO:0016021;GO:0019838;GO:0031012;GO:0050431;GO:…	-	-	S;T;U	KOG0619;35N0Z;38GB3;3BM9N;3D27E;3JEVY;47ZP5;48ZME;4M5X1;4MTDF	leucine rich repeat containing 32 [Source:HGNC Symbol;Acc:HGNC:4161]	2615	Q14392;A0A024R5J7	GO:0001818//negative regulation of cytokine production;GO:0007179//transforming growth factor beta receptor signaling pathway;GO:0010628//positive regulation of gene expression;GO:0046007//negative regulation of activated T cell proliferation;GO:0062009//secondary palate development;GO:0062009//secondary palate development;GO:1901388//regulation of transforming growth factor beta activation;GO:19…	GO:0005615//extracellular space;GO:0005654//nucleoplasm;GO:0005886//plasma membrane;GO:0005887//integral component of plasma membrane;GO:0009986//cell surface;GO:0016020//membrane;GO:0016021//integral component of membrane;GO:0031012//extracellular matrix;GO:0005615//extracellular space;GO:0005654//nucleoplasm;GO:0005886//plasma membrane;GO:0005887//integral component of plasma membrane;GO:000998…	GO:0005515//protein binding;GO:0005515//protein binding;GO:0005515//protein binding;GO:0019838//growth factor binding;GO:0050431//transforming growth factor beta binding;GO:0050431//transforming growth factor beta binding;GO:0005515//protein binding;GO:0005515//protein binding;GO:0005515//protein binding;GO:0019838//growth factor binding;GO:0050431//transforming growth factor beta binding;GO:0005…	-
ENSG00000116717	234.235	154.822	313.647	2.02586	1.01853	1.21397e-11	2.31374e-09	Up Regulation	1	67685201	67688334	+	1925	GADD45A	GO:0000079;GO:0000122;GO:0005515;GO:0005515;GO:0005634;GO:0005634;GO:0005634;GO:0005634;GO:0005634;GO:0005654;GO:0005737;GO:0005737;GO:0006281;GO:0006915;GO:0006974;GO:0007049;GO:0016607;GO:0019900;GO:0033140;GO:0042770;GO:0042803;GO:0043065;GO:0043537;GO:0046330;GO:0046982;GO:0047485;GO:0051726;GO:0051726;GO:0051726;GO:0051726;GO:0071260;GO:0071479;GO:0071901;GO:1900745;GO:2000379;GO:0000079;GO:…	K04402	-	S;K;L	2RY8P;35DKC;3A04X;3BPSJ;3D1IR;3J2D4;484FJ;491JP;4MJM1;4N2I1	growth arrest and DNA damage inducible alpha [Source:HGNC Symbol;Acc:HGNC:4095]	1647	P24522	GO:0000079//regulation of cyclin-dependent protein serine/threonine kinase activity;GO:0000122//negative regulation of transcription by RNA polymerase II;GO:0006281//DNA repair;GO:0006915//apoptotic process;GO:0006974//cellular response to DNA damage stimulus;GO:0007049//cell cycle;GO:0033140//negative regulation of peptidyl-serine phosphorylation of STAT protein;GO:0042770//signal transduction i…	GO:0005634//nucleus;GO:0005634//nucleus;GO:0005634//nucleus;GO:0005634//nucleus;GO:0005634//nucleus;GO:0005654//nucleoplasm;GO:0005737//cytoplasm;GO:0005737//cytoplasm;GO:0016607//nuclear speck;GO:0005634//nucleus;GO:0005634//nucleus;GO:0005634//nucleus;GO:0005634//nucleus;GO:0005634//nucleus;GO:0005634//nucleus;GO:0005654//nucleoplasm;GO:0005737//cytoplasm;GO:0005737//cytoplasm;GO:0016607//nucle…	GO:0005515//protein binding;GO:0005515//protein binding;GO:0019900//kinase binding;GO:0042803//protein homodimerization activity;GO:0046982//protein heterodimerization activity;GO:0047485//protein N-terminus binding;GO:0005515//protein binding;GO:0005515//protein binding;GO:0019900//kinase binding;GO:0042803//protein homodimerization activity;GO:0046982//protein heterodimerization activity;GO:004…	ko05226(Gastric cancer);ko05225(Hepatocellular carcinoma);ko05224(Breast cancer);ko05223(Non-small cell lung cancer);ko05222(Small cell lung cancer);ko05220(Chronic myeloid leukemia);ko05218(Melanoma);ko05217(Basal cell carcinoma);ko05216(Thyroid cancer);ko05214(Glioma);ko05213(Endometrial cancer);ko05212(Pancreatic cancer);ko05210(Colorectal cancer);ko05202(Transcriptional misregulation in cance…
ENSG00000110848	1858.06	1158.89	2557.24	2.20662	1.14184	1.26803e-11	2.39051e-09	Up Regulation	12	9752486	9760901	-	2832	CD69	GO:0004888;GO:0005515;GO:0005887;GO:0009897;GO:0009897;GO:0009986;GO:0016020;GO:0016021;GO:0030246;GO:0032991;GO:0042802;GO:0071466;GO:0016020;GO:0016021;	K06502	-	S;T;V	KOG4297;35MZG;3A31B;3BQQM;3D49V;3J8Y8;48C8I;498H4;4MJ9U;4MYXP	CD69 molecule [Source:HGNC Symbol;Acc:HGNC:1694]	969	Q07108;Q53ZX0	GO:0071466//cellular response to xenobiotic stimulus;	GO:0005887//integral component of plasma membrane;GO:0009897//external side of plasma membrane;GO:0009897//external side of plasma membrane;GO:0009986//cell surface;GO:0016020//membrane;GO:0016021//integral component of membrane;GO:0032991//protein-containing complex;GO:0016020//membrane;GO:0016021//integral component of membrane;	GO:0004888//transmembrane signaling receptor activity;GO:0005515//protein binding;GO:0030246//carbohydrate binding;GO:0042802//identical protein binding;	-
ENSG00000120594	272.179	459.106	85.2522	0.185692	-2.42902	2.59251e-11	4.8349e-09	Down Regulation	10	19816239	20289856	+	12567	PLXDC2	GO:0005515;GO:0005515;GO:0016020;GO:0016021;GO:0005515;GO:0005515;GO:0016020;GO:0016021;	-	-	W;B	KOG3848;3592C;38JUB;3BH36;3CUQ2;3J9PS;485N4;491U4;4MBIG;4MYMU	plexin domain containing 2 [Source:HGNC Symbol;Acc:HGNC:21013]	84898	Q6UX71	-	GO:0016020//membrane;GO:0016021//integral component of membrane;GO:0016020//membrane;GO:0016021//integral component of membrane;	GO:0005515//protein binding;GO:0005515//protein binding;GO:0005515//protein binding;GO:0005515//protein binding;	-
ENSG00000120217	1766.12	900.517	2631.71	2.92245	1.54718	2.75448e-11	5.0823e-09	Up Regulation	9	5450503	5470566	+	4108	CD274	GO:0002250;GO:0002376;GO:0002845;GO:0005515;GO:0005515;GO:0005654;GO:0005768;GO:0005886;GO:0005886;GO:0005886;GO:0006955;GO:0006955;GO:0007165;GO:0007166;GO:0007166;GO:0009897;GO:0012505;GO:0015629;GO:0016020;GO:0016021;GO:0031295;GO:0031295;GO:0031901;GO:0032689;GO:0032693;GO:0032733;GO:0034097;GO:0042102;GO:0042102;GO:0042130;GO:0046007;GO:0055038;GO:0070062;GO:0071222;GO:1903556;GO:1905404;GO:…	K06745	-	S;T	2S1Y9;35M6U;39YSB;3BMX7;3D1S4;3JFHB;48696;48WVQ;4MIEZ;4N5PD	CD274 molecule [Source:HGNC Symbol;Acc:HGNC:17635]	29126	Q9NZQ7	GO:0002250//adaptive immune response;GO:0002376//immune system process;GO:0002845//positive regulation of tolerance induction to tumor cell;GO:0006955//immune response;GO:0006955//immune response;GO:0007165//signal transduction;GO:0007166//cell surface receptor signaling pathway;GO:0007166//cell surface receptor signaling pathway;GO:0031295//T cell costimulation;GO:0031295//T cell costimulation;G…	GO:0005654//nucleoplasm;GO:0005768//endosome;GO:0005886//plasma membrane;GO:0005886//plasma membrane;GO:0005886//plasma membrane;GO:0009897//external side of plasma membrane;GO:0012505//endomembrane system;GO:0015629//actin cytoskeleton;GO:0016020//membrane;GO:0016021//integral component of membrane;GO:0031901//early endosome membrane;GO:0055038//recycling endosome membrane;GO:0070062//extracellu…	GO:0005515//protein binding;GO:0005515//protein binding;GO:0005515//protein binding;GO:0005515//protein binding;	ko05235(PD-L1 expression and PD-1 checkpoint pathway in cancer);ko04514(Cell adhesion molecules)
ENSG00000134955	273.482	395.033	151.93	0.384602	-1.37856	2.82358e-11	5.15496e-09	Down Regulation	11	125063302	125090516	+	6340	SLC37A2	GO:0005783;GO:0005789;GO:0005789;GO:0008643;GO:0015297;GO:0015760;GO:0015760;GO:0015760;GO:0016020;GO:0016021;GO:0016021;GO:0016021;GO:0022857;GO:0022857;GO:0030176;GO:0030176;GO:0035435;GO:0035435;GO:0055085;GO:0055085;GO:0061513;GO:0061513;GO:0061513;GO:0061513;GO:0061513;GO:0070062;GO:0016020;GO:0016021;GO:0022857;GO:0022857;GO:0055085;GO:0055085;GO:0005783;GO:0005789;GO:0005789;GO:0008643;GO:…	K13783	-	P;G;E	KOG2533;35EGD;38GSS;3BHM6;3CSKX;3J6QY;485N8;490I2;4MHE8;4MVKP	solute carrier family 37 member 2 [Source:HGNC Symbol;Acc:HGNC:20644]	219855	Q8TED4	GO:0008643//carbohydrate transport;GO:0015760//glucose-6-phosphate transport;GO:0015760//glucose-6-phosphate transport;GO:0015760//glucose-6-phosphate transport;GO:0035435//phosphate ion transmembrane transport;GO:0035435//phosphate ion transmembrane transport;GO:0055085//transmembrane transport;GO:0055085//transmembrane transport;GO:0055085//transmembrane transport;GO:0055085//transmembrane tran…	GO:0005783//endoplasmic reticulum;GO:0005789//endoplasmic reticulum membrane;GO:0005789//endoplasmic reticulum membrane;GO:0016020//membrane;GO:0016021//integral component of membrane;GO:0016021//integral component of membrane;GO:0016021//integral component of membrane;GO:0030176//integral component of endoplasmic reticulum membrane;GO:0030176//integral component of endoplasmic reticulum membrane…	GO:0015297//antiporter activity;GO:0022857//transmembrane transporter activity;GO:0022857//transmembrane transporter activity;GO:0061513//glucose 6-phosphate:inorganic phosphate antiporter activity;GO:0061513//glucose 6-phosphate:inorganic phosphate antiporter activity;GO:0061513//glucose 6-phosphate:inorganic phosphate antiporter activity;GO:0061513//glucose 6-phosphate:inorganic phosphate antip…	-
ENSG00000183019	66.2088	107.687	24.731	0.229658	-2.12244	2.99725e-11	5.41504e-09	Down Regulation	19	7677088	7679829	+	1449	MCEMP1	GO:0016020;GO:0016021;GO:0005515;GO:0005886;GO:0016020;GO:0016021;GO:0035579;GO:0042802;GO:0070821;	-	-	S;U	2RTYW;35QJS;3A4SH;3BSE3;3D8CD;3JHAF;48FPE;49CB9;4MJJK;4N0JN	mast cell expressed membrane protein 1 [Source:HGNC Symbol;Acc:HGNC:27291]	199675	Q8IX19;A0A384NYE9	-	GO:0016020//membrane;GO:0016021//integral component of membrane;GO:0005886//plasma membrane;GO:0016020//membrane;GO:0016021//integral component of membrane;GO:0035579//specific granule membrane;GO:0070821//tertiary granule membrane;	GO:0005515//protein binding;GO:0042802//identical protein binding;	-
ENSG00000183570	214.922	110.092	319.753	2.90443	1.53826	3.7066e-11	6.57228e-09	Up Regulation	21	45643694	45942454	+	6864	PCBP3	GO:0003676;GO:0003676;GO:0003677;GO:0003723;GO:0003723;GO:0003723;GO:0003729;GO:0005634;GO:0005634;GO:0005737;GO:0005737;GO:0005829;GO:0010468;GO:0016071;GO:0051252;GO:0070062;GO:0000122;GO:0001227;GO:0003676;GO:0003676;GO:0003677;GO:0003690;GO:0003723;GO:0003723;GO:0003723;GO:0003729;GO:0005634;GO:0005634;GO:0005737;GO:0005737;GO:0005829;GO:0010468;GO:0016071;GO:0051252;GO:0070062;GO:1990829;GO:…	K21444	-	A;S	KOG2190;35CSK;38G1X;3BB3H;3CSGT;3J62W;483XM;48X5N;4MKHI;4N7T1	poly(rC) binding protein 3 [Source:HGNC Symbol;Acc:HGNC:8651]	54039	P57721	GO:0010468//regulation of gene expression;GO:0016071//mRNA metabolic process;GO:0051252//regulation of RNA metabolic process;GO:0000122//negative regulation of transcription by RNA polymerase II;GO:0010468//regulation of gene expression;GO:0016071//mRNA metabolic process;GO:0051252//regulation of RNA metabolic process;GO:0010468//regulation of gene expression;GO:0016071//mRNA metabolic process;GO…	GO:0005634//nucleus;GO:0005634//nucleus;GO:0005737//cytoplasm;GO:0005737//cytoplasm;GO:0005829//cytosol;GO:0070062//extracellular exosome;GO:0005634//nucleus;GO:0005634//nucleus;GO:0005737//cytoplasm;GO:0005737//cytoplasm;GO:0005829//cytosol;GO:0070062//extracellular exosome;GO:0005634//nucleus;GO:0005634//nucleus;GO:0005737//cytoplasm;GO:0005737//cytoplasm;GO:0005829//cytosol;GO:0070062//extrace…	GO:0003676//nucleic acid binding;GO:0003676//nucleic acid binding;GO:0003677//DNA binding;GO:0003723//RNA binding;GO:0003723//RNA binding;GO:0003723//RNA binding;GO:0003729//mRNA binding;GO:0001227//DNA-binding transcription repressor activity, RNA polymerase II-specific;GO:0003676//nucleic acid binding;GO:0003676//nucleic acid binding;GO:0003677//DNA binding;GO:0003690//double-stranded DNA bindi…	-
ENSG00000130830	495.801	685.198	306.404	0.447175	-1.16109	3.71358e-11	6.57228e-09	Down Regulation	X	154778684	154821007	-	5396	MPP1	GO:0004385;GO:0005102;GO:0005515;GO:0005515;GO:0005515;GO:0005886;GO:0005886;GO:0005886;GO:0005911;GO:0007165;GO:0016020;GO:0016020;GO:0016020;GO:0030863;GO:0032420;GO:0034451;GO:0042995;GO:0046037;GO:0046710;GO:0090022;GO:0090022;GO:0004385;GO:0005102;GO:0005515;GO:0005515;GO:0005515;GO:0005886;GO:0005886;GO:0005886;GO:0005911;GO:0007165;GO:0016020;GO:0016020;GO:0032420;GO:0034451;GO:0042995;GO:…	K21880	-	F;T	KOG0609;35KP6;39R97;3BDQD;3D0VD;3J3V4;489AM;491NY;4M5JD;4N58K	MAGUK p55 scaffold protein 1 [Source:HGNC Symbol;Acc:HGNC:7219]	4354	Q00013	GO:0007165//signal transduction;GO:0046037//GMP metabolic process;GO:0046710//GDP metabolic process;GO:0090022//regulation of neutrophil chemotaxis;GO:0090022//regulation of neutrophil chemotaxis;GO:0007165//signal transduction;GO:0046037//GMP metabolic process;GO:0046710//GDP metabolic process;GO:0090022//regulation of neutrophil chemotaxis;GO:0007165//signal transduction;GO:0046037//GMP metabol…	GO:0005886//plasma membrane;GO:0005886//plasma membrane;GO:0005886//plasma membrane;GO:0005911//cell-cell junction;GO:0016020//membrane;GO:0016020//membrane;GO:0016020//membrane;GO:0030863//cortical cytoskeleton;GO:0032420//stereocilium;GO:0034451//centriolar satellite;GO:0042995//cell projection;GO:0005886//plasma membrane;GO:0005886//plasma membrane;GO:0005886//plasma membrane;GO:0005911//cell-…	GO:0004385//guanylate kinase activity;GO:0005102//signaling receptor binding;GO:0005515//protein binding;GO:0005515//protein binding;GO:0005515//protein binding;GO:0004385//guanylate kinase activity;GO:0005102//signaling receptor binding;GO:0005515//protein binding;GO:0005515//protein binding;GO:0005515//protein binding;GO:0004385//guanylate kinase activity;GO:0005102//signaling receptor binding;…	-
ENSG00000105825	1227.47	405.727	2049.22	5.05073	2.33649	3.84846e-11	6.72979e-09	Up Regulation	7	93885396	93890753	-	2444	TFPI2	GO:0004867;GO:0004867;GO:0004867;GO:0004867;GO:0005201;GO:0005576;GO:0005576;GO:0005576;GO:0005615;GO:0007596;GO:0007599;GO:0010466;GO:0010466;GO:0010466;GO:0010951;GO:0030414;GO:0030414;GO:0030414;GO:0031012;GO:0071498;GO:0004867;GO:0004867;GO:0005576;GO:0005576;GO:0010466;GO:0010466;GO:0010951;GO:0030414;GO:0030414;GO:0004867;GO:0004867;GO:0004867;GO:0005576;GO:0005576;GO:0005576;GO:0007596;GO:…	K23087	-	S;O	KOG4295;35U9I;39W2M;3BN3A;3E43B;3JPTU;48QRX;49MBU;4M7UW;4N0DA	tissue factor pathway inhibitor 2 [Source:HGNC Symbol;Acc:HGNC:11761]	7980	P48307	GO:0007596//blood coagulation;GO:0007599//hemostasis;GO:0010466//negative regulation of peptidase activity;GO:0010466//negative regulation of peptidase activity;GO:0010466//negative regulation of peptidase activity;GO:0010951//negative regulation of endopeptidase activity;GO:0071498//cellular response to fluid shear stress;GO:0010466//negative regulation of peptidase activity;GO:0010466//negative…	GO:0005576//extracellular region;GO:0005576//extracellular region;GO:0005576//extracellular region;GO:0005615//extracellular space;GO:0031012//extracellular matrix;GO:0005576//extracellular region;GO:0005576//extracellular region;GO:0005576//extracellular region;GO:0005576//extracellular region;GO:0005576//extracellular region;GO:0005576//extracellular region;GO:0005576//extracellular region;GO:0…	GO:0004867//serine-type endopeptidase inhibitor activity;GO:0004867//serine-type endopeptidase inhibitor activity;GO:0004867//serine-type endopeptidase inhibitor activity;GO:0004867//serine-type endopeptidase inhibitor activity;GO:0005201//extracellular matrix structural constituent;GO:0030414//peptidase inhibitor activity;GO:0030414//peptidase inhibitor activity;GO:0030414//peptidase inhibitor a…	-
ENSG00000184060	48.4263	70.7573	26.0953	0.3688	-1.43909	3.88018e-11	6.72979e-09	Down Regulation	17	30906344	30959322	+	3750	ADAP2	GO:0005096;GO:0050790;GO:0005096;GO:0005096;GO:0043547;GO:0043547;GO:1902936;GO:1902936;GO:0005096;GO:0005096;GO:0043547;GO:0043547;GO:1902936;GO:1902936;GO:0005096;GO:0005096;GO:0043547;GO:0043547;GO:1902936;GO:1902936;GO:0005096;GO:0005096;GO:0005096;GO:0005515;GO:0005546;GO:0005547;GO:0005547;GO:0005737;GO:0005740;GO:0005886;GO:0005886;GO:0005886;GO:0007507;GO:0016020;GO:0030674;GO:0043231;GO:…	K23781	-	T;U	KOG0703;35D71;3927T;3BB43;3CRSF;3J7DU;488WC;495W5;4MFRM;4N00X	ArfGAP with dual PH domains 2 [Source:HGNC Symbol;Acc:HGNC:16487]	55803	Q9NPF8	GO:0050790//regulation of catalytic activity;GO:0043547//positive regulation of GTPase activity;GO:0043547//positive regulation of GTPase activity;GO:0043547//positive regulation of GTPase activity;GO:0043547//positive regulation of GTPase activity;GO:0043547//positive regulation of GTPase activity;GO:0043547//positive regulation of GTPase activity;GO:0007507//heart development;GO:0043547//positi…	GO:0005737//cytoplasm;GO:0005740//mitochondrial envelope;GO:0005886//plasma membrane;GO:0005886//plasma membrane;GO:0005886//plasma membrane;GO:0016020//membrane;GO:0043231//intracellular membrane-bounded organelle;	GO:0005096//GTPase activator activity;GO:0005096//GTPase activator activity;GO:0005096//GTPase activator activity;GO:1902936//phosphatidylinositol bisphosphate binding;GO:1902936//phosphatidylinositol bisphosphate binding;GO:0005096//GTPase activator activity;GO:0005096//GTPase activator activity;GO:1902936//phosphatidylinositol bisphosphate binding;GO:1902936//phosphatidylinositol bisphosphate b…	-
ENSG00000058085	7.06556	0.455001	13.6761	30.0574	4.90965	4.51337e-11	7.75048e-09	Up Regulation	1	183186238	183245127	+	6770	LAMC2	GO:0005102;GO:0005201;GO:0005576;GO:0005576;GO:0005604;GO:0005604;GO:0007155;GO:0008045;GO:0008201;GO:0008284;GO:0008544;GO:0009887;GO:0009888;GO:0016358;GO:0030335;GO:0062023;GO:0005102;GO:0005201;GO:0005576;GO:0005576;GO:0005604;GO:0005604;GO:0005607;GO:0005615;GO:0005938;GO:0007155;GO:0008045;GO:0008201;GO:0008284;GO:0008544;GO:0009887;GO:0009888;GO:0016020;GO:0016358;GO:0030335;GO:0031012;GO:…	K06246	-	O;W	KOG1836;35I28;39VN0;3BJYD;3CXV3;3JDEU;481N2;48ZUB;4MAWS;4N1J0	laminin subunit gamma 2 [Source:HGNC Symbol;Acc:HGNC:6493]	3918	Q13753	GO:0007155//cell adhesion;GO:0008045//motor neuron axon guidance;GO:0008284//positive regulation of cell population proliferation;GO:0008544//epidermis development;GO:0009887//animal organ morphogenesis;GO:0009888//tissue development;GO:0016358//dendrite development;GO:0030335//positive regulation of cell migration;GO:0007155//cell adhesion;GO:0008045//motor neuron axon guidance;GO:0008284//posit…	GO:0005576//extracellular region;GO:0005576//extracellular region;GO:0005604//basement membrane;GO:0005604//basement membrane;GO:0062023//collagen-containing extracellular matrix;GO:0005576//extracellular region;GO:0005576//extracellular region;GO:0005604//basement membrane;GO:0005604//basement membrane;GO:0005607//laminin-2 complex;GO:0005615//extracellular space;GO:0005938//cell cortex;GO:00160…	GO:0005102//signaling receptor binding;GO:0005201//extracellular matrix structural constituent;GO:0008201//heparin binding;GO:0005102//signaling receptor binding;GO:0005201//extracellular matrix structural constituent;GO:0008201//heparin binding;	ko05222(Small cell lung cancer);ko05200(Pathways in cancer);ko05165(Human papillomavirus infection);ko05146(Amoebiasis);ko05145(Toxoplasmosis);ko04512(ECM-receptor interaction);ko04510(Focal adhesion);ko04151(PI3K-Akt signaling pathway)
ENSG00000140379	2350.7	1496.55	3204.85	2.14149	1.09861	4.65517e-11	7.91561e-09	Up Regulation	15	79960892	79971196	-	995	BCL2A1	GO:0005515;GO:0005515;GO:0005515;GO:0005515;GO:0005737;GO:0005741;GO:0005829;GO:0006915;GO:0008630;GO:0042803;GO:0042981;GO:0042981;GO:0043066;GO:0043066;GO:0043066;GO:0043066;GO:0046982;GO:0097192;GO:0005515;GO:0005515;GO:0005515;GO:0005515;GO:0005737;GO:0005741;GO:0005829;GO:0006915;GO:0008630;GO:0042803;GO:0042981;GO:0042981;GO:0043066;GO:0043066;GO:0043066;GO:0043066;GO:0046982;GO:0097192;GO:…	K02162	-	H;T	KOG4728;35NVP;39VYX;3BKNP;3D0BD;3J863;48AIT;48VIT;4M6HU;4MYXT	BCL2 related protein A1 [Source:HGNC Symbol;Acc:HGNC:991]	597	Q16548	GO:0006915//apoptotic process;GO:0008630//intrinsic apoptotic signaling pathway in response to DNA damage;GO:0042981//regulation of apoptotic process;GO:0042981//regulation of apoptotic process;GO:0043066//negative regulation of apoptotic process;GO:0043066//negative regulation of apoptotic process;GO:0043066//negative regulation of apoptotic process;GO:0043066//negative regulation of apoptotic p…	GO:0005737//cytoplasm;GO:0005741//mitochondrial outer membrane;GO:0005829//cytosol;GO:0005737//cytoplasm;GO:0005741//mitochondrial outer membrane;GO:0005829//cytosol;	GO:0005515//protein binding;GO:0005515//protein binding;GO:0005515//protein binding;GO:0005515//protein binding;GO:0042803//protein homodimerization activity;GO:0046982//protein heterodimerization activity;GO:0005515//protein binding;GO:0005515//protein binding;GO:0005515//protein binding;GO:0005515//protein binding;GO:0042803//protein homodimerization activity;GO:0046982//protein heterodimerizat…	ko05221(Acute myeloid leukemia);ko05202(Transcriptional misregulation in cancer);ko04210(Apoptosis);ko04064(NF-kappa B signaling pathway)
ENSG00000100302	16.2647	1.50447	31.0249	20.6218	4.3661	5.33236e-11	8.80804e-09	Up Regulation	22	35540831	35553999	+	3447	RASD2	GO:0000166;GO:0001963;GO:0003924;GO:0003924;GO:0003924;GO:0005525;GO:0005525;GO:0005525;GO:0005886;GO:0007626;GO:0007626;GO:0016020;GO:0031681;GO:0033235;GO:0043949;GO:0045202;GO:0051897;	K07844	-	S;I;G	KOG0395;35KS5;38HMX;3BHJJ;3D3CW;3JFRZ;48AZV;48XX8;4MAD8;4N3EX	RASD family member 2 [Source:HGNC Symbol;Acc:HGNC:18229]	23551	Q96D21	GO:0001963//synaptic transmission, dopaminergic;GO:0007626//locomotory behavior;GO:0007626//locomotory behavior;GO:0033235//positive regulation of protein sumoylation;GO:0043949//regulation of cAMP-mediated signaling;GO:0051897//positive regulation of protein kinase B signaling;	GO:0005886//plasma membrane;GO:0016020//membrane;GO:0045202//synapse;	GO:0000166//nucleotide binding;GO:0003924//GTPase activity;GO:0003924//GTPase activity;GO:0003924//GTPase activity;GO:0005525//GTP binding;GO:0005525//GTP binding;GO:0005525//GTP binding;GO:0031681//G-protein beta-subunit binding;	-
ENSG00000151014	117.566	67.3611	167.771	2.49062	1.3165	7.21486e-11	1.18051e-08	Up Regulation	4	139015781	139045939	+	2512	NOCT	GO:0000175;GO:0000290;GO:0000932;GO:0003723;GO:0003729;GO:0003729;GO:0003824;GO:0003824;GO:0004535;GO:0004535;GO:0004535;GO:0004535;GO:0005634;GO:0005634;GO:0005634;GO:0005654;GO:0005737;GO:0005737;GO:0005739;GO:0006366;GO:0006739;GO:0007623;GO:0007623;GO:0007623;GO:0009991;GO:0009991;GO:0010629;GO:0010629;GO:0016787;GO:0019178;GO:0032496;GO:0032496;GO:0032922;GO:0032922;GO:0032922;GO:0032922;GO:…	K18764	EC:3.1.3.108	A;K	KOG0620;35EUT;38G8M;3BC44;3CXTU;3J2JS;4825R;4972N;4MGQR;4MXUF	nocturnin [Source:HGNC Symbol;Acc:HGNC:14254]	25819	Q9UK39	GO:0000290//deadenylation-dependent decapping of nuclear-transcribed mRNA;GO:0006366//transcription by RNA polymerase II;GO:0006739//NADP metabolic process;GO:0007623//circadian rhythm;GO:0007623//circadian rhythm;GO:0007623//circadian rhythm;GO:0009991//response to extracellular stimulus;GO:0009991//response to extracellular stimulus;GO:0010629//negative regulation of gene expression;GO:0010629/…	GO:0000932//P-body;GO:0005634//nucleus;GO:0005634//nucleus;GO:0005634//nucleus;GO:0005654//nucleoplasm;GO:0005737//cytoplasm;GO:0005737//cytoplasm;GO:0005739//mitochondrion;GO:0048471//perinuclear region of cytoplasm;GO:0048471//perinuclear region of cytoplasm;	GO:0000175//3'-5'-exoribonuclease activity;GO:0003723//RNA binding;GO:0003729//mRNA binding;GO:0003729//mRNA binding;GO:0003824//catalytic activity;GO:0003824//catalytic activity;GO:0004535//poly(A)-specific ribonuclease activity;GO:0004535//poly(A)-specific ribonuclease activity;GO:0004535//poly(A)-specific ribonuclease activity;GO:0004535//poly(A)-specific ribonuclease activity;GO:0016787//hydr…	-
ENSG00000117090	747.427	492.932	1001.92	2.03258	1.02331	7.46096e-11	1.20937e-08	Up Regulation	1	160608106	160647044	-	4012	SLAMF1	GO:0001618;GO:0001779;GO:0001787;GO:0002232;GO:0002250;GO:0002277;GO:0002376;GO:0002725;GO:0003823;GO:0004888;GO:0005515;GO:0005576;GO:0005886;GO:0006909;GO:0007155;GO:0008284;GO:0009897;GO:0009897;GO:0009986;GO:0009986;GO:0009986;GO:0010759;GO:0016020;GO:0016021;GO:0016021;GO:0016021;GO:0031338;GO:0032689;GO:0032695;GO:0032715;GO:0032720;GO:0032729;GO:0032729;GO:0038023;GO:0038023;GO:0038023;GO:…	K06536	-	S;T	2SVMG;35HXR;39ZD6;3BVD0;3D1WR;3J6H4;48AA5;4975X;4MG32;4MSEU	signaling lymphocytic activation molecule family member 1 [Source:HGNC Symbol;Acc:HGNC:10903]	6504	Q13291	GO:0001779//natural killer cell differentiation;GO:0001787//natural killer cell proliferation;GO:0002232//leukocyte chemotaxis involved in inflammatory response;GO:0002250//adaptive immune response;GO:0002277//myeloid dendritic cell activation involved in immune response;GO:0002376//immune system process;GO:0002725//negative regulation of T cell cytokine production;GO:0006909//phagocytosis;GO:000…	GO:0005576//extracellular region;GO:0005886//plasma membrane;GO:0009897//external side of plasma membrane;GO:0009897//external side of plasma membrane;GO:0009986//cell surface;GO:0009986//cell surface;GO:0009986//cell surface;GO:0016020//membrane;GO:0016021//integral component of membrane;GO:0016021//integral component of membrane;GO:0016021//integral component of membrane;GO:0045335//phagocytic …	GO:0001618//virus receptor activity;GO:0003823//antigen binding;GO:0004888//transmembrane signaling receptor activity;GO:0005515//protein binding;GO:0038023//signaling receptor activity;GO:0038023//signaling receptor activity;GO:0038023//signaling receptor activity;GO:0038023//signaling receptor activity;GO:0042169//SH2 domain binding;GO:0042802//identical protein binding;GO:0042802//identical pr…	ko05162(Measles)
ENSG00000187474	149.164	280.134	18.1937	0.0649465	-3.9446	7.78432e-11	1.23863e-08	Down Regulation	19	51795157	51826190	+	2779	FPR3	GO:0002430;GO:0004875;GO:0004930;GO:0004930;GO:0004930;GO:0004930;GO:0004982;GO:0004982;GO:0004982;GO:0004982;GO:0005515;GO:0005886;GO:0005886;GO:0005886;GO:0005886;GO:0006935;GO:0006954;GO:0007165;GO:0007165;GO:0007186;GO:0007186;GO:0007186;GO:0007200;GO:0007204;GO:0016020;GO:0016021;GO:0016021;GO:0016021;GO:0016021;GO:0002430;GO:0004875;GO:0004930;GO:0004930;GO:0004930;GO:0004930;GO:0004982;GO:…	K04173	-	O;T	KOG3656;35MBP;38E0P;3BGSQ;3CTBU;3J8DU;488IW;48XGV;4MM46;4MTE8	formyl peptide receptor 3 [Source:HGNC Symbol;Acc:HGNC:3828]	2359	P25089;Q6L5J4	GO:0002430//complement receptor mediated signaling pathway;GO:0006935//chemotaxis;GO:0006954//inflammatory response;GO:0007165//signal transduction;GO:0007165//signal transduction;GO:0007186//G protein-coupled receptor signaling pathway;GO:0007186//G protein-coupled receptor signaling pathway;GO:0007186//G protein-coupled receptor signaling pathway;GO:0007200//phospholipase C-activating G protein…	GO:0005886//plasma membrane;GO:0005886//plasma membrane;GO:0005886//plasma membrane;GO:0005886//plasma membrane;GO:0016020//membrane;GO:0016021//integral component of membrane;GO:0016021//integral component of membrane;GO:0016021//integral component of membrane;GO:0016021//integral component of membrane;GO:0005886//plasma membrane;GO:0005886//plasma membrane;GO:0005886//plasma membrane;GO:0005886…	GO:0004875//complement receptor activity;GO:0004930//G protein-coupled receptor activity;GO:0004930//G protein-coupled receptor activity;GO:0004930//G protein-coupled receptor activity;GO:0004930//G protein-coupled receptor activity;GO:0004982//N-formyl peptide receptor activity;GO:0004982//N-formyl peptide receptor activity;GO:0004982//N-formyl peptide receptor activity;GO:0004982//N-formyl pept…	ko05150(Staphylococcus aureus infection);ko04613(Neutrophil extracellular trap formation);ko04080(Neuroactive ligand-receptor interaction)
ENSG00000135838	202.471	278.506	126.436	0.453979	-1.1393	8.70958e-11	1.37326e-08	Down Regulation	1	182789293	182830384	+	4975	NPL	GO:0005515;GO:0005737;GO:0005829;GO:0005975;GO:0005975;GO:0008747;GO:0008747;GO:0008747;GO:0008747;GO:0016829;GO:0016829;GO:0016829;GO:0019262;GO:0019262;GO:0042802;GO:0005515;GO:0005737;GO:0005829;GO:0005975;GO:0005975;GO:0005975;GO:0008747;GO:0008747;GO:0008747;GO:0008747;GO:0008747;GO:0008747;GO:0016829;GO:0016829;GO:0016829;GO:0019262;GO:0019262;GO:0042802;GO:0005515;GO:0005737;GO:0005829;GO:…	K01639	EC:4.1.3.3	H;M;G;E	2QQA3;35BPN;38D32;3BB7D;3CZU8;3J5BA;48B9X;4956X;4MFZV;4MZM0	N-acetylneuraminate pyruvate lyase [Source:HGNC Symbol;Acc:HGNC:16781]	80896	Q9BXD5	GO:0005975//carbohydrate metabolic process;GO:0005975//carbohydrate metabolic process;GO:0019262//N-acetylneuraminate catabolic process;GO:0019262//N-acetylneuraminate catabolic process;GO:0005975//carbohydrate metabolic process;GO:0005975//carbohydrate metabolic process;GO:0005975//carbohydrate metabolic process;GO:0019262//N-acetylneuraminate catabolic process;GO:0019262//N-acetylneuraminate ca…	GO:0005737//cytoplasm;GO:0005829//cytosol;GO:0005737//cytoplasm;GO:0005829//cytosol;GO:0005737//cytoplasm;GO:0005829//cytosol;GO:0005737//cytoplasm;GO:0005829//cytosol;GO:0005737//cytoplasm;GO:0005829//cytosol;	GO:0005515//protein binding;GO:0008747//N-acetylneuraminate lyase activity;GO:0008747//N-acetylneuraminate lyase activity;GO:0008747//N-acetylneuraminate lyase activity;GO:0008747//N-acetylneuraminate lyase activity;GO:0016829//lyase activity;GO:0016829//lyase activity;GO:0016829//lyase activity;GO:0042802//identical protein binding;GO:0005515//protein binding;GO:0008747//N-acetylneuraminate lyas…	ko00520(Amino sugar and nucleotide sugar metabolism)
ENSG00000134470	539.132	300.675	777.589	2.58614	1.3708	1.4324e-10	2.21818e-08	Up Regulation	10	5943639	5978187	-	3633	IL15RA	GO:0035723;GO:0035723;GO:0042010;GO:0042010;GO:0016020;GO:0016021;GO:0035723;GO:0035723;GO:0042010;GO:0042010;GO:0035723;GO:0035723;GO:0042010;GO:0042010;GO:0035723;GO:0035723;GO:0042010;GO:0042010;GO:0000139;GO:0004896;GO:0005515;GO:0005576;GO:0005615;GO:0005634;GO:0005768;GO:0005783;GO:0005789;GO:0005794;GO:0005886;GO:0005886;GO:0009986;GO:0016020;GO:0016021;GO:0019901;GO:0030659;GO:0031410;GO:…	K05074	-	S;T	2SG86;35ABM;3A7AM;3BPEC;3D1C6;3JGCG;48CUE;497MG;4MJWG;4N28R	interleukin 15 receptor subunit alpha [Source:HGNC Symbol;Acc:HGNC:5978]	3601	Q13261	GO:0035723//interleukin-15-mediated signaling pathway;GO:0035723//interleukin-15-mediated signaling pathway;GO:0035723//interleukin-15-mediated signaling pathway;GO:0035723//interleukin-15-mediated signaling pathway;GO:0035723//interleukin-15-mediated signaling pathway;GO:0035723//interleukin-15-mediated signaling pathway;GO:0035723//interleukin-15-mediated signaling pathway;GO:0035723//interleuk…	GO:0016020//membrane;GO:0016021//integral component of membrane;GO:0000139//Golgi membrane;GO:0005576//extracellular region;GO:0005615//extracellular space;GO:0005634//nucleus;GO:0005768//endosome;GO:0005783//endoplasmic reticulum;GO:0005789//endoplasmic reticulum membrane;GO:0005794//Golgi apparatus;GO:0005886//plasma membrane;GO:0005886//plasma membrane;GO:0009986//cell surface;GO:0016020//memb…	GO:0042010//interleukin-15 receptor activity;GO:0042010//interleukin-15 receptor activity;GO:0042010//interleukin-15 receptor activity;GO:0042010//interleukin-15 receptor activity;GO:0042010//interleukin-15 receptor activity;GO:0042010//interleukin-15 receptor activity;GO:0042010//interleukin-15 receptor activity;GO:0042010//interleukin-15 receptor activity;GO:0004896//cytokine receptor activity;…	ko05200(Pathways in cancer);ko05166(Human T-cell leukemia virus 1 infection);ko04672(Intestinal immune network for IgA production);ko04630(JAK-STAT signaling pathway);ko04060(Cytokine-cytokine receptor interaction)
ENSG00000143479	100.596	49.081	152.111	3.09919	1.63189	1.88926e-10	2.89976e-08	Up Regulation	1	206635536	206684419	+	10297	DYRK3	GO:0000166;GO:0000242;GO:0000287;GO:0000287;GO:0004672;GO:0004672;GO:0004672;GO:0004672;GO:0004672;GO:0004674;GO:0004674;GO:0004674;GO:0004674;GO:0004712;GO:0004712;GO:0004713;GO:0004713;GO:0005524;GO:0005524;GO:0005524;GO:0005524;GO:0005634;GO:0005634;GO:0005654;GO:0005737;GO:0005737;GO:0005815;GO:0005829;GO:0005856;GO:0005856;GO:0006468;GO:0006468;GO:0006468;GO:0006468;GO:0006468;GO:0007049;GO:…	K18669	EC:2.7.12.1	S;T	KOG0667;35FTY;38D9D;3BJQD;3CSMY;3JAJ0;489YY;48ZDD;4MHIF;4MX63	dual specificity tyrosine phosphorylation regulated kinase 3 [Source:HGNC Symbol;Acc:HGNC:3094]	8444	O43781	GO:0006468//protein phosphorylation;GO:0006468//protein phosphorylation;GO:0006468//protein phosphorylation;GO:0006468//protein phosphorylation;GO:0006468//protein phosphorylation;GO:0007049//cell cycle;GO:0016310//phosphorylation;GO:0018105//peptidyl-serine phosphorylation;GO:0018107//peptidyl-threonine phosphorylation;GO:0018108//peptidyl-tyrosine phosphorylation;GO:0030218//erythrocyte differe…	GO:0000242//pericentriolar material;GO:0005634//nucleus;GO:0005634//nucleus;GO:0005654//nucleoplasm;GO:0005737//cytoplasm;GO:0005737//cytoplasm;GO:0005815//microtubule organizing center;GO:0005829//cytosol;GO:0005856//cytoskeleton;GO:0005856//cytoskeleton;GO:0010494//cytoplasmic stress granule;GO:0016607//nuclear speck;GO:0043231//intracellular membrane-bounded organelle;GO:0000242//pericentriola…	GO:0000166//nucleotide binding;GO:0000287//magnesium ion binding;GO:0000287//magnesium ion binding;GO:0004672//protein kinase activity;GO:0004672//protein kinase activity;GO:0004672//protein kinase activity;GO:0004672//protein kinase activity;GO:0004672//protein kinase activity;GO:0004674//protein serine/threonine kinase activity;GO:0004674//protein serine/threonine kinase activity;GO:0004674//pr…	-
ENSG00000117525	9572.96	2901.22	16244.7	5.59926	2.48524	1.93475e-10	2.94353e-08	Up Regulation	1	94529173	94541759	-	2886	F3	GO:0001938;GO:0002020;GO:0002541;GO:0002543;GO:0004252;GO:0004896;GO:0005515;GO:0005515;GO:0005515;GO:0005543;GO:0005576;GO:0005615;GO:0005886;GO:0005886;GO:0005887;GO:0006919;GO:0007596;GO:0007596;GO:0007596;GO:0007596;GO:0007599;GO:0009986;GO:0009986;GO:0010628;GO:0010641;GO:0016020;GO:0016021;GO:0016021;GO:0016021;GO:0016021;GO:0016485;GO:0019221;GO:0030335;GO:0031233;GO:0032757;GO:0045766;GO:…	K03901	-	S;T	2RA1F;35AQJ;39UDI;3BIJ3;3D3NT;3J9D0;486BF;498NQ;4MEBC;4MX6K	coagulation factor III, tissue factor [Source:HGNC Symbol;Acc:HGNC:3541]	2152	P13726	GO:0001938//positive regulation of endothelial cell proliferation;GO:0002541//activation of plasma proteins involved in acute inflammatory response;GO:0002543//activation of blood coagulation via clotting cascade;GO:0006919//activation of cysteine-type endopeptidase activity involved in apoptotic process;GO:0007596//blood coagulation;GO:0007596//blood coagulation;GO:0007596//blood coagulation;GO:…	GO:0005576//extracellular region;GO:0005615//extracellular space;GO:0005886//plasma membrane;GO:0005886//plasma membrane;GO:0005887//integral component of plasma membrane;GO:0009986//cell surface;GO:0009986//cell surface;GO:0016020//membrane;GO:0016021//integral component of membrane;GO:0016021//integral component of membrane;GO:0016021//integral component of membrane;GO:0016021//integral compone…	GO:0002020//protease binding;GO:0004252//serine-type endopeptidase activity;GO:0004896//cytokine receptor activity;GO:0005515//protein binding;GO:0005515//protein binding;GO:0005515//protein binding;GO:0005543//phospholipid binding;GO:0002020//protease binding;GO:0004252//serine-type endopeptidase activity;GO:0004896//cytokine receptor activity;GO:0005515//protein binding;GO:0005515//protein bind…	ko04933(AGE-RAGE signaling pathway in diabetic complications);ko04610(Complement and coagulation cascades)
ENSG00000161921	1036.05	1590.64	481.459	0.302683	-1.72412	2.194e-10	3.30894e-08	Down Regulation	17	4733533	4739928	-	2793	CXCL16	GO:0005041;GO:0005041;GO:0005041;GO:0005041;GO:0005044;GO:0005044;GO:0005044;GO:0005044;GO:0005125;GO:0005576;GO:0005576;GO:0005615;GO:0005615;GO:0005615;GO:0005886;GO:0006898;GO:0006898;GO:0006898;GO:0006935;GO:0006935;GO:0006935;GO:0007165;GO:0008009;GO:0008009;GO:0008009;GO:0008009;GO:0008009;GO:0010818;GO:0016020;GO:0016021;GO:0030307;GO:0030307;GO:0030307;GO:0030335;GO:0030335;GO:0030335;GO:…	K10035	-	S;T	2T0B7;35MJ7;3A0U6;3BPMI;3D4BF;3JG7M;48DNI;495DY;4MIWV;4MURH	C-X-C motif chemokine ligand 16 [Source:HGNC Symbol;Acc:HGNC:16642]	58191	Q9H2A7	GO:0006898//receptor-mediated endocytosis;GO:0006898//receptor-mediated endocytosis;GO:0006898//receptor-mediated endocytosis;GO:0006935//chemotaxis;GO:0006935//chemotaxis;GO:0006935//chemotaxis;GO:0007165//signal transduction;GO:0010818//T cell chemotaxis;GO:0030307//positive regulation of cell growth;GO:0030307//positive regulation of cell growth;GO:0030307//positive regulation of cell growth;G…	GO:0005576//extracellular region;GO:0005576//extracellular region;GO:0005615//extracellular space;GO:0005615//extracellular space;GO:0005615//extracellular space;GO:0005886//plasma membrane;GO:0016020//membrane;GO:0016021//integral component of membrane;GO:0005615//extracellular space;GO:0016020//membrane;GO:0016021//integral component of membrane;GO:0005576//extracellular region;GO:0005576//extr…	GO:0005041//low-density lipoprotein particle receptor activity;GO:0005041//low-density lipoprotein particle receptor activity;GO:0005041//low-density lipoprotein particle receptor activity;GO:0005041//low-density lipoprotein particle receptor activity;GO:0005044//scavenger receptor activity;GO:0005044//scavenger receptor activity;GO:0005044//scavenger receptor activity;GO:0005044//scavenger recep…	ko04062(Chemokine signaling pathway);ko04060(Cytokine-cytokine receptor interaction)
ENSG00000162897	11.42	0.808739	22.0313	27.2416	4.76774	2.87507e-10	4.22586e-08	Up Regulation	1	206957965	206970625	-	3541	FCAMR	GO:0016020;GO:0016021;GO:0002250;GO:0002376;GO:0004888;GO:0005886;GO:0005886;GO:0005886;GO:0016020;GO:0016021;GO:0002250;GO:0002376;GO:0004888;GO:0005886;GO:0005886;GO:0005886;GO:0016020;GO:0016021;	K16851	-	S;T	2SNZE;35JCY;39ZAV;3BN57;3D3QI;3J32A;488ZI;4990E;4M9G5;4MVM3	Fc alpha and mu receptor [Source:HGNC Symbol;Acc:HGNC:24692]	83953	Q8WWV6	GO:0002250//adaptive immune response;GO:0002376//immune system process;GO:0002250//adaptive immune response;GO:0002376//immune system process;	GO:0016020//membrane;GO:0016021//integral component of membrane;GO:0005886//plasma membrane;GO:0005886//plasma membrane;GO:0005886//plasma membrane;GO:0016020//membrane;GO:0016021//integral component of membrane;GO:0005886//plasma membrane;GO:0005886//plasma membrane;GO:0005886//plasma membrane;GO:0016020//membrane;GO:0016021//integral component of membrane;	GO:0004888//transmembrane signaling receptor activity;GO:0004888//transmembrane signaling receptor activity;	-
ENSG00000075651	483.885	260.992	706.777	2.70804	1.43725	3.00839e-10	4.38003e-08	Up Regulation	3	171600404	171810950	-	9954	PLD1	GO:0000139;GO:0003824;GO:0003824;GO:0004630;GO:0004630;GO:0004630;GO:0004630;GO:0004630;GO:0004630;GO:0005515;GO:0005737;GO:0005765;GO:0005768;GO:0005768;GO:0005783;GO:0005789;GO:0005789;GO:0005794;GO:0005794;GO:0005886;GO:0006629;GO:0006654;GO:0006654;GO:0006654;GO:0006935;GO:0007264;GO:0007265;GO:0012505;GO:0016020;GO:0016020;GO:0016042;GO:0016324;GO:0016787;GO:0030139;GO:0031902;GO:0032534;GO:…	K01115	EC:3.1.4.4	I	KOG1329;35IUP;38G6H;3BAV7;3CSA1;3JEPB;480E8;4959Y;4M95S;4MX83	phospholipase D1 [Source:HGNC Symbol;Acc:HGNC:9067]	5337	Q13393;Q59EA4	GO:0006629//lipid metabolic process;GO:0006654//phosphatidic acid biosynthetic process;GO:0006654//phosphatidic acid biosynthetic process;GO:0006654//phosphatidic acid biosynthetic process;GO:0006935//chemotaxis;GO:0007264//small GTPase mediated signal transduction;GO:0007265//Ras protein signal transduction;GO:0016042//lipid catabolic process;GO:0032534//regulation of microvillus assembly;GO:003…	GO:0000139//Golgi membrane;GO:0005737//cytoplasm;GO:0005765//lysosomal membrane;GO:0005768//endosome;GO:0005768//endosome;GO:0005783//endoplasmic reticulum;GO:0005789//endoplasmic reticulum membrane;GO:0005789//endoplasmic reticulum membrane;GO:0005794//Golgi apparatus;GO:0005794//Golgi apparatus;GO:0005886//plasma membrane;GO:0012505//endomembrane system;GO:0016020//membrane;GO:0016020//membrane…	GO:0003824//catalytic activity;GO:0003824//catalytic activity;GO:0004630//phospholipase D activity;GO:0004630//phospholipase D activity;GO:0004630//phospholipase D activity;GO:0004630//phospholipase D activity;GO:0004630//phospholipase D activity;GO:0004630//phospholipase D activity;GO:0005515//protein binding;GO:0016787//hydrolase activity;GO:0035091//phosphatidylinositol binding;GO:0035091//pho…	ko05231(Choline metabolism in cancer);ko05212(Pancreatic cancer);ko05208(Chemical carcinogenesis - reactive oxygen species);ko05200(Pathways in cancer);ko04928(Parathyroid hormone synthesis, secretion and action);ko04912(GnRH signaling pathway);ko04724(Glutamatergic synapse);ko04666(Fc gamma R-mediated phagocytosis);ko04144(Endocytosis);ko04072(Phospholipase D signaling pathway);ko04071(Sphingoli…
ENSG00000136695	62.8606	23.4971	102.224	4.35051	2.12118	3.03046e-10	4.38003e-08	Up Regulation	2	113058638	113065382	+	3209	IL36RN	GO:0001960;GO:0001960;GO:0002376;GO:0002437;GO:0005125;GO:0005125;GO:0005125;GO:0005149;GO:0005149;GO:0005149;GO:0005152;GO:0005152;GO:0005152;GO:0005515;GO:0005576;GO:0005576;GO:0005615;GO:0005615;GO:0005615;GO:0005615;GO:0005737;GO:0006954;GO:0006954;GO:0006954;GO:0006955;GO:0006955;GO:0007165;GO:0019732;GO:0032689;GO:0032700;GO:0045087;GO:0071222;GO:0001960;GO:0001960;GO:0002376;GO:0002437;GO:…	K05483	-	S	2SRSC;35PDI;3A0CW;3BPX3;3D4VT;3JG58;48CQB;49A7B;4MIVS;4N4UD	interleukin 36 receptor antagonist [Source:HGNC Symbol;Acc:HGNC:15561]	26525	Q9UBH0;A0A024R518	GO:0001960//negative regulation of cytokine-mediated signaling pathway;GO:0001960//negative regulation of cytokine-mediated signaling pathway;GO:0002376//immune system process;GO:0002437//inflammatory response to antigenic stimulus;GO:0006954//inflammatory response;GO:0006954//inflammatory response;GO:0006954//inflammatory response;GO:0006955//immune response;GO:0006955//immune response;GO:000716…	GO:0005576//extracellular region;GO:0005576//extracellular region;GO:0005615//extracellular space;GO:0005615//extracellular space;GO:0005615//extracellular space;GO:0005615//extracellular space;GO:0005737//cytoplasm;GO:0005576//extracellular region;GO:0005576//extracellular region;GO:0005615//extracellular space;GO:0005615//extracellular space;GO:0005615//extracellular space;GO:0005615//extracell…	GO:0005125//cytokine activity;GO:0005125//cytokine activity;GO:0005125//cytokine activity;GO:0005149//interleukin-1 receptor binding;GO:0005149//interleukin-1 receptor binding;GO:0005149//interleukin-1 receptor binding;GO:0005152//interleukin-1 receptor antagonist activity;GO:0005152//interleukin-1 receptor antagonist activity;GO:0005152//interleukin-1 receptor antagonist activity;GO:0005515//pro…	ko04060(Cytokine-cytokine receptor interaction)
ENSG00000205177	10.2784	1.40398	19.1529	13.6419	3.76997	3.16554e-10	4.50026e-08	Up Regulation	11	33698261	33700826	-	916	C11orf91	-	-	-	S	2S5Z2;35I5B;39ZD3;3BNTS;3CTW8;3J6J3;488SK;496TJ;4MH9N;4N7EC	chromosome 11 open reading frame 91 [Source:HGNC Symbol;Acc:HGNC:34444]	100131378	Q3C1V1	-	-	-	-
ENSG00000100092	100.348	137.102	63.5932	0.463838	-1.10831	3.36029e-10	4.73829e-08	Down Regulation	22	37634654	37656117	+	4890	SH3BP1	GO:0000145;GO:0001891;GO:0005096;GO:0005096;GO:0005096;GO:0005515;GO:0005515;GO:0005634;GO:0005737;GO:0005737;GO:0005829;GO:0005829;GO:0005829;GO:0005912;GO:0005923;GO:0006909;GO:0006911;GO:0007015;GO:0007165;GO:0016477;GO:0017124;GO:0030027;GO:0030054;GO:0030215;GO:0030834;GO:0031252;GO:0032956;GO:0032956;GO:0034329;GO:0035020;GO:0042995;GO:0043535;GO:0043547;GO:0043547;GO:0045198;GO:0051056;GO:…	K20652	-	-	-	SH3 domain binding protein 1 [Source:HGNC Symbol;Acc:HGNC:10824]	23616	Q9Y3L3;A0A2X0SFX7	GO:0006909//phagocytosis;GO:0006911//phagocytosis, engulfment;GO:0007015//actin filament organization;GO:0007165//signal transduction;GO:0016477//cell migration;GO:0030834//regulation of actin filament depolymerization;GO:0032956//regulation of actin cytoskeleton organization;GO:0032956//regulation of actin cytoskeleton organization;GO:0034329//cell junction assembly;GO:0035020//regulation of Rac…	GO:0000145//exocyst;GO:0001891//phagocytic cup;GO:0005634//nucleus;GO:0005737//cytoplasm;GO:0005737//cytoplasm;GO:0005829//cytosol;GO:0005829//cytosol;GO:0005829//cytosol;GO:0005912//adherens junction;GO:0005923//bicellular tight junction;GO:0030027//lamellipodium;GO:0030054//cell junction;GO:0031252//cell leading edge;GO:0042995//cell projection;GO:0110165//cellular anatomical entity;GO:0000145/…	GO:0005096//GTPase activator activity;GO:0005096//GTPase activator activity;GO:0005096//GTPase activator activity;GO:0005515//protein binding;GO:0005515//protein binding;GO:0017124//SH3 domain binding;GO:0030215//semaphorin receptor binding;GO:0005096//GTPase activator activity;GO:0005096//GTPase activator activity;GO:0005096//GTPase activator activity;GO:0005096//GTPase activator activity;GO:000…	-
ENSG00000010278	197.463	307.173	87.7539	0.285682	-1.80752	3.4249e-10	4.79044e-08	Down Regulation	12	6199715	6238271	+	5829	CD9	GO:0005178;GO:0005515;GO:0005515;GO:0005515;GO:0005576;GO:0005615;GO:0005886;GO:0005886;GO:0005886;GO:0005887;GO:0005887;GO:0005887;GO:0005925;GO:0007155;GO:0007338;GO:0007342;GO:0008347;GO:0014905;GO:0016020;GO:0016021;GO:0016021;GO:0016021;GO:0030168;GO:0030666;GO:0030669;GO:0030913;GO:0031092;GO:0031623;GO:0032991;GO:0035036;GO:0070062;GO:0071404;GO:0090331;GO:1903561;GO:0016020;GO:0016021;GO:…	K06460	-	S	KOG3882;35J21;39RT3;3BDRA;3CSI2;3JCPD;47ZJK;4949V;4MDY5;4N5FC	CD9 molecule [Source:HGNC Symbol;Acc:HGNC:1709]	928	P21926	GO:0007155//cell adhesion;GO:0007338//single fertilization;GO:0007342//fusion of sperm to egg plasma membrane involved in single fertilization;GO:0008347//glial cell migration;GO:0014905//myoblast fusion involved in skeletal muscle regeneration;GO:0030168//platelet activation;GO:0030913//paranodal junction assembly;GO:0031623//receptor internalization;GO:0035036//sperm-egg recognition;GO:0071404/…	GO:0005576//extracellular region;GO:0005615//extracellular space;GO:0005886//plasma membrane;GO:0005886//plasma membrane;GO:0005886//plasma membrane;GO:0005887//integral component of plasma membrane;GO:0005887//integral component of plasma membrane;GO:0005887//integral component of plasma membrane;GO:0005925//focal adhesion;GO:0016020//membrane;GO:0016021//integral component of membrane;GO:001602…	GO:0005178//integrin binding;GO:0005515//protein binding;GO:0005515//protein binding;GO:0005515//protein binding;GO:0005178//integrin binding;GO:0005515//protein binding;GO:0005515//protein binding;GO:0005515//protein binding;GO:0005178//integrin binding;GO:0005178//integrin binding;GO:0005515//protein binding;GO:0005515//protein binding;GO:0005515//protein binding;	ko04640(Hematopoietic cell lineage)
ENSG00000257335	689.087	398.918	979.256	2.45478	1.29559	4.0341e-10	5.5974e-08	Up Regulation	7	141907813	142106747	+	10767	MGAM	GO:0016020;GO:0016021;GO:0000025;GO:0003824;GO:0003824;GO:0003824;GO:0003824;GO:0004339;GO:0004553;GO:0004553;GO:0004553;GO:0004558;GO:0004558;GO:0005515;GO:0005886;GO:0005886;GO:0005975;GO:0005975;GO:0005983;GO:0008152;GO:0016020;GO:0016021;GO:0016324;GO:0016787;GO:0016798;GO:0030246;GO:0030246;GO:0032450;GO:0070062;GO:0070821;GO:0090599;GO:0101003;GO:0110165;GO:1901027;GO:0016020;GO:0016021;GO:…	K12047	-	G	KOG1065;359TD;38C0A;3BACU;3CTEG;3J7QD;4808H;48V6B;4M6RZ;4N2KQ	maltase-glucoamylase [Source:HGNC Symbol;Acc:HGNC:7043]	8972	O43451	GO:0000025//maltose catabolic process;GO:0005975//carbohydrate metabolic process;GO:0005975//carbohydrate metabolic process;GO:0005983//starch catabolic process;GO:0008152//metabolic process;GO:1901027//dextrin catabolic process;GO:0005975//carbohydrate metabolic process;GO:0000025//maltose catabolic process;GO:0005975//carbohydrate metabolic process;GO:0005975//carbohydrate metabolic process;GO:…	GO:0016020//membrane;GO:0016021//integral component of membrane;GO:0005886//plasma membrane;GO:0005886//plasma membrane;GO:0016020//membrane;GO:0016021//integral component of membrane;GO:0016324//apical plasma membrane;GO:0070062//extracellular exosome;GO:0070821//tertiary granule membrane;GO:0101003//ficolin-1-rich granule membrane;GO:0110165//cellular anatomical entity;GO:0016020//membrane;GO:0…	GO:0003824//catalytic activity;GO:0003824//catalytic activity;GO:0003824//catalytic activity;GO:0003824//catalytic activity;GO:0004339//glucan 1,4-alpha-glucosidase activity;GO:0004553//hydrolase activity, hydrolyzing O-glycosyl compounds;GO:0004553//hydrolase activity, hydrolyzing O-glycosyl compounds;GO:0004553//hydrolase activity, hydrolyzing O-glycosyl compounds;GO:0004558//alpha-1,4-glucosid…	ko04973(Carbohydrate digestion and absorption);ko00500(Starch and sucrose metabolism);ko00052(Galactose metabolism)
ENSG00000074181	9.44457	16.6277	2.26142	0.136003	-2.87829	4.73403e-10	6.51643e-08	Down Regulation	19	15159038	15200995	-	9408	NOTCH3	GO:0000122;GO:0000139;GO:0000139;GO:0005509;GO:0005509;GO:0005515;GO:0005515;GO:0005515;GO:0005576;GO:0005634;GO:0005654;GO:0005654;GO:0005789;GO:0005829;GO:0005829;GO:0005886;GO:0005886;GO:0005886;GO:0005886;GO:0006355;GO:0006355;GO:0007219;GO:0007219;GO:0007219;GO:0007219;GO:0007219;GO:0007275;GO:0007411;GO:0009986;GO:0014016;GO:0015629;GO:0016020;GO:0016021;GO:0016021;GO:0016021;GO:0019899;GO:…	K20995	-	O;T	KOG1217;35G8K;38BUP;3BAFT;3CRZB;3JEJP;488S5;49EBI;4MH56;4N3JX	notch receptor 3 [Source:HGNC Symbol;Acc:HGNC:7883]	4854	Q9UM47	GO:0000122//negative regulation of transcription by RNA polymerase II;GO:0006355//regulation of transcription, DNA-templated;GO:0006355//regulation of transcription, DNA-templated;GO:0007219//Notch signaling pathway;GO:0007219//Notch signaling pathway;GO:0007219//Notch signaling pathway;GO:0007219//Notch signaling pathway;GO:0007219//Notch signaling pathway;GO:0007275//multicellular organism deve…	GO:0000139//Golgi membrane;GO:0000139//Golgi membrane;GO:0005576//extracellular region;GO:0005634//nucleus;GO:0005654//nucleoplasm;GO:0005654//nucleoplasm;GO:0005789//endoplasmic reticulum membrane;GO:0005829//cytosol;GO:0005829//cytosol;GO:0005886//plasma membrane;GO:0005886//plasma membrane;GO:0005886//plasma membrane;GO:0005886//plasma membrane;GO:0009986//cell surface;GO:0015629//actin cytosk…	GO:0005509//calcium ion binding;GO:0005509//calcium ion binding;GO:0005515//protein binding;GO:0005515//protein binding;GO:0005515//protein binding;GO:0019899//enzyme binding;GO:0038023//signaling receptor activity;GO:0038023//signaling receptor activity;GO:0038023//signaling receptor activity;GO:0042802//identical protein binding;GO:0045296//cadherin binding;GO:0005515//protein binding;GO:000550…	ko05224(Breast cancer);ko05206(MicroRNAs in cancer);ko05200(Pathways in cancer);ko05165(Human papillomavirus infection);ko04919(Thyroid hormone signaling pathway);ko04658(Th1 and Th2 cell differentiation);ko04371(Apelin signaling pathway);ko04330(Notch signaling pathway);ko01522(Endocrine resistance)
ENSG00000235568	39.6979	65.0224	14.3734	0.221053	-2.17753	4.8542e-10	6.62923e-08	Down Regulation	22	42380407	42432403	-	5828	NFAM1	GO:0001819;GO:0001819;GO:0001819;GO:0004888;GO:0004888;GO:0004888;GO:0004888;GO:0005515;GO:0005886;GO:0005886;GO:0006954;GO:0007165;GO:0007166;GO:0007166;GO:0016020;GO:0016020;GO:0016020;GO:0016021;GO:0016021;GO:0016021;GO:0016021;GO:0016021;GO:0030183;GO:0035556;GO:0035577;GO:0045121;GO:0045577;GO:0045577;GO:0050853;GO:0050861;GO:0050861;GO:0050861;GO:0051091;	-	-	S;T	2SDBU;35P36;3A0ZR;3BN83;3D48V;3J2MF;48AZ5;4997D;4M6IZ;4MU3M	NFAT activating protein with ITAM motif 1 [Source:HGNC Symbol;Acc:HGNC:29872]	150372	Q8NET5	GO:0001819//positive regulation of cytokine production;GO:0001819//positive regulation of cytokine production;GO:0001819//positive regulation of cytokine production;GO:0006954//inflammatory response;GO:0007165//signal transduction;GO:0007166//cell surface receptor signaling pathway;GO:0007166//cell surface receptor signaling pathway;GO:0030183//B cell differentiation;GO:0035556//intracellular sig…	GO:0005886//plasma membrane;GO:0005886//plasma membrane;GO:0016020//membrane;GO:0016020//membrane;GO:0016020//membrane;GO:0016021//integral component of membrane;GO:0016021//integral component of membrane;GO:0016021//integral component of membrane;GO:0016021//integral component of membrane;GO:0016021//integral component of membrane;GO:0035577//azurophil granule membrane;GO:0045121//membrane raft;	GO:0004888//transmembrane signaling receptor activity;GO:0004888//transmembrane signaling receptor activity;GO:0004888//transmembrane signaling receptor activity;GO:0004888//transmembrane signaling receptor activity;GO:0005515//protein binding;	-
ENSG00000125347	5660.54	3625.68	7695.39	2.12247	1.08574	4.94339e-10	6.6983e-08	Up Regulation	5	132440440	132508719	-	12265	IRF1	GO:0000976;GO:0003677;GO:0003700;GO:0006355;GO:0006915;GO:0008285;GO:0050776;GO:0000785;GO:0000785;GO:0000976;GO:0000976;GO:0000976;GO:0000977;GO:0000978;GO:0000978;GO:0000978;GO:0000981;GO:0000981;GO:0000981;GO:0000981;GO:0001228;GO:0001228;GO:0002376;GO:0002376;GO:0002819;GO:0003677;GO:0003677;GO:0003700;GO:0003700;GO:0003700;GO:0005515;GO:0005515;GO:0005634;GO:0005634;GO:0005634;GO:0005654;GO:…	K09444	-	K	2QVVN;35GRJ;393D0;3BDJ2;3D086;3J95B;4808Y;496FY;4M8PG;4MX10	interferon regulatory factor 1 [Source:HGNC Symbol;Acc:HGNC:6116]	3659	P10914;Q6FHN8	GO:0006355//regulation of transcription, DNA-templated;GO:0006915//apoptotic process;GO:0008285//negative regulation of cell population proliferation;GO:0050776//regulation of immune response;GO:0002376//immune system process;GO:0002376//immune system process;GO:0002819//regulation of adaptive immune response;GO:0006355//regulation of transcription, DNA-templated;GO:0006355//regulation of transcr…	GO:0000785//chromatin;GO:0000785//chromatin;GO:0005634//nucleus;GO:0005634//nucleus;GO:0005634//nucleus;GO:0005654//nucleoplasm;GO:0005737//cytoplasm;GO:0005737//cytoplasm;GO:0005829//cytosol;GO:0000785//chromatin;GO:0000785//chromatin;GO:0005634//nucleus;GO:0005634//nucleus;GO:0005654//nucleoplasm;GO:0005737//cytoplasm;GO:0005829//cytosol;GO:0005634//nucleus;GO:0005737//cytoplasm;GO:0005634//nuc…	GO:0000976//transcription cis-regulatory region binding;GO:0003677//DNA binding;GO:0003700//DNA-binding transcription factor activity;GO:0000976//transcription cis-regulatory region binding;GO:0000976//transcription cis-regulatory region binding;GO:0000976//transcription cis-regulatory region binding;GO:0000977//RNA polymerase II transcription regulatory region sequence-specific DNA binding;GO:00…	ko05165(Human papillomavirus infection);ko05133(Pertussis);ko04917(Prolactin signaling pathway);ko04668(TNF signaling pathway);ko04625(C-type lectin receptor signaling pathway)
ENSG00000169429	126880	53275.3	200485	3.76318	1.91195	5.77699e-10	7.76714e-08	Up Regulation	4	73740519	73743716	+	2588	CXCL8	GO:0005125;GO:0005153;GO:0005153;GO:0005576;GO:0005576;GO:0005576;GO:0005615;GO:0006935;GO:0006935;GO:0006935;GO:0006952;GO:0006952;GO:0006954;GO:0006955;GO:0006955;GO:0007165;GO:0008009;GO:0008009;GO:0009605;GO:0030593;GO:0030593;GO:0042119;GO:0042119;GO:0001525;GO:0002237;GO:0005125;GO:0005153;GO:0005153;GO:0005153;GO:0005515;GO:0005515;GO:0005515;GO:0005576;GO:0005576;GO:0005576;GO:0005576;GO:…	K10030	-	O;M;T	2S7MM;35QRC;3A59A;3C0NW;3D9V3;3JN8I;48FJT;49CNG;4MJXY;4N6YC	C-X-C motif chemokine ligand 8 [Source:HGNC Symbol;Acc:HGNC:6025]	3576	P10145;A0A024RDA5	GO:0006935//chemotaxis;GO:0006935//chemotaxis;GO:0006935//chemotaxis;GO:0006952//defense response;GO:0006952//defense response;GO:0006954//inflammatory response;GO:0006955//immune response;GO:0006955//immune response;GO:0007165//signal transduction;GO:0009605//response to external stimulus;GO:0030593//neutrophil chemotaxis;GO:0030593//neutrophil chemotaxis;GO:0042119//neutrophil activation;GO:004…	GO:0005576//extracellular region;GO:0005576//extracellular region;GO:0005576//extracellular region;GO:0005615//extracellular space;GO:0005576//extracellular region;GO:0005576//extracellular region;GO:0005576//extracellular region;GO:0005576//extracellular region;GO:0005615//extracellular space;GO:0005615//extracellular space;GO:0005615//extracellular space;	GO:0005125//cytokine activity;GO:0005153//interleukin-8 receptor binding;GO:0005153//interleukin-8 receptor binding;GO:0008009//chemokine activity;GO:0008009//chemokine activity;GO:0005125//cytokine activity;GO:0005153//interleukin-8 receptor binding;GO:0005153//interleukin-8 receptor binding;GO:0005153//interleukin-8 receptor binding;GO:0005515//protein binding;GO:0005515//protein binding;GO:000…	ko05417(Lipid and atherosclerosis);ko05323(Rheumatoid arthritis);ko05219(Bladder cancer);ko05202(Transcriptional misregulation in cancer);ko05200(Pathways in cancer);ko05171(Coronavirus disease - COVID-19);ko05167(Kaposi sarcoma-associated herpesvirus infection);ko05164(Influenza A);ko05163(Human cytomegalovirus infection);ko05161(Hepatitis B);ko05146(Amoebiasis);ko05144(Malaria);ko05142(Chagas d…
ENSG00000183307	16.8978	28.6275	5.16806	0.180528	-2.46971	7.20053e-10	9.45861e-08	Down Regulation	22	17116297	17121367	-	5071	TMEM121B	-	-	-	S	2R54H;35H8Y;38DDM;3BIQJ;3CTQK;3J6G1;482ZR;48Z7Q;4MPTI;4MYVX	transmembrane protein 121B [Source:HGNC Symbol;Acc:HGNC:1844]	27439	Q9BXQ6	-	-	-	-
ENSG00000127946	571.301	823.802	318.799	0.386985	-1.36965	7.21935e-10	9.45861e-08	Down Regulation	7	75533298	75738962	-	8955	HIP1	GO:0003779;GO:0003779;GO:0003779;GO:0005154;GO:0005200;GO:0005515;GO:0005515;GO:0005543;GO:0005543;GO:0005634;GO:0005634;GO:0005737;GO:0005737;GO:0005737;GO:0005794;GO:0005829;GO:0005856;GO:0006897;GO:0006897;GO:0006897;GO:0006897;GO:0006897;GO:0006915;GO:0006915;GO:0006915;GO:0006915;GO:0006919;GO:0006919;GO:0007015;GO:0012505;GO:0016020;GO:0016020;GO:0030100;GO:0030136;GO:0030136;GO:0030136;GO:…	K04559	-	Z;O	KOG0980;35ADD;38H1K;3BBY2;3CR9H;3JCVG;4813F;498B7;4MHU7;4MV8W	huntingtin interacting protein 1 [Source:HGNC Symbol;Acc:HGNC:4913]	3092	O00291;B4DK46	GO:0006897//endocytosis;GO:0006897//endocytosis;GO:0006897//endocytosis;GO:0006897//endocytosis;GO:0006897//endocytosis;GO:0006915//apoptotic process;GO:0006915//apoptotic process;GO:0006915//apoptotic process;GO:0006915//apoptotic process;GO:0006919//activation of cysteine-type endopeptidase activity involved in apoptotic process;GO:0006919//activation of cysteine-type endopeptidase activity inv…	GO:0005634//nucleus;GO:0005634//nucleus;GO:0005737//cytoplasm;GO:0005737//cytoplasm;GO:0005737//cytoplasm;GO:0005794//Golgi apparatus;GO:0005829//cytosol;GO:0005856//cytoskeleton;GO:0012505//endomembrane system;GO:0016020//membrane;GO:0016020//membrane;GO:0030136//clathrin-coated vesicle;GO:0030136//clathrin-coated vesicle;GO:0030136//clathrin-coated vesicle;GO:0030136//clathrin-coated vesicle;GO…	GO:0003779//actin binding;GO:0003779//actin binding;GO:0003779//actin binding;GO:0005154//epidermal growth factor receptor binding;GO:0005200//structural constituent of cytoskeleton;GO:0005515//protein binding;GO:0005515//protein binding;GO:0005543//phospholipid binding;GO:0005543//phospholipid binding;GO:0030276//clathrin binding;GO:0030276//clathrin binding;GO:0030276//clathrin binding;GO:00302…	ko05022(Pathways of neurodegeneration - multiple diseases);ko05016(Huntington disease)
ENSG00000204020	115.167	45.993	184.341	4.00804	2.0029	7.55426e-10	9.77769e-08	Up Regulation	10	88759982	88779626	+	5627	LIPN	GO:0004465;GO:0005576;GO:0005576;GO:0006629;GO:0016042;GO:0016787;GO:0016788;GO:0016788;GO:0043231;GO:0070268;	K24210	EC:3.1.1.-	C;I	KOG2624;35F1E;39R4M;3BNHW;3D0PV;3JAZM;4883R;494IR;4M6R5;4N5AH	lipase family member N [Source:HGNC Symbol;Acc:HGNC:23452]	643418	Q5VXI9	GO:0006629//lipid metabolic process;GO:0016042//lipid catabolic process;GO:0070268//cornification;	GO:0005576//extracellular region;GO:0005576//extracellular region;GO:0043231//intracellular membrane-bounded organelle;	GO:0004465//lipoprotein lipase activity;GO:0016787//hydrolase activity;GO:0016788//hydrolase activity, acting on ester bonds;GO:0016788//hydrolase activity, acting on ester bonds;	-
ENSG00000174600	98.9284	152.788	45.0693	0.29498	-1.76131	8.88735e-10	1.1334e-07	Down Regulation	12	108288044	108339317	-	5666	CMKLR1	GO:0001501;GO:0002430;GO:0004875;GO:0004930;GO:0004930;GO:0004930;GO:0004930;GO:0004950;GO:0005515;GO:0005886;GO:0005886;GO:0005886;GO:0005887;GO:0006935;GO:0006935;GO:0006935;GO:0006954;GO:0006955;GO:0007165;GO:0007186;GO:0007186;GO:0007186;GO:0007186;GO:0007200;GO:0007204;GO:0010759;GO:0010759;GO:0016020;GO:0016021;GO:0016021;GO:0016021;GO:0032088;GO:0032695;GO:0038023;GO:0045600;GO:0050848;GO:…	K04245	-	O;T	KOG3656;35JVH;38E0P;3BGSQ;3CTBU;3J3NG;488IW;48XGV;4MIJ6;4N3U7	chemerin chemokine-like receptor 1 [Source:HGNC Symbol;Acc:HGNC:2121]	1240	Q99788	GO:0001501//skeletal system development;GO:0002430//complement receptor mediated signaling pathway;GO:0006935//chemotaxis;GO:0006935//chemotaxis;GO:0006935//chemotaxis;GO:0006954//inflammatory response;GO:0006955//immune response;GO:0007165//signal transduction;GO:0007186//G protein-coupled receptor signaling pathway;GO:0007186//G protein-coupled receptor signaling pathway;GO:0007186//G protein-c…	GO:0005886//plasma membrane;GO:0005886//plasma membrane;GO:0005886//plasma membrane;GO:0005887//integral component of plasma membrane;GO:0016020//membrane;GO:0016021//integral component of membrane;GO:0016021//integral component of membrane;GO:0016021//integral component of membrane;GO:0005886//plasma membrane;GO:0005886//plasma membrane;GO:0005886//plasma membrane;GO:0005887//integral component …	GO:0004875//complement receptor activity;GO:0004930//G protein-coupled receptor activity;GO:0004930//G protein-coupled receptor activity;GO:0004930//G protein-coupled receptor activity;GO:0004930//G protein-coupled receptor activity;GO:0004950//chemokine receptor activity;GO:0005515//protein binding;GO:0038023//signaling receptor activity;GO:0097003//adipokinetic hormone receptor activity;GO:0097…	-
ENSG00000139970	60.1462	95.2579	25.0344	0.262806	-1.92793	9.85875e-10	1.2481e-07	Down Regulation	14	59595976	59870776	-	6019	RTN1	GO:0005783;GO:0005789;GO:0016020;GO:0016021;GO:0000139;GO:0005515;GO:0005515;GO:0005783;GO:0005783;GO:0005789;GO:0005794;GO:0016020;GO:0016021;GO:0030176;GO:0030182;GO:1902430;GO:0000139;GO:0005515;GO:0005515;GO:0005783;GO:0005783;GO:0005783;GO:0005789;GO:0005794;GO:0016020;GO:0016021;GO:0030176;GO:0030425;GO:0043025;GO:1902430;	K20721	-	I;U	KOG1792;35D9Y;39SV8;3BIWW;3CXIT;3J8VV;47ZMS;48X8W;4MAGP;4MZBX	reticulon 1 [Source:HGNC Symbol;Acc:HGNC:10467]	6252	Q16799	GO:0030182//neuron differentiation;GO:1902430//negative regulation of amyloid-beta formation;GO:1902430//negative regulation of amyloid-beta formation;	GO:0005783//endoplasmic reticulum;GO:0005789//endoplasmic reticulum membrane;GO:0016020//membrane;GO:0016021//integral component of membrane;GO:0000139//Golgi membrane;GO:0005783//endoplasmic reticulum;GO:0005783//endoplasmic reticulum;GO:0005789//endoplasmic reticulum membrane;GO:0005794//Golgi apparatus;GO:0016020//membrane;GO:0016021//integral component of membrane;GO:0030176//integral compone…	GO:0005515//protein binding;GO:0005515//protein binding;GO:0005515//protein binding;GO:0005515//protein binding;	-
ENSG00000123384	313.937	485.36	142.514	0.293626	-1.76795	1.00682e-09	1.26538e-07	Down Regulation	12	57128483	57213361	+	20859	LRP1	GO:0005509;GO:0005509;GO:0005515;GO:0016021;GO:0001523;GO:0001540;GO:0002265;GO:0003723;GO:0005041;GO:0005041;GO:0005044;GO:0005509;GO:0005509;GO:0005509;GO:0005515;GO:0005515;GO:0005515;GO:0005515;GO:0005515;GO:0005634;GO:0005737;GO:0005765;GO:0005769;GO:0005794;GO:0005856;GO:0005886;GO:0005886;GO:0005886;GO:0005886;GO:0005887;GO:0005905;GO:0005925;GO:0006629;GO:0006897;GO:0006898;GO:0006898;GO:…	K04550	-	T;G	KOG1215;35JD6;38B6M;3B9HR;3CV9D;3JB52;47ZFJ;48WNX;4MBTY;4N403	LDL receptor related protein 1 [Source:HGNC Symbol;Acc:HGNC:6692]	4035	Q07954;Q59FG2	GO:0001523//retinoid metabolic process;GO:0002265//astrocyte activation involved in immune response;GO:0006629//lipid metabolic process;GO:0006897//endocytosis;GO:0006898//receptor-mediated endocytosis;GO:0006898//receptor-mediated endocytosis;GO:0006909//phagocytosis;GO:0006909//phagocytosis;GO:0007041//lysosomal transport;GO:0007167//enzyme linked receptor protein signaling pathway;GO:0010629//…	GO:0016021//integral component of membrane;GO:0005634//nucleus;GO:0005737//cytoplasm;GO:0005765//lysosomal membrane;GO:0005769//early endosome;GO:0005794//Golgi apparatus;GO:0005856//cytoskeleton;GO:0005886//plasma membrane;GO:0005886//plasma membrane;GO:0005886//plasma membrane;GO:0005886//plasma membrane;GO:0005887//integral component of plasma membrane;GO:0005905//clathrin-coated pit;GO:000592…	GO:0005509//calcium ion binding;GO:0005509//calcium ion binding;GO:0005515//protein binding;GO:0001540//amyloid-beta binding;GO:0003723//RNA binding;GO:0005041//low-density lipoprotein particle receptor activity;GO:0005041//low-density lipoprotein particle receptor activity;GO:0005044//scavenger receptor activity;GO:0005509//calcium ion binding;GO:0005509//calcium ion binding;GO:0005509//calcium …	ko05144(Malaria);ko05010(Alzheimer disease);ko04979(Cholesterol metabolism)
ENSG00000143184	187.28	77.1423	297.418	3.85545	1.9469	1.17361e-09	1.46439e-07	Up Regulation	1	168576605	168582069	+	1227	XCL1	GO:0001916;GO:0002548;GO:0002690;GO:0002725;GO:0002726;GO:0002826;GO:0005125;GO:0005515;GO:0005576;GO:0005576;GO:0005576;GO:0005576;GO:0005615;GO:0005615;GO:0005615;GO:0006935;GO:0006954;GO:0006955;GO:0006955;GO:0007165;GO:0007186;GO:0007267;GO:0008009;GO:0008009;GO:0008009;GO:0008009;GO:0009615;GO:0010820;GO:0010820;GO:0030593;GO:0030593;GO:0032689;GO:0032703;GO:0032733;GO:0035782;GO:0042379;GO:…	K05507	-	S;T	2S6ZP;35R3T;3A7XE;3BSB3;3D8KT;3JHFH;48FNS;49C77;4MK0P;4N74P	X-C motif chemokine ligand 1 [Source:HGNC Symbol;Acc:HGNC:10645]	6375	P47992	GO:0001916//positive regulation of T cell mediated cytotoxicity;GO:0002548//monocyte chemotaxis;GO:0002690//positive regulation of leukocyte chemotaxis;GO:0002725//negative regulation of T cell cytokine production;GO:0002726//positive regulation of T cell cytokine production;GO:0002826//negative regulation of T-helper 1 type immune response;GO:0006935//chemotaxis;GO:0006954//inflammatory response…	GO:0005576//extracellular region;GO:0005576//extracellular region;GO:0005576//extracellular region;GO:0005576//extracellular region;GO:0005615//extracellular space;GO:0005615//extracellular space;GO:0005615//extracellular space;	GO:0005125//cytokine activity;GO:0005515//protein binding;GO:0008009//chemokine activity;GO:0008009//chemokine activity;GO:0008009//chemokine activity;GO:0008009//chemokine activity;GO:0042379//chemokine receptor binding;GO:0042803//protein homodimerization activity;GO:0048020//CCR chemokine receptor binding;	ko04062(Chemokine signaling pathway);ko04061(Viral protein interaction with cytokine and cytokine receptor);ko04060(Cytokine-cytokine receptor interaction)
ENSG00000007312	70.5213	105.215	35.8273	0.340514	-1.55421	1.33244e-09	1.6507e-07	Down Regulation	17	63928738	63932336	-	2125	CD79B	GO:0002250;GO:0002376;GO:0004888;GO:0004888;GO:0005515;GO:0005886;GO:0005886;GO:0005887;GO:0006955;GO:0007165;GO:0007166;GO:0007166;GO:0009897;GO:0016020;GO:0016020;GO:0016020;GO:0016021;GO:0019815;GO:0019815;GO:0019815;GO:0030183;GO:0042802;GO:0042802;GO:0050853;GO:0050853;GO:0050853;GO:0070062;GO:0002250;GO:0002376;GO:0004888;GO:0004888;GO:0005515;GO:0005886;GO:0005886;GO:0005887;GO:0006955;GO:…	K06507	-	S;T	2S7X8;35IPF;39X7K;3BJP3;3CZ8V;3J57D;484ME;497TC;4MMAC;4N52Q	CD79b molecule [Source:HGNC Symbol;Acc:HGNC:1699]	974	P40259	GO:0002250//adaptive immune response;GO:0002376//immune system process;GO:0006955//immune response;GO:0007165//signal transduction;GO:0007166//cell surface receptor signaling pathway;GO:0007166//cell surface receptor signaling pathway;GO:0030183//B cell differentiation;GO:0050853//B cell receptor signaling pathway;GO:0050853//B cell receptor signaling pathway;GO:0050853//B cell receptor signaling…	GO:0005886//plasma membrane;GO:0005886//plasma membrane;GO:0005887//integral component of plasma membrane;GO:0009897//external side of plasma membrane;GO:0016020//membrane;GO:0016020//membrane;GO:0016020//membrane;GO:0016021//integral component of membrane;GO:0019815//B cell receptor complex;GO:0019815//B cell receptor complex;GO:0019815//B cell receptor complex;GO:0070062//extracellular exosome;…	GO:0004888//transmembrane signaling receptor activity;GO:0004888//transmembrane signaling receptor activity;GO:0005515//protein binding;GO:0042802//identical protein binding;GO:0042802//identical protein binding;GO:0004888//transmembrane signaling receptor activity;GO:0004888//transmembrane signaling receptor activity;GO:0005515//protein binding;GO:0042802//identical protein binding;GO:0004888//t…	ko04662(B cell receptor signaling pathway)
ENSG00000232810	3547.85	1271.16	5824.54	4.58208	2.196	1.61593e-09	1.96895e-07	Up Regulation	6	31575565	31578336	+	1678	TNF	GO:0000122;GO:0000122;GO:0000122;GO:0000165;GO:0000976;GO:0001666;GO:0001774;GO:0001774;GO:0001775;GO:0001819;GO:0001891;GO:0001891;GO:0001932;GO:0001934;GO:0001934;GO:0001937;GO:0002020;GO:0002020;GO:0002037;GO:0002439;GO:0002523;GO:0002526;GO:0002637;GO:0002719;GO:0002876;GO:0002925;GO:0003009;GO:0003085;GO:0005102;GO:0005125;GO:0005125;GO:0005125;GO:0005125;GO:0005164;GO:0005164;GO:0005164;GO:…	K03156	-	M;T	2S4K8;35A9X;38GBD;3BQ37;3D2WA;3JEBQ;48BGU;491ZA;4M6P6;4MYSR	tumor necrosis factor [Source:HGNC Symbol;Acc:HGNC:11892]	7124	P01375;Q5STB3	GO:0000122//negative regulation of transcription by RNA polymerase II;GO:0000122//negative regulation of transcription by RNA polymerase II;GO:0000122//negative regulation of transcription by RNA polymerase II;GO:0000165//MAPK cascade;GO:0001666//response to hypoxia;GO:0001774//microglial cell activation;GO:0001774//microglial cell activation;GO:0001775//cell activation;GO:0001819//positive regul…	GO:0001891//phagocytic cup;GO:0001891//phagocytic cup;GO:0005576//extracellular region;GO:0005576//extracellular region;GO:0005615//extracellular space;GO:0005615//extracellular space;GO:0005615//extracellular space;GO:0005615//extracellular space;GO:0005615//extracellular space;GO:0005615//extracellular space;GO:0005737//cytoplasm;GO:0005886//plasma membrane;GO:0005886//plasma membrane;GO:000588…	GO:0000976//transcription cis-regulatory region binding;GO:0002020//protease binding;GO:0002020//protease binding;GO:0005102//signaling receptor binding;GO:0005125//cytokine activity;GO:0005125//cytokine activity;GO:0005125//cytokine activity;GO:0005125//cytokine activity;GO:0005164//tumor necrosis factor receptor binding;GO:0005164//tumor necrosis factor receptor binding;GO:0005164//tumor necros…	ko05418(Fluid shear stress and atherosclerosis);ko05417(Lipid and atherosclerosis);ko05414(Dilated cardiomyopathy);ko05410(Hypertrophic cardiomyopathy);ko05332(Graft-versus-host disease);ko05330(Allograft rejection);ko05323(Rheumatoid arthritis);ko05322(Systemic lupus erythematosus);ko05321(Inflammatory bowel disease);ko05310(Asthma);ko05205(Proteoglycans in cancer);ko05171(Coronavirus disease - …
ENSG00000184220	432.72	278.486	586.954	2.10767	1.07565	1.66679e-09	2.00756e-07	Up Regulation	3	99817837	100181732	+	7207	CMSS1	GO:0003723;GO:0005515;GO:0003723;GO:0005515;	K14784	-	S;O	KOG3089;35PDN;395QV;3BFBH;3D159;3J3TB;480M0;48Y15;4MRHU;4MTP0	cms1 ribosomal small subunit homolog [Source:HGNC Symbol;Acc:HGNC:28666]	84319	Q9BQ75	-	-	GO:0003723//RNA binding;GO:0005515//protein binding;GO:0003723//RNA binding;GO:0005515//protein binding;	-
ENSG00000178789	108.033	190.851	25.2139	0.132113	-2.92015	1.68791e-09	2.01897e-07	Down Regulation	17	74521174	74531475	-	2721	CD300LB	GO:0002376;GO:0004888;GO:0005515;GO:0005886;GO:0005886;GO:0005886;GO:0016020;GO:0016021;GO:0042802;	K20395	-	S;T	2S7MA;35PRY;39ZF1;3BJB3;3D37M;3JGFK;48BQ9;48VKI;4MJ1A;4N2UZ	CD300 molecule like family member b [Source:HGNC Symbol;Acc:HGNC:30811]	124599	A8K4G0	GO:0002376//immune system process;	GO:0005886//plasma membrane;GO:0005886//plasma membrane;GO:0005886//plasma membrane;GO:0016020//membrane;GO:0016021//integral component of membrane;	GO:0004888//transmembrane signaling receptor activity;GO:0005515//protein binding;GO:0042802//identical protein binding;	-
ENSG00000115008	14606.3	6776.51	22436.1	3.31086	1.72721	2.04992e-09	2.40228e-07	Up Regulation	2	112773925	112784493	-	2017	IL1A	GO:0001660;GO:0001666;GO:0001819;GO:0001819;GO:0002248;GO:0002526;GO:0005125;GO:0005125;GO:0005125;GO:0005125;GO:0005125;GO:0005125;GO:0005125;GO:0005149;GO:0005149;GO:0005507;GO:0005515;GO:0005515;GO:0005576;GO:0005576;GO:0005576;GO:0005576;GO:0005615;GO:0005615;GO:0005615;GO:0005615;GO:0005615;GO:0005615;GO:0005615;GO:0005615;GO:0005737;GO:0005829;GO:0005829;GO:0005886;GO:0006883;GO:0006915;GO:…	K04383	-	H;J;K	2T3DD;35BXU;39U4M;3BGXE;3D433;3JB3X;48282;48YPM;4MA9W;4N0UN	interleukin 1 alpha [Source:HGNC Symbol;Acc:HGNC:5991]	3552	P01583	GO:0001660//fever generation;GO:0001666//response to hypoxia;GO:0001819//positive regulation of cytokine production;GO:0001819//positive regulation of cytokine production;GO:0002248//connective tissue replacement involved in inflammatory response wound healing;GO:0002526//acute inflammatory response;GO:0006883//cellular sodium ion homeostasis;GO:0006915//apoptotic process;GO:0006954//inflammatory…	GO:0005576//extracellular region;GO:0005576//extracellular region;GO:0005576//extracellular region;GO:0005576//extracellular region;GO:0005615//extracellular space;GO:0005615//extracellular space;GO:0005615//extracellular space;GO:0005615//extracellular space;GO:0005615//extracellular space;GO:0005615//extracellular space;GO:0005615//extracellular space;GO:0005615//extracellular space;GO:0005737/…	GO:0005125//cytokine activity;GO:0005125//cytokine activity;GO:0005125//cytokine activity;GO:0005125//cytokine activity;GO:0005125//cytokine activity;GO:0005125//cytokine activity;GO:0005125//cytokine activity;GO:0005149//interleukin-1 receptor binding;GO:0005149//interleukin-1 receptor binding;GO:0005507//copper ion binding;GO:0005515//protein binding;GO:0005515//protein binding;	ko05418(Fluid shear stress and atherosclerosis);ko05332(Graft-versus-host disease);ko05323(Rheumatoid arthritis);ko05321(Inflammatory bowel disease);ko05164(Influenza A);ko05162(Measles);ko05152(Tuberculosis);ko05140(Leishmaniasis);ko05133(Pertussis);ko05022(Pathways of neurodegeneration - multiple diseases);ko05020(Prion disease);ko05010(Alzheimer disease);ko04940(Type I diabetes mellitus);ko049…
ENSG00000127838	295.384	411.574	179.194	0.435388	-1.19963	2.20787e-09	2.57002e-07	Down Regulation	2	218269651	218346793	+	8220	PNKD	GO:0004416;GO:0005515;GO:0005634;GO:0005737;GO:0005739;GO:0005739;GO:0005739;GO:0016020;GO:0016020;GO:0016787;GO:0016787;GO:0019243;GO:0046872;GO:0046929;GO:0004416;GO:0019243;GO:0004416;GO:0004416;GO:0005515;GO:0005634;GO:0005737;GO:0005739;GO:0005739;GO:0005739;GO:0016020;GO:0016020;GO:0016787;GO:0016787;GO:0019243;GO:0019243;GO:0046872;GO:0046929;GO:0004416;GO:0004416;GO:0005515;GO:0005634;GO:…	K23864	-	S;T	KOG0813;35HE5;38GZM;3BDFD;3D10G;3J9KR;48808;48WRV;4MHK0;4N1RB	PNKD metallo-beta-lactamase domain containing [Source:HGNC Symbol;Acc:HGNC:9153]	25953	Q8N490;A0A024R415	GO:0019243//methylglyoxal catabolic process to D-lactate via S-lactoyl-glutathione;GO:0046929//negative regulation of neurotransmitter secretion;GO:0019243//methylglyoxal catabolic process to D-lactate via S-lactoyl-glutathione;GO:0019243//methylglyoxal catabolic process to D-lactate via S-lactoyl-glutathione;GO:0019243//methylglyoxal catabolic process to D-lactate via S-lactoyl-glutathione;GO:00…	GO:0005634//nucleus;GO:0005737//cytoplasm;GO:0005739//mitochondrion;GO:0005739//mitochondrion;GO:0005739//mitochondrion;GO:0016020//membrane;GO:0016020//membrane;GO:0005634//nucleus;GO:0005737//cytoplasm;GO:0005739//mitochondrion;GO:0005739//mitochondrion;GO:0005739//mitochondrion;GO:0016020//membrane;GO:0016020//membrane;GO:0005634//nucleus;GO:0005737//cytoplasm;GO:0005739//mitochondrion;GO:0005…	GO:0004416//hydroxyacylglutathione hydrolase activity;GO:0005515//protein binding;GO:0016787//hydrolase activity;GO:0016787//hydrolase activity;GO:0046872//metal ion binding;GO:0004416//hydroxyacylglutathione hydrolase activity;GO:0004416//hydroxyacylglutathione hydrolase activity;GO:0004416//hydroxyacylglutathione hydrolase activity;GO:0005515//protein binding;GO:0016787//hydrolase activity;GO:0…	-
ENSG00000135929	342.176	648.331	36.021	0.0555597	-4.16982	2.8479e-09	3.27112e-07	Down Regulation	2	218781749	218815293	+	2983	CYP27A1	GO:0004497;GO:0004497;GO:0004497;GO:0005506;GO:0005506;GO:0005739;GO:0005739;GO:0005743;GO:0005759;GO:0006629;GO:0006694;GO:0006699;GO:0006699;GO:0006707;GO:0008202;GO:0008203;GO:0008203;GO:0008395;GO:0008395;GO:0016020;GO:0016125;GO:0016491;GO:0016705;GO:0016705;GO:0020037;GO:0020037;GO:0020037;GO:0030343;GO:0030343;GO:0031073;GO:0031073;GO:0036378;GO:0036378;GO:0046872;GO:0047103;GO:0047103;GO:…	K00488	EC:1.14.15.15	Q;C	KOG0159;35GDI;38CZC;3B9J4;3CUCS;3JBFT;486F1;48XBQ;4M6XI;4N0ZW	cytochrome P450 family 27 subfamily A member 1 [Source:HGNC Symbol;Acc:HGNC:2605]	1593	Q02318	GO:0006629//lipid metabolic process;GO:0006694//steroid biosynthetic process;GO:0006699//bile acid biosynthetic process;GO:0006699//bile acid biosynthetic process;GO:0006707//cholesterol catabolic process;GO:0008202//steroid metabolic process;GO:0008203//cholesterol metabolic process;GO:0008203//cholesterol metabolic process;GO:0016125//sterol metabolic process;GO:0036378//calcitriol biosynthetic…	GO:0005739//mitochondrion;GO:0005739//mitochondrion;GO:0005743//mitochondrial inner membrane;GO:0005759//mitochondrial matrix;GO:0016020//membrane;	GO:0004497//monooxygenase activity;GO:0004497//monooxygenase activity;GO:0004497//monooxygenase activity;GO:0005506//iron ion binding;GO:0005506//iron ion binding;GO:0008395//steroid hydroxylase activity;GO:0008395//steroid hydroxylase activity;GO:0016491//oxidoreductase activity;GO:0016705//oxidoreductase activity, acting on paired donors, with incorporation or reduction of molecular oxygen;GO:0…	ko04979(Cholesterol metabolism);ko03320(PPAR signaling pathway);ko00120(Primary bile acid biosynthesis)
ENSG00000197965	1164.38	583.208	1745.56	2.99303	1.58161	2.90518e-09	3.31496e-07	Up Regulation	1	167721192	167791919	+	7069	MPZL1	GO:0005198;GO:0005515;GO:0005886;GO:0005887;GO:0005887;GO:0005887;GO:0005925;GO:0007165;GO:0007165;GO:0007169;GO:0007267;GO:0009986;GO:0016020;GO:0016020;GO:0016020;GO:0016021;GO:0005887;GO:0007165;GO:0016020;GO:0005198;GO:0005515;GO:0005886;GO:0005887;GO:0005887;GO:0005887;GO:0005925;GO:0007165;GO:0007165;GO:0007169;GO:0007267;GO:0009986;GO:0016020;GO:0016020;GO:0016020;GO:0016021;GO:0005198;GO:…	K06770	-	S;T	2QUEQ;35CA8;39WWH;3BKZN;3CS97;3JEQ3;482VH;491WU;4MAS7;4MWQV	myelin protein zero like 1 [Source:HGNC Symbol;Acc:HGNC:7226]	9019	O95297;A8K5D4	GO:0007165//signal transduction;GO:0007165//signal transduction;GO:0007169//transmembrane receptor protein tyrosine kinase signaling pathway;GO:0007267//cell-cell signaling;GO:0007165//signal transduction;GO:0007165//signal transduction;GO:0007165//signal transduction;GO:0007169//transmembrane receptor protein tyrosine kinase signaling pathway;GO:0007267//cell-cell signaling;GO:0007165//signal tr…	GO:0005886//plasma membrane;GO:0005887//integral component of plasma membrane;GO:0005887//integral component of plasma membrane;GO:0005887//integral component of plasma membrane;GO:0005925//focal adhesion;GO:0009986//cell surface;GO:0016020//membrane;GO:0016020//membrane;GO:0016020//membrane;GO:0016021//integral component of membrane;GO:0005887//integral component of plasma membrane;GO:0016020//m…	GO:0005198//structural molecule activity;GO:0005515//protein binding;GO:0005198//structural molecule activity;GO:0005515//protein binding;GO:0005198//structural molecule activity;GO:0005515//protein binding;	ko04514(Cell adhesion molecules)
ENSG00000013619	677.78	373.905	981.656	2.62541	1.39255	3.09157e-09	3.4633e-07	Up Regulation	X	150361422	150514178	+	6664	MAMLD1	GO:0003674;GO:0005634;GO:0005654;GO:0005794;GO:0005813;GO:0006357;GO:0008584;GO:0016604;GO:0016604;GO:0003674;GO:0005634;GO:0005654;GO:0005794;GO:0005813;GO:0006357;GO:0008584;GO:0016604;GO:0016604;GO:0003674;GO:0005634;GO:0005654;GO:0005794;GO:0005813;GO:0006357;GO:0006357;GO:0008584;GO:0016604;GO:0016604;GO:0003674;GO:0005634;GO:0005654;GO:0005794;GO:0005813;GO:0006357;GO:0008584;GO:0016604;GO:…	K19512	-	S;K	2QV1F;35MUI;39T5P;3BMKE;3CRG9;3JAWB;4882X;492E2;4MRGD;4N66U	mastermind like domain containing 1 [Source:HGNC Symbol;Acc:HGNC:2568]	10046	Q13495	GO:0006357//regulation of transcription by RNA polymerase II;GO:0008584//male gonad development;GO:0006357//regulation of transcription by RNA polymerase II;GO:0008584//male gonad development;GO:0006357//regulation of transcription by RNA polymerase II;GO:0006357//regulation of transcription by RNA polymerase II;GO:0008584//male gonad development;GO:0006357//regulation of transcription by RNA pol…	GO:0005634//nucleus;GO:0005654//nucleoplasm;GO:0005794//Golgi apparatus;GO:0005813//centrosome;GO:0016604//nuclear body;GO:0016604//nuclear body;GO:0005634//nucleus;GO:0005654//nucleoplasm;GO:0005794//Golgi apparatus;GO:0005813//centrosome;GO:0016604//nuclear body;GO:0016604//nuclear body;GO:0005634//nucleus;GO:0005654//nucleoplasm;GO:0005794//Golgi apparatus;GO:0005813//centrosome;GO:0016604//nu…	GO:0003674//molecular_function;GO:0003674//molecular_function;GO:0003674//molecular_function;GO:0003674//molecular_function;	-
ENSG00000198053	1478.69	1991.66	965.715	0.484878	-1.0443	3.32615e-09	3.698e-07	Down Regulation	20	1894167	1940592	+	4957	SIRPA	GO:0001933;GO:0005886;GO:0005886;GO:0005886;GO:0005887;GO:0007155;GO:0009986;GO:0010468;GO:0016020;GO:0016020;GO:0016021;GO:0016477;GO:0017124;GO:0019903;GO:0030695;GO:0032649;GO:0032651;GO:0032675;GO:0032680;GO:0032688;GO:0032715;GO:0032720;GO:0034113;GO:0035696;GO:0045019;GO:0045428;GO:0046329;GO:0050728;GO:0050765;GO:0050766;GO:0050790;GO:0050870;GO:0070062;GO:0070301;GO:0070373;GO:0070821;GO:…	K06551	-	S;T	2S1XD;35IPR;39B3W;3BMS8;3CZFI;3JAUC;489S0;48Z1D;4M6I6;4N563	signal regulatory protein alpha [Source:HGNC Symbol;Acc:HGNC:9662]	140885	P78324	GO:0001933//negative regulation of protein phosphorylation;GO:0007155//cell adhesion;GO:0010468//regulation of gene expression;GO:0016477//cell migration;GO:0032649//regulation of interferon-gamma production;GO:0032651//regulation of interleukin-1 beta production;GO:0032675//regulation of interleukin-6 production;GO:0032680//regulation of tumor necrosis factor production;GO:0032688//negative regu…	GO:0005886//plasma membrane;GO:0005886//plasma membrane;GO:0005886//plasma membrane;GO:0005887//integral component of plasma membrane;GO:0009986//cell surface;GO:0016020//membrane;GO:0016020//membrane;GO:0016021//integral component of membrane;GO:0070062//extracellular exosome;GO:0070821//tertiary granule membrane;GO:0101003//ficolin-1-rich granule membrane;GO:0005886//plasma membrane;GO:0005886/…	GO:0017124//SH3 domain binding;GO:0019903//protein phosphatase binding;GO:0030695//GTPase regulator activity;GO:0086080//protein binding involved in heterotypic cell-cell adhesion;GO:0098632//cell-cell adhesion mediator activity;GO:1990405//protein antigen binding;GO:1990782//protein tyrosine kinase binding;GO:0017124//SH3 domain binding;GO:0019903//protein phosphatase binding;GO:0030695//GTPase …	ko04380(Osteoclast differentiation)
ENSG00000155465	1838.91	1154.85	2522.96	2.18467	1.12741	4.29415e-09	4.59942e-07	Up Regulation	14	22773222	22829820	-	5368	SLC7A7	GO:0000821;GO:0000821;GO:0005886;GO:0005886;GO:0005887;GO:0006865;GO:0015174;GO:0015174;GO:0015179;GO:0015807;GO:0016020;GO:0016020;GO:0016020;GO:0016021;GO:0016323;GO:0022857;GO:0022857;GO:0055085;GO:0055085;GO:1902475;GO:1990822;GO:1990822;GO:0000821;GO:0005886;GO:0005886;GO:0005887;GO:0006865;GO:0015174;GO:0015179;GO:0015807;GO:0016020;GO:0016020;GO:0016020;GO:0016021;GO:0016323;GO:0022857;GO:…	K13867	-	P;E	KOG1287;35ASK;38BBK;3B9U2;3CR7T;3JB33;4861K;48UY9;4M8WS;4MXD5	solute carrier family 7 member 7 [Source:HGNC Symbol;Acc:HGNC:11065]	9056	Q9UM01;A0A0S2Z502	GO:0000821//regulation of arginine metabolic process;GO:0000821//regulation of arginine metabolic process;GO:0006865//amino acid transport;GO:0015807//L-amino acid transport;GO:0055085//transmembrane transport;GO:0055085//transmembrane transport;GO:1902475//L-alpha-amino acid transmembrane transport;GO:1990822//basic amino acid transmembrane transport;GO:1990822//basic amino acid transmembrane tr…	GO:0005886//plasma membrane;GO:0005886//plasma membrane;GO:0005887//integral component of plasma membrane;GO:0016020//membrane;GO:0016020//membrane;GO:0016020//membrane;GO:0016021//integral component of membrane;GO:0016323//basolateral plasma membrane;GO:0005886//plasma membrane;GO:0005886//plasma membrane;GO:0005887//integral component of plasma membrane;GO:0016020//membrane;GO:0016020//membrane…	GO:0015174//basic amino acid transmembrane transporter activity;GO:0015174//basic amino acid transmembrane transporter activity;GO:0015179//L-amino acid transmembrane transporter activity;GO:0022857//transmembrane transporter activity;GO:0022857//transmembrane transporter activity;GO:0015174//basic amino acid transmembrane transporter activity;GO:0015179//L-amino acid transmembrane transporter ac…	ko04974(Protein digestion and absorption)
ENSG00000087074	9386.37	5801.81	12970.9	2.23567	1.16071	4.29605e-09	4.59942e-07	Up Regulation	19	48872421	48876058	+	3065	PPP1R15A	GO:0000164;GO:0000164;GO:0005515;GO:0005737;GO:0005737;GO:0005739;GO:0005739;GO:0005741;GO:0005783;GO:0005783;GO:0005783;GO:0005789;GO:0005789;GO:0005794;GO:0005829;GO:0006417;GO:0006915;GO:0006915;GO:0006974;GO:0008157;GO:0016020;GO:0016020;GO:0019888;GO:0019888;GO:0019901;GO:0031400;GO:0032058;GO:0032515;GO:0032516;GO:0032516;GO:0034976;GO:0034976;GO:0035308;GO:0036496;GO:0045936;GO:0051726;GO:…	K14019	-	S;T;K	2S745;35GWJ;39W1I;3BMBW;3CZH6;3J3XF;487J6;48VYA;4MDGJ;4MYQP	protein phosphatase 1 regulatory subunit 15A [Source:HGNC Symbol;Acc:HGNC:14375]	23645	O75807	GO:0006417//regulation of translation;GO:0006915//apoptotic process;GO:0006915//apoptotic process;GO:0006974//cellular response to DNA damage stimulus;GO:0031400//negative regulation of protein modification process;GO:0032058//positive regulation of translational initiation in response to stress;GO:0032515//negative regulation of phosphoprotein phosphatase activity;GO:0032516//positive regulation…	GO:0000164//protein phosphatase type 1 complex;GO:0000164//protein phosphatase type 1 complex;GO:0005737//cytoplasm;GO:0005737//cytoplasm;GO:0005739//mitochondrion;GO:0005739//mitochondrion;GO:0005741//mitochondrial outer membrane;GO:0005783//endoplasmic reticulum;GO:0005783//endoplasmic reticulum;GO:0005783//endoplasmic reticulum;GO:0005789//endoplasmic reticulum membrane;GO:0005789//endoplasmic…	GO:0005515//protein binding;GO:0008157//protein phosphatase 1 binding;GO:0019888//protein phosphatase regulator activity;GO:0019888//protein phosphatase regulator activity;GO:0019901//protein kinase binding;GO:0072542//protein phosphatase activator activity;	ko04141(Protein processing in endoplasmic reticulum)
ENSG00000175857	519.624	841.893	197.356	0.234419	-2.09284	4.41988e-09	4.70297e-07	Down Regulation	5	58491435	58497090	+	3273	GAPT	GO:0001782;GO:0002322;GO:0005794;GO:0005886;GO:0005886;GO:0016020;GO:0016021;GO:0016021;GO:0016021;GO:0042113;GO:0043231;GO:0001782;GO:0001782;GO:0002322;GO:0002322;GO:0005794;GO:0005886;GO:0005886;GO:0016020;GO:0016021;GO:0016021;GO:0016021;GO:0042113;GO:0043231;GO:0001782;GO:0002322;GO:0005794;GO:0005886;GO:0005886;GO:0016020;GO:0016021;GO:0016021;GO:0016021;GO:0042113;GO:0043231;GO:0001782;GO:…	-	-	S	2TKNI;35Q6N;3A202;3BR8G;3D7IA;3JH5T;48EP5;49BSC;4MJMP;4MX4J	GRB2 binding adaptor protein, transmembrane [Source:HGNC Symbol;Acc:HGNC:26588]	202309	Q8N292;A0A024QZS2	GO:0001782//B cell homeostasis;GO:0002322//B cell proliferation involved in immune response;GO:0042113//B cell activation;GO:0001782//B cell homeostasis;GO:0001782//B cell homeostasis;GO:0002322//B cell proliferation involved in immune response;GO:0002322//B cell proliferation involved in immune response;GO:0042113//B cell activation;GO:0001782//B cell homeostasis;GO:0002322//B cell proliferation…	GO:0005794//Golgi apparatus;GO:0005886//plasma membrane;GO:0005886//plasma membrane;GO:0016020//membrane;GO:0016021//integral component of membrane;GO:0016021//integral component of membrane;GO:0016021//integral component of membrane;GO:0043231//intracellular membrane-bounded organelle;GO:0005794//Golgi apparatus;GO:0005886//plasma membrane;GO:0005886//plasma membrane;GO:0016020//membrane;GO:0016…	-	-
ENSG00000119508	1631.09	1021.83	2240.34	2.19249	1.13257	4.59052e-09	4.85476e-07	Up Regulation	9	99821855	99866891	+	6314	NR4A3	GO:0000122;GO:0000785;GO:0000978;GO:0000981;GO:0000981;GO:0000981;GO:0001228;GO:0003677;GO:0003677;GO:0003677;GO:0003700;GO:0003700;GO:0003707;GO:0004879;GO:0004879;GO:0004879;GO:0005515;GO:0005515;GO:0005634;GO:0005634;GO:0005634;GO:0005634;GO:0005654;GO:0005654;GO:0005667;GO:0006355;GO:0006355;GO:0006357;GO:0007369;GO:0008270;GO:0008270;GO:0009444;GO:0010613;GO:0010828;GO:0019901;GO:0030522;GO:…	K08559	-	K	KOG4217;35MP9;38XVZ;3BIP9;3CW7M;3JEMV;4884A;48VCQ;4M8Q0;4N0ER	nuclear receptor subfamily 4 group A member 3 [Source:HGNC Symbol;Acc:HGNC:7982]	8013	Q92570;A0A024R168	GO:0000122//negative regulation of transcription by RNA polymerase II;GO:0006355//regulation of transcription, DNA-templated;GO:0006355//regulation of transcription, DNA-templated;GO:0006357//regulation of transcription by RNA polymerase II;GO:0007369//gastrulation;GO:0009444//pyruvate oxidation;GO:0010613//positive regulation of cardiac muscle hypertrophy;GO:0010828//positive regulation of gluco…	GO:0000785//chromatin;GO:0005634//nucleus;GO:0005634//nucleus;GO:0005634//nucleus;GO:0005634//nucleus;GO:0005654//nucleoplasm;GO:0005654//nucleoplasm;GO:0005667//transcription regulator complex;GO:0000785//chromatin;GO:0005634//nucleus;GO:0005634//nucleus;GO:0005634//nucleus;GO:0005634//nucleus;GO:0005654//nucleoplasm;GO:0005654//nucleoplasm;GO:0005667//transcription regulator complex;GO:0000785/…	GO:0000978//RNA polymerase II cis-regulatory region sequence-specific DNA binding;GO:0000981//DNA-binding transcription factor activity, RNA polymerase II-specific;GO:0000981//DNA-binding transcription factor activity, RNA polymerase II-specific;GO:0000981//DNA-binding transcription factor activity, RNA polymerase II-specific;GO:0001228//DNA-binding transcription activator activity, RNA polymeras…	ko05202(Transcriptional misregulation in cancer)
ENSG00000079308	265.682	395.322	136.042	0.34413	-1.53898	4.93692e-09	5.1273e-07	Down Regulation	2	217799588	218033982	-	16281	TNS1	GO:0005515;GO:0005925;GO:0005925;GO:0030054;GO:0003723;GO:0003779;GO:0005515;GO:0005515;GO:0005515;GO:0005737;GO:0005856;GO:0005925;GO:0005925;GO:0005925;GO:0005925;GO:0009986;GO:0010761;GO:0030054;GO:0005515;GO:0005925;GO:0005925;GO:0007044;GO:0010761;GO:0030054;GO:0030055;GO:0005515;GO:0005925;GO:0005925;GO:0030054;GO:0005515;GO:0005925;GO:0005925;GO:0005515;GO:0005925;GO:0005925;GO:0030054;GO:…	K18080	-	Z;T	KOG1930;KOG2283;35M8D;38FTZ;3BA31;3CU3I;3JAC0;480JA;48X85;4MF1V;4MXUC	tensin 1 [Source:HGNC Symbol;Acc:HGNC:11973]	7145	Q9HBL0;Q86VB0;A1L0S7;Q59G71	GO:0010761//fibroblast migration;GO:0007044//cell-substrate junction assembly;GO:0010761//fibroblast migration;GO:0010761//fibroblast migration;	GO:0005925//focal adhesion;GO:0005925//focal adhesion;GO:0030054//cell junction;GO:0005737//cytoplasm;GO:0005856//cytoskeleton;GO:0005925//focal adhesion;GO:0005925//focal adhesion;GO:0005925//focal adhesion;GO:0005925//focal adhesion;GO:0009986//cell surface;GO:0030054//cell junction;GO:0005925//focal adhesion;GO:0005925//focal adhesion;GO:0030054//cell junction;GO:0030055//cell-substrate juncti…	GO:0005515//protein binding;GO:0003723//RNA binding;GO:0003779//actin binding;GO:0005515//protein binding;GO:0005515//protein binding;GO:0005515//protein binding;GO:0005515//protein binding;GO:0005515//protein binding;GO:0005515//protein binding;GO:0005515//protein binding;GO:0005515//protein binding;GO:0005515//protein binding;GO:0005515//protein binding;GO:0003723//RNA binding;GO:0003779//actin…	-
ENSG00000170458	963.736	1668	259.47	0.155557	-2.68448	5.04259e-09	5.20588e-07	Down Regulation	5	140631728	140633700	-	1647	CD14	GO:0005515;GO:0005576;GO:0005794;GO:0016020;GO:0045121;GO:0005515;GO:0005576;GO:0005794;GO:0016020;GO:0045121;GO:0005515;GO:0005576;GO:0016020;GO:0001530;GO:0001530;GO:0001819;GO:0001847;GO:0002237;GO:0002376;GO:0005515;GO:0005515;GO:0005515;GO:0005576;GO:0005576;GO:0005615;GO:0005615;GO:0005794;GO:0005886;GO:0005886;GO:0005886;GO:0005886;GO:0006898;GO:0006909;GO:0006915;GO:0006954;GO:0006954;GO:…	K04391	-	M;T	2SNYQ;35GNU;3AFAC;3BRUS;3D326;3JCDA;486VE;48WSA;4MC6M;4MS3H	CD14 molecule [Source:HGNC Symbol;Acc:HGNC:1628]	929	P08571	GO:0001819//positive regulation of cytokine production;GO:0002237//response to molecule of bacterial origin;GO:0002376//immune system process;GO:0006898//receptor-mediated endocytosis;GO:0006909//phagocytosis;GO:0006915//apoptotic process;GO:0006954//inflammatory response;GO:0006954//inflammatory response;GO:0006954//inflammatory response;GO:0007166//cell surface receptor signaling pathway;GO:000…	GO:0005576//extracellular region;GO:0005794//Golgi apparatus;GO:0016020//membrane;GO:0045121//membrane raft;GO:0005576//extracellular region;GO:0005794//Golgi apparatus;GO:0016020//membrane;GO:0045121//membrane raft;GO:0005576//extracellular region;GO:0016020//membrane;GO:0005576//extracellular region;GO:0005576//extracellular region;GO:0005615//extracellular space;GO:0005615//extracellular space…	GO:0005515//protein binding;GO:0005515//protein binding;GO:0005515//protein binding;GO:0001530//lipopolysaccharide binding;GO:0001530//lipopolysaccharide binding;GO:0001847//opsonin receptor activity;GO:0005515//protein binding;GO:0005515//protein binding;GO:0005515//protein binding;GO:0016019//peptidoglycan immune receptor activity;GO:0070891//lipoteichoic acid binding;GO:0071723//lipopeptide bi…	ko05417(Lipid and atherosclerosis);ko05221(Acute myeloid leukemia);ko05202(Transcriptional misregulation in cancer);ko05152(Tuberculosis);ko05146(Amoebiasis);ko05134(Legionellosis);ko05133(Pertussis);ko05132(Salmonella infection);ko05131(Shigellosis);ko04936(Alcoholic liver disease);ko04640(Hematopoietic cell lineage);ko04620(Toll-like receptor signaling pathway);ko04145(Phagosome);ko04064(NF-kap…
ENSG00000129450	271.35	379.778	162.923	0.428994	-1.22097	5.29571e-09	5.43484e-07	Down Regulation	19	51124906	51136651	+	2541	SIGLEC9	GO:0005515;GO:0005886;GO:0005886;GO:0005887;GO:0007155;GO:0007155;GO:0007166;GO:0016020;GO:0016021;GO:0030246;GO:0030667;GO:0033691;GO:0005515;GO:0005886;GO:0005886;GO:0005887;GO:0007155;GO:0007155;GO:0007166;GO:0016020;GO:0016021;GO:0030246;GO:0030667;GO:0033691;GO:0016020;GO:0016021;	K06740	-	S;T	2S41V;35FXZ;39U9G;3BJ4J;3D1CW;3J38I;486JH;48ZAD;4MG4Y;4MS3R	sialic acid binding Ig like lectin 9 [Source:HGNC Symbol;Acc:HGNC:10878]	27180	Q9Y336	GO:0007155//cell adhesion;GO:0007155//cell adhesion;GO:0007166//cell surface receptor signaling pathway;GO:0007155//cell adhesion;GO:0007155//cell adhesion;GO:0007166//cell surface receptor signaling pathway;	GO:0005886//plasma membrane;GO:0005886//plasma membrane;GO:0005887//integral component of plasma membrane;GO:0016020//membrane;GO:0016021//integral component of membrane;GO:0030667//secretory granule membrane;GO:0005886//plasma membrane;GO:0005886//plasma membrane;GO:0005887//integral component of plasma membrane;GO:0016020//membrane;GO:0016021//integral component of membrane;GO:0030667//secretor…	GO:0005515//protein binding;GO:0030246//carbohydrate binding;GO:0033691//sialic acid binding;GO:0005515//protein binding;GO:0030246//carbohydrate binding;GO:0033691//sialic acid binding;	ko04613(Neutrophil extracellular trap formation)
ENSG00000134830	52.6898	82.1098	23.2699	0.2834	-1.81909	5.77023e-09	5.88699e-07	Down Regulation	19	47332175	47347329	+	6776	C5AR2	GO:0002430;GO:0004875;GO:0004878;GO:0004878;GO:0004878;GO:0004930;GO:0004930;GO:0004930;GO:0004930;GO:0005515;GO:0005515;GO:0005886;GO:0005886;GO:0005886;GO:0006935;GO:0006935;GO:0006954;GO:0006954;GO:0006954;GO:0007165;GO:0007186;GO:0007186;GO:0007186;GO:0007200;GO:0007204;GO:0009925;GO:0016020;GO:0016021;GO:0016021;GO:0016021;GO:0032677;GO:0032715;GO:0032720;GO:0038178;GO:0045177;GO:0050679;GO:…	K04171	-	S;T	2R35Z;35HX7;39S69;3BIKK;3D0C5;3J54G;48CQ2;498GR;4MAMB;4N1D7	complement C5a receptor 2 [Source:HGNC Symbol;Acc:HGNC:4527]	27202	Q9P296	GO:0002430//complement receptor mediated signaling pathway;GO:0006935//chemotaxis;GO:0006935//chemotaxis;GO:0006954//inflammatory response;GO:0006954//inflammatory response;GO:0006954//inflammatory response;GO:0007165//signal transduction;GO:0007186//G protein-coupled receptor signaling pathway;GO:0007186//G protein-coupled receptor signaling pathway;GO:0007186//G protein-coupled receptor signali…	GO:0005886//plasma membrane;GO:0005886//plasma membrane;GO:0005886//plasma membrane;GO:0009925//basal plasma membrane;GO:0016020//membrane;GO:0016021//integral component of membrane;GO:0016021//integral component of membrane;GO:0016021//integral component of membrane;GO:0045177//apical part of cell;GO:0005886//plasma membrane;GO:0005886//plasma membrane;GO:0005886//plasma membrane;GO:0009925//bas…	GO:0004875//complement receptor activity;GO:0004878//complement component C5a receptor activity;GO:0004878//complement component C5a receptor activity;GO:0004878//complement component C5a receptor activity;GO:0004930//G protein-coupled receptor activity;GO:0004930//G protein-coupled receptor activity;GO:0004930//G protein-coupled receptor activity;GO:0004930//G protein-coupled receptor activity;G…	-
ENSG00000153132	59.6638	19.0173	100.31	5.27469	2.39909	5.89273e-09	5.97681e-07	Up Regulation	4	140388453	140427661	-	2822	CLGN	GO:0005509;GO:0005509;GO:0005509;GO:0005515;GO:0005783;GO:0005783;GO:0005783;GO:0005783;GO:0005783;GO:0005789;GO:0005789;GO:0006457;GO:0006457;GO:0006457;GO:0007338;GO:0007338;GO:0007339;GO:0016020;GO:0016021;GO:0030433;GO:0044183;GO:0051082;GO:0051082;GO:0051082;GO:0065003;GO:0005509;GO:0005509;GO:0005509;GO:0005515;GO:0005783;GO:0005783;GO:0005783;GO:0005783;GO:0005783;GO:0005789;GO:0005789;GO:…	K09551	-	O;M	KOG0675;35F7A;38HTR;3BAHV;3CSIV;3JA0U;480KK;491KM;4MEUW;4MXIY	calmegin [Source:HGNC Symbol;Acc:HGNC:2060]	1047	O14967;A0A140VKG2	GO:0006457//protein folding;GO:0006457//protein folding;GO:0006457//protein folding;GO:0007338//single fertilization;GO:0007338//single fertilization;GO:0007339//binding of sperm to zona pellucida;GO:0030433//ubiquitin-dependent ERAD pathway;GO:0065003//protein-containing complex assembly;GO:0006457//protein folding;GO:0006457//protein folding;GO:0006457//protein folding;GO:0007338//single fertil…	GO:0005783//endoplasmic reticulum;GO:0005783//endoplasmic reticulum;GO:0005783//endoplasmic reticulum;GO:0005783//endoplasmic reticulum;GO:0005783//endoplasmic reticulum;GO:0005789//endoplasmic reticulum membrane;GO:0005789//endoplasmic reticulum membrane;GO:0016020//membrane;GO:0016021//integral component of membrane;GO:0005783//endoplasmic reticulum;GO:0005783//endoplasmic reticulum;GO:0005783/…	GO:0005509//calcium ion binding;GO:0005509//calcium ion binding;GO:0005509//calcium ion binding;GO:0005515//protein binding;GO:0044183//protein folding chaperone;GO:0051082//unfolded protein binding;GO:0051082//unfolded protein binding;GO:0051082//unfolded protein binding;GO:0005509//calcium ion binding;GO:0005509//calcium ion binding;GO:0005509//calcium ion binding;GO:0005515//protein binding;GO…	-
ENSG00000105707	19.0976	6.25273	31.9425	5.10857	2.35292	6.26364e-09	6.31608e-07	Up Regulation	19	35040506	35066573	+	3383	HPN	GO:0004252;GO:0004252;GO:0004252;GO:0005515;GO:0005515;GO:0005789;GO:0005886;GO:0005886;GO:0005887;GO:0005911;GO:0006508;GO:0006508;GO:0006508;GO:0008233;GO:0008236;GO:0008236;GO:0008236;GO:0008236;GO:0008360;GO:0008360;GO:0009986;GO:0010628;GO:0010719;GO:0010719;GO:0010756;GO:0016020;GO:0016020;GO:0016020;GO:0016021;GO:0016324;GO:0016787;GO:0030307;GO:0031965;GO:0034769;GO:0043025;GO:0043066;GO:…	K08665	EC:3.4.21.106	O;T;E	KOG3627;35H41;38J45;3BGU6;3CYK3;3J5NU;486T8;48ZMP;4MI9U;4MSVY	hepsin [Source:HGNC Symbol;Acc:HGNC:5155]	3249	P05981;A0A140VJK9	GO:0006508//proteolysis;GO:0006508//proteolysis;GO:0006508//proteolysis;GO:0008360//regulation of cell shape;GO:0008360//regulation of cell shape;GO:0010628//positive regulation of gene expression;GO:0010719//negative regulation of epithelial to mesenchymal transition;GO:0010719//negative regulation of epithelial to mesenchymal transition;GO:0010756//positive regulation of plasminogen activation;…	GO:0005789//endoplasmic reticulum membrane;GO:0005886//plasma membrane;GO:0005886//plasma membrane;GO:0005887//integral component of plasma membrane;GO:0005911//cell-cell junction;GO:0009986//cell surface;GO:0016020//membrane;GO:0016020//membrane;GO:0016020//membrane;GO:0016021//integral component of membrane;GO:0016324//apical plasma membrane;GO:0031965//nuclear membrane;GO:0043025//neuronal cel…	GO:0004252//serine-type endopeptidase activity;GO:0004252//serine-type endopeptidase activity;GO:0004252//serine-type endopeptidase activity;GO:0005515//protein binding;GO:0005515//protein binding;GO:0008233//peptidase activity;GO:0008236//serine-type peptidase activity;GO:0008236//serine-type peptidase activity;GO:0008236//serine-type peptidase activity;GO:0008236//serine-type peptidase activity…	ko05203(Viral carcinogenesis)
ENSG00000205133	62.9568	36.5565	89.357	2.44435	1.28945	6.90456e-09	6.92212e-07	Up Regulation	8	92883532	93017673	-	6721	TRIQK	GO:0005783;GO:0005789;GO:0005789;GO:0005789;GO:0016020;GO:0016021;GO:0005783;GO:0005789;GO:0005789;GO:0005789;GO:0016020;GO:0016021;GO:0005783;GO:0005789;GO:0005789;GO:0005789;GO:0016020;GO:0016021;GO:0005783;GO:0005789;GO:0005789;GO:0005789;GO:0016020;GO:0016021;GO:0005783;GO:0005789;GO:0005789;GO:0005789;GO:0016020;GO:0016021;GO:0005783;GO:0005789;GO:0005789;GO:0005789;GO:0016020;GO:0016021;GO:…	-	-	S;U	2S3QR;35QSI;3A5T2;3BT8S;3D9S7;3JHG3;48FJP;49CFH;4MNH9;4N7BJ	triple QxxK/R motif containing [Source:HGNC Symbol;Acc:HGNC:27828]	286144	Q629K1;A0A024R9A0	-	GO:0005783//endoplasmic reticulum;GO:0005789//endoplasmic reticulum membrane;GO:0005789//endoplasmic reticulum membrane;GO:0005789//endoplasmic reticulum membrane;GO:0016020//membrane;GO:0016021//integral component of membrane;GO:0005783//endoplasmic reticulum;GO:0005789//endoplasmic reticulum membrane;GO:0005789//endoplasmic reticulum membrane;GO:0005789//endoplasmic reticulum membrane;GO:001602…	-	-
ENSG00000179431	26.0324	13.1055	38.9593	2.97274	1.57179	7.34179e-09	7.27635e-07	Up Regulation	11	35618460	35620865	+	2406	FJX1	GO:0005576;GO:0005615;GO:0005615;GO:0005615;GO:0007267;GO:0010842;	K16674	-	S	2QUJ4;35NG2;38ESZ;3BJ8T;3CXSP;3J4CF;485S4;494CJ;4MKYZ;4MWHF	four-jointed box kinase 1 [Source:HGNC Symbol;Acc:HGNC:17166]	24147	Q86VR8	GO:0007267//cell-cell signaling;GO:0010842//retina layer formation;	GO:0005576//extracellular region;GO:0005615//extracellular space;GO:0005615//extracellular space;GO:0005615//extracellular space;	-	-
ENSG00000074660	458.429	265.021	651.837	2.45957	1.29841	8.17519e-09	7.96576e-07	Up Regulation	17	1633858	1645744	-	4954	SCARF1	GO:0004888;GO:0005044;GO:0005044;GO:0005044;GO:0005515;GO:0005886;GO:0006707;GO:0006898;GO:0006898;GO:0006898;GO:0007155;GO:0010976;GO:0010976;GO:0010976;GO:0016020;GO:0016021;GO:0016021;GO:0016021;GO:0016322;GO:0016322;GO:0016358;GO:0030169;GO:0030169;GO:0030666;GO:0048680;GO:0048680;GO:0004888;GO:0005044;GO:0005044;GO:0005515;GO:0005886;GO:0006707;GO:0006898;GO:0006898;GO:0007155;GO:0010976;GO:…	K24318	-	S;T	KOG1218;35C44;39NIZ;3BA3C;3CZB3;3J2J7;480XW;48VCH;4MGG5;4N14X	scavenger receptor class F member 1 [Source:HGNC Symbol;Acc:HGNC:16820]	8578	Q14162;A8K6Z5	GO:0006707//cholesterol catabolic process;GO:0006898//receptor-mediated endocytosis;GO:0006898//receptor-mediated endocytosis;GO:0006898//receptor-mediated endocytosis;GO:0007155//cell adhesion;GO:0010976//positive regulation of neuron projection development;GO:0010976//positive regulation of neuron projection development;GO:0010976//positive regulation of neuron projection development;GO:0016322…	GO:0005886//plasma membrane;GO:0016020//membrane;GO:0016021//integral component of membrane;GO:0016021//integral component of membrane;GO:0016021//integral component of membrane;GO:0030666//endocytic vesicle membrane;GO:0005886//plasma membrane;GO:0016020//membrane;GO:0016021//integral component of membrane;GO:0016021//integral component of membrane;GO:0030666//endocytic vesicle membrane;GO:00058…	GO:0004888//transmembrane signaling receptor activity;GO:0005044//scavenger receptor activity;GO:0005044//scavenger receptor activity;GO:0005044//scavenger receptor activity;GO:0005515//protein binding;GO:0030169//low-density lipoprotein particle binding;GO:0030169//low-density lipoprotein particle binding;GO:0004888//transmembrane signaling receptor activity;GO:0005044//scavenger receptor activi…	-
ENSG00000120708	490.85	825.926	155.773	0.188604	-2.40657	1.23227e-08	1.1808e-06	Down Regulation	5	136028988	136063818	+	7717	TGFBI	GO:0001525;GO:0002062;GO:0005178;GO:0005178;GO:0005178;GO:0005201;GO:0005515;GO:0005515;GO:0005515;GO:0005518;GO:0005518;GO:0005518;GO:0005576;GO:0005576;GO:0005576;GO:0005604;GO:0005615;GO:0005615;GO:0005615;GO:0005615;GO:0005802;GO:0005886;GO:0007155;GO:0007155;GO:0007155;GO:0007155;GO:0007155;GO:0007162;GO:0007601;GO:0007601;GO:0008283;GO:0008283;GO:0008283;GO:0030198;GO:0030198;GO:0031012;GO:…	K19519	-	M;W	KOG1437;35HJA;39MP0;3BB62;3D1UP;3J7UR;480I0;48VXW;4MGBA;4N57X	transforming growth factor beta induced [Source:HGNC Symbol;Acc:HGNC:11771]	7045	Q15582;A0A0S2Z4Q2	GO:0001525//angiogenesis;GO:0002062//chondrocyte differentiation;GO:0007155//cell adhesion;GO:0007155//cell adhesion;GO:0007155//cell adhesion;GO:0007155//cell adhesion;GO:0007155//cell adhesion;GO:0007162//negative regulation of cell adhesion;GO:0007601//visual perception;GO:0007601//visual perception;GO:0008283//cell population proliferation;GO:0008283//cell population proliferation;GO:0008283/…	GO:0005576//extracellular region;GO:0005576//extracellular region;GO:0005576//extracellular region;GO:0005604//basement membrane;GO:0005615//extracellular space;GO:0005615//extracellular space;GO:0005615//extracellular space;GO:0005615//extracellular space;GO:0005802//trans-Golgi network;GO:0005886//plasma membrane;GO:0031012//extracellular matrix;GO:0031012//extracellular matrix;GO:0062023//coll…	GO:0005178//integrin binding;GO:0005178//integrin binding;GO:0005178//integrin binding;GO:0005201//extracellular matrix structural constituent;GO:0005515//protein binding;GO:0005515//protein binding;GO:0005515//protein binding;GO:0005518//collagen binding;GO:0005518//collagen binding;GO:0005518//collagen binding;GO:0042802//identical protein binding;GO:0050839//cell adhesion molecule binding;GO:0…	-
ENSG00000088826	369.577	237.843	501.31	2.10773	1.07569	1.35191e-08	1.28833e-06	Up Regulation	20	4120980	4187747	+	2946	SMOX	GO:0005634;GO:0005654;GO:0005737;GO:0005829;GO:0005829;GO:0006596;GO:0006598;GO:0006805;GO:0016491;GO:0016491;GO:0016491;GO:0016491;GO:0031965;GO:0043231;GO:0046208;GO:0046592;GO:0046592;GO:0052894;GO:0052895;GO:0052901;GO:0052901;GO:0052901;GO:0005634;GO:0005654;GO:0005737;GO:0005829;GO:0005829;GO:0006596;GO:0006598;GO:0006805;GO:0016491;GO:0016491;GO:0016491;GO:0016491;GO:0031965;GO:0043231;GO:…	K12259	-	H;T	KOG0685;35K7S;38DWW;3BF08;3CVXC;3J6P1;4890X;48USB;4MCIX;4N5Z0	spermine oxidase [Source:HGNC Symbol;Acc:HGNC:15862]	54498	Q9NWM0	GO:0006596//polyamine biosynthetic process;GO:0006598//polyamine catabolic process;GO:0006805//xenobiotic metabolic process;GO:0046208//spermine catabolic process;GO:0006596//polyamine biosynthetic process;GO:0006598//polyamine catabolic process;GO:0006805//xenobiotic metabolic process;GO:0046208//spermine catabolic process;GO:0006596//polyamine biosynthetic process;GO:0006598//polyamine cataboli…	GO:0005634//nucleus;GO:0005654//nucleoplasm;GO:0005737//cytoplasm;GO:0005829//cytosol;GO:0005829//cytosol;GO:0031965//nuclear membrane;GO:0043231//intracellular membrane-bounded organelle;GO:0005634//nucleus;GO:0005654//nucleoplasm;GO:0005737//cytoplasm;GO:0005829//cytosol;GO:0005829//cytosol;GO:0031965//nuclear membrane;GO:0043231//intracellular membrane-bounded organelle;GO:0005634//nucleus;GO:…	GO:0016491//oxidoreductase activity;GO:0016491//oxidoreductase activity;GO:0016491//oxidoreductase activity;GO:0016491//oxidoreductase activity;GO:0046592//polyamine oxidase activity;GO:0046592//polyamine oxidase activity;GO:0052894//norspermine:oxygen oxidoreductase activity;GO:0052895//N1-acetylspermine:oxygen oxidoreductase (N1-acetylspermidine-forming) activity;GO:0052901//spermine:oxygen oxi…	ko00410(beta-Alanine metabolism);ko00330(Arginine and proline metabolism)
ENSG00000139354	64.6948	88.0811	41.3084	0.468981	-1.0924	1.36799e-08	1.29652e-06	Down Regulation	12	100573683	100628288	+	7425	GAS2L3	GO:0000226;GO:0000226;GO:0000226;GO:0003779;GO:0003779;GO:0003779;GO:0005515;GO:0005515;GO:0005515;GO:0005737;GO:0005856;GO:0005856;GO:0005856;GO:0005874;GO:0005884;GO:0008017;GO:0008017;GO:0008017;GO:0008093;GO:0015629;GO:0015630;GO:0030036;GO:0030036;GO:0030036;GO:0051015;GO:0051764;GO:0000226;GO:0000226;GO:0000226;GO:0003779;GO:0003779;GO:0003779;GO:0005515;GO:0005515;GO:0005515;GO:0005737;GO:…	K24627	-	Z	KOG0516;35CMN;38G70;3B9EX;3CT5R;3J7SG;48AGB;48YD7;4M6CF;4MTP2	growth arrest specific 2 like 3 [Source:HGNC Symbol;Acc:HGNC:27475]	283431	Q86XJ1;A0A024RBF4	GO:0000226//microtubule cytoskeleton organization;GO:0000226//microtubule cytoskeleton organization;GO:0000226//microtubule cytoskeleton organization;GO:0030036//actin cytoskeleton organization;GO:0030036//actin cytoskeleton organization;GO:0030036//actin cytoskeleton organization;GO:0051764//actin crosslink formation;GO:0000226//microtubule cytoskeleton organization;GO:0000226//microtubule cytos…	GO:0005737//cytoplasm;GO:0005856//cytoskeleton;GO:0005856//cytoskeleton;GO:0005856//cytoskeleton;GO:0005874//microtubule;GO:0005884//actin filament;GO:0015629//actin cytoskeleton;GO:0015630//microtubule cytoskeleton;GO:0005737//cytoplasm;GO:0005856//cytoskeleton;GO:0005856//cytoskeleton;GO:0005856//cytoskeleton;GO:0005874//microtubule;GO:0005884//actin filament;GO:0015629//actin cytoskeleton;GO:0…	GO:0003779//actin binding;GO:0003779//actin binding;GO:0003779//actin binding;GO:0005515//protein binding;GO:0005515//protein binding;GO:0005515//protein binding;GO:0008017//microtubule binding;GO:0008017//microtubule binding;GO:0008017//microtubule binding;GO:0008093//cytoskeletal anchor activity;GO:0051015//actin filament binding;GO:0003779//actin binding;GO:0003779//actin binding;GO:0003779//a…	-
ENSG00000198682	345.073	187.757	502.389	2.67574	1.41994	1.40726e-08	1.32649e-06	Up Regulation	10	87659613	87747705	+	4083	PAPSS2	GO:0000103;GO:0000103;GO:0000103;GO:0000103;GO:0000166;GO:0003824;GO:0004020;GO:0004020;GO:0004020;GO:0004020;GO:0004020;GO:0004020;GO:0004781;GO:0004781;GO:0004781;GO:0004781;GO:0004781;GO:0005515;GO:0005524;GO:0005524;GO:0005524;GO:0005829;GO:0006790;GO:0008152;GO:0009152;GO:0016301;GO:0016310;GO:0016740;GO:0016779;GO:0034030;GO:0034033;GO:0042445;GO:0050428;GO:0050428;GO:0050428;GO:0000103;GO:…	K13811	-	F;P	KOG4238;35PIT;38GMU;3BDIX;3CVIK;3J9YE;485PB;492SF;4MH9H;4N3EB	3'-phosphoadenosine 5'-phosphosulfate synthase 2 [Source:HGNC Symbol;Acc:HGNC:8604]	9060	O95340;Q5TB52	GO:0000103//sulfate assimilation;GO:0000103//sulfate assimilation;GO:0000103//sulfate assimilation;GO:0000103//sulfate assimilation;GO:0006790//sulfur compound metabolic process;GO:0008152//metabolic process;GO:0009152//purine ribonucleotide biosynthetic process;GO:0016310//phosphorylation;GO:0034030//ribonucleoside bisphosphate biosynthetic process;GO:0034033//purine nucleoside bisphosphate bios…	GO:0005829//cytosol;GO:0005829//cytosol;	GO:0000166//nucleotide binding;GO:0003824//catalytic activity;GO:0004020//adenylylsulfate kinase activity;GO:0004020//adenylylsulfate kinase activity;GO:0004020//adenylylsulfate kinase activity;GO:0004020//adenylylsulfate kinase activity;GO:0004020//adenylylsulfate kinase activity;GO:0004020//adenylylsulfate kinase activity;GO:0004781//sulfate adenylyltransferase (ATP) activity;GO:0004781//sulfat…	ko00920(Sulfur metabolism);ko00450(Selenocompound metabolism);ko00230(Purine metabolism)
ENSG00000049759	216.307	141.718	290.895	2.05263	1.03747	1.46928e-08	1.37747e-06	Up Regulation	18	58044226	58401540	+	34097	NEDD4L	GO:0000209;GO:0003254;GO:0004842;GO:0004842;GO:0004842;GO:0004842;GO:0005515;GO:0005515;GO:0005515;GO:0005654;GO:0005737;GO:0005737;GO:0005768;GO:0005771;GO:0005794;GO:0005829;GO:0005886;GO:0006511;GO:0006511;GO:0006511;GO:0015459;GO:0016567;GO:0016567;GO:0016567;GO:0016740;GO:0017080;GO:0019870;GO:0019871;GO:0019871;GO:0030154;GO:0031647;GO:0034220;GO:0034765;GO:0042391;GO:0043161;GO:0043161;GO:…	K13305	EC:2.3.2.26	O	KOG0940;35AFQ;38CB4;3BCVC;3CXNM;3J4ZX;48139;49381;4MGPM;4MSJM	NEDD4 like E3 ubiquitin protein ligase [Source:HGNC Symbol;Acc:HGNC:7728]	23327	Q96PU5	GO:0000209//protein polyubiquitination;GO:0003254//regulation of membrane depolarization;GO:0006511//ubiquitin-dependent protein catabolic process;GO:0006511//ubiquitin-dependent protein catabolic process;GO:0006511//ubiquitin-dependent protein catabolic process;GO:0016567//protein ubiquitination;GO:0016567//protein ubiquitination;GO:0016567//protein ubiquitination;GO:0030154//cell differentiatio…	GO:0005654//nucleoplasm;GO:0005737//cytoplasm;GO:0005737//cytoplasm;GO:0005768//endosome;GO:0005771//multivesicular body;GO:0005794//Golgi apparatus;GO:0005829//cytosol;GO:0005886//plasma membrane;GO:0070062//extracellular exosome;GO:0005654//nucleoplasm;GO:0005737//cytoplasm;GO:0005737//cytoplasm;GO:0005768//endosome;GO:0005771//multivesicular body;GO:0005794//Golgi apparatus;GO:0005829//cytosol…	GO:0004842//ubiquitin-protein transferase activity;GO:0004842//ubiquitin-protein transferase activity;GO:0004842//ubiquitin-protein transferase activity;GO:0004842//ubiquitin-protein transferase activity;GO:0005515//protein binding;GO:0005515//protein binding;GO:0005515//protein binding;GO:0015459//potassium channel regulator activity;GO:0016740//transferase activity;GO:0017080//sodium channel re…	ko04960(Aldosterone-regulated sodium reabsorption);ko04530(Tight junction);ko04144(Endocytosis);ko04120(Ubiquitin mediated proteolysis)
ENSG00000216490	64.3433	95.7085	32.9781	0.344568	-1.53714	1.73252e-08	1.60689e-06	Down Regulation	19	18173162	18178117	+	2344	IFI30	GO:0016671;GO:0016671;GO:0002376;GO:0005515;GO:0005576;GO:0005576;GO:0005764;GO:0005764;GO:0005764;GO:0005764;GO:0005829;GO:0016491;GO:0016491;GO:0016667;GO:0016667;GO:0016667;GO:0016671;GO:0016671;GO:0019886;GO:0019886;GO:0030054;GO:0042590;GO:0042590;GO:0043202;GO:0043231;GO:0048147;GO:0050821;	K08059	-	O;K	KOG3160;35PGY;39G5P;3BMN7;3CX0T;3JCY6;487G0;497K3;4MM10;4N005	IFI30 lysosomal thiol reductase [Source:HGNC Symbol;Acc:HGNC:5398]	10437	P13284;A0A024R7N7	GO:0002376//immune system process;GO:0019886//antigen processing and presentation of exogenous peptide antigen via MHC class II;GO:0019886//antigen processing and presentation of exogenous peptide antigen via MHC class II;GO:0042590//antigen processing and presentation of exogenous peptide antigen via MHC class I;GO:0042590//antigen processing and presentation of exogenous peptide antigen via MHC…	GO:0005576//extracellular region;GO:0005576//extracellular region;GO:0005764//lysosome;GO:0005764//lysosome;GO:0005764//lysosome;GO:0005764//lysosome;GO:0005829//cytosol;GO:0030054//cell junction;GO:0043202//lysosomal lumen;GO:0043231//intracellular membrane-bounded organelle;	GO:0016671//oxidoreductase activity, acting on a sulfur group of donors, disulfide as acceptor;GO:0016671//oxidoreductase activity, acting on a sulfur group of donors, disulfide as acceptor;GO:0005515//protein binding;GO:0016491//oxidoreductase activity;GO:0016491//oxidoreductase activity;GO:0016667//oxidoreductase activity, acting on a sulfur group of donors;GO:0016667//oxidoreductase activity, …	ko04612(Antigen processing and presentation)
ENSG00000130368	56.6629	19.1891	94.1366	4.90574	2.29447	1.76846e-08	1.63149e-06	Up Regulation	6	159890988	159917447	+	11111	MAS1	GO:0001595;GO:0001595;GO:0001595;GO:0001933;GO:0004930;GO:0004930;GO:0004930;GO:0004930;GO:0004930;GO:0004945;GO:0005515;GO:0005886;GO:0005887;GO:0007165;GO:0007186;GO:0007186;GO:0007186;GO:0007186;GO:0007186;GO:0007186;GO:0007250;GO:0007283;GO:0008284;GO:0008584;GO:0009410;GO:0009986;GO:0014823;GO:0016020;GO:0016021;GO:0016021;GO:0016021;GO:0021766;GO:0034698;GO:0038166;GO:0042277;GO:0042277;GO:…	K04303	-	O;T	KOG3656;35CPJ;39SEQ;3BDZP;3D3E3;3JA6B;4872A;492BV;4ME9B;4N675	MAS1 proto-oncogene, G protein-coupled receptor [Source:HGNC Symbol;Acc:HGNC:6899]	4142	P04201;W8W3P4	GO:0001933//negative regulation of protein phosphorylation;GO:0007165//signal transduction;GO:0007186//G protein-coupled receptor signaling pathway;GO:0007186//G protein-coupled receptor signaling pathway;GO:0007186//G protein-coupled receptor signaling pathway;GO:0007186//G protein-coupled receptor signaling pathway;GO:0007186//G protein-coupled receptor signaling pathway;GO:0007186//G protein-c…	GO:0005886//plasma membrane;GO:0005887//integral component of plasma membrane;GO:0009986//cell surface;GO:0016020//membrane;GO:0016021//integral component of membrane;GO:0016021//integral component of membrane;GO:0016021//integral component of membrane;GO:0005886//plasma membrane;GO:0005887//integral component of plasma membrane;GO:0016020//membrane;GO:0016021//integral component of membrane;GO:0…	GO:0001595//angiotensin receptor activity;GO:0001595//angiotensin receptor activity;GO:0001595//angiotensin receptor activity;GO:0004930//G protein-coupled receptor activity;GO:0004930//G protein-coupled receptor activity;GO:0004930//G protein-coupled receptor activity;GO:0004930//G protein-coupled receptor activity;GO:0004930//G protein-coupled receptor activity;GO:0004945//angiotensin type II r…	ko05171(Coronavirus disease - COVID-19);ko04614(Renin-angiotensin system);ko04080(Neuroactive ligand-receptor interaction)
ENSG00000165168	3304.54	4548.11	2060.98	0.453152	-1.14193	1.82106e-08	1.67113e-06	Down Regulation	X	37780018	37813461	+	4806	CYBB	GO:0016020;GO:0016491;GO:0005244;GO:0005515;GO:0005515;GO:0005515;GO:0005635;GO:0005737;GO:0005783;GO:0005789;GO:0005791;GO:0005794;GO:0005886;GO:0005886;GO:0005886;GO:0005886;GO:0005886;GO:0005886;GO:0005887;GO:0006801;GO:0006801;GO:0006811;GO:0006952;GO:0006954;GO:0006954;GO:0006954;GO:0007584;GO:0009055;GO:0009410;GO:0016020;GO:0016020;GO:0016020;GO:0016021;GO:0016175;GO:0016175;GO:0016491;GO:…	K21421	EC:1.-.-.-	Q;C;P	KOG0039;35MN2;38CEX;3BAIV;3CSC2;3J7H2;47ZHY;49312;4MA2F;4N08C	cytochrome b-245 beta chain [Source:HGNC Symbol;Acc:HGNC:2578]	1536	P04839;A0A0S2Z3S6	GO:0006801//superoxide metabolic process;GO:0006801//superoxide metabolic process;GO:0006811//ion transport;GO:0006952//defense response;GO:0006954//inflammatory response;GO:0006954//inflammatory response;GO:0006954//inflammatory response;GO:0007584//response to nutrient;GO:0009410//response to xenobiotic stimulus;GO:0022900//electron transport chain;GO:0032760//positive regulation of tumor necro…	GO:0016020//membrane;GO:0005635//nuclear envelope;GO:0005737//cytoplasm;GO:0005783//endoplasmic reticulum;GO:0005789//endoplasmic reticulum membrane;GO:0005791//rough endoplasmic reticulum;GO:0005794//Golgi apparatus;GO:0005886//plasma membrane;GO:0005886//plasma membrane;GO:0005886//plasma membrane;GO:0005886//plasma membrane;GO:0005886//plasma membrane;GO:0005886//plasma membrane;GO:0005887//in…	GO:0016491//oxidoreductase activity;GO:0005244//voltage-gated ion channel activity;GO:0005515//protein binding;GO:0005515//protein binding;GO:0005515//protein binding;GO:0009055//electron transfer activity;GO:0016175//superoxide-generating NAD(P)H oxidase activity;GO:0016175//superoxide-generating NAD(P)H oxidase activity;GO:0016491//oxidoreductase activity;GO:0016491//oxidoreductase activity;GO:…	ko05417(Lipid and atherosclerosis);ko05415(Diabetic cardiomyopathy);ko05171(Coronavirus disease - COVID-19);ko05140(Leishmaniasis);ko05022(Pathways of neurodegeneration - multiple diseases);ko05020(Prion disease);ko05010(Alzheimer disease);ko04933(AGE-RAGE signaling pathway in diabetic complications);ko04670(Leukocyte transendothelial migration);ko04621(NOD-like receptor signaling pathway);ko0461…
ENSG00000158186	122.839	191.431	54.2463	0.283373	-1.81923	1.84173e-08	1.68121e-06	Down Regulation	3	138347648	138405534	+	6258	MRAS	GO:0000166;GO:0003924;GO:0003924;GO:0003924;GO:0003924;GO:0003924;GO:0003925;GO:0005515;GO:0005525;GO:0005525;GO:0005525;GO:0005525;GO:0005886;GO:0005886;GO:0005886;GO:0005886;GO:0007165;GO:0007165;GO:0007265;GO:0007265;GO:0007265;GO:0016020;GO:0016020;GO:0016020;GO:0016787;GO:0019003;GO:0030036;GO:0030742;GO:0000166;GO:0003924;GO:0003924;GO:0003924;GO:0003924;GO:0003924;GO:0003925;GO:0005515;GO:…	K07831	-	S;G	KOG0395;35HJP;38IGN;3BD1I;3CX8C;3J38H;487JR;48VYK;4MGC2;4MU4E	muscle RAS oncogene homolog [Source:HGNC Symbol;Acc:HGNC:7227]	22808	O14807;Q6FGP0;Q8WVM9	GO:0007165//signal transduction;GO:0007165//signal transduction;GO:0007265//Ras protein signal transduction;GO:0007265//Ras protein signal transduction;GO:0007265//Ras protein signal transduction;GO:0030036//actin cytoskeleton organization;GO:0007165//signal transduction;GO:0007165//signal transduction;GO:0007265//Ras protein signal transduction;GO:0007265//Ras protein signal transduction;GO:0007…	GO:0005886//plasma membrane;GO:0005886//plasma membrane;GO:0005886//plasma membrane;GO:0005886//plasma membrane;GO:0016020//membrane;GO:0016020//membrane;GO:0016020//membrane;GO:0005886//plasma membrane;GO:0005886//plasma membrane;GO:0005886//plasma membrane;GO:0005886//plasma membrane;GO:0016020//membrane;GO:0016020//membrane;GO:0016020//membrane;GO:0016020//membrane;GO:0016020//membrane;GO:0005…	GO:0000166//nucleotide binding;GO:0003924//GTPase activity;GO:0003924//GTPase activity;GO:0003924//GTPase activity;GO:0003924//GTPase activity;GO:0003924//GTPase activity;GO:0003925//G protein activity;GO:0005515//protein binding;GO:0005525//GTP binding;GO:0005525//GTP binding;GO:0005525//GTP binding;GO:0005525//GTP binding;GO:0016787//hydrolase activity;GO:0019003//GDP binding;GO:0030742//GTP-de…	ko05205(Proteoglycans in cancer);ko04810(Regulation of actin cytoskeleton);ko04625(C-type lectin receptor signaling pathway);ko04371(Apelin signaling pathway);ko04218(Cellular senescence);ko04140(Autophagy - animal);ko04137(Mitophagy - animal);ko04072(Phospholipase D signaling pathway);ko04015(Rap1 signaling pathway);ko04014(Ras signaling pathway);ko04010(MAPK signaling pathway)
ENSG00000167535	105.352	47.6945	163.009	3.41777	1.77306	2.05581e-08	1.85708e-06	Up Regulation	12	48813794	48828941	+	7153	CACNB3	GO:0005245;GO:0005737;GO:0005891;GO:0070588;GO:0005244;GO:0005245;GO:0005245;GO:0005245;GO:0005245;GO:0005246;GO:0005262;GO:0005515;GO:0005515;GO:0005737;GO:0005829;GO:0005891;GO:0005891;GO:0005891;GO:0005891;GO:0005891;GO:0006811;GO:0006816;GO:0007268;GO:0007528;GO:0008331;GO:0008331;GO:0016020;GO:0034765;GO:0045202;GO:0060402;GO:0061577;GO:0061577;GO:0070588;GO:0070588;GO:0070588;GO:0072659;GO:…	K04864	-	S;T;P	KOG3812;358Y6;39W8K;3BC7B;3D17Z;3J4G3;48BH2;48X9Z;4MDRZ;4N5WH	calcium voltage-gated channel auxiliary subunit beta 3 [Source:HGNC Symbol;Acc:HGNC:1403]	784	P54284	GO:0070588//calcium ion transmembrane transport;GO:0006811//ion transport;GO:0006816//calcium ion transport;GO:0007268//chemical synaptic transmission;GO:0007528//neuromuscular junction development;GO:0034765//regulation of ion transmembrane transport;GO:0060402//calcium ion transport into cytosol;GO:0061577//calcium ion transmembrane transport via high voltage-gated calcium channel;GO:0061577//c…	GO:0005737//cytoplasm;GO:0005891//voltage-gated calcium channel complex;GO:0005737//cytoplasm;GO:0005829//cytosol;GO:0005891//voltage-gated calcium channel complex;GO:0005891//voltage-gated calcium channel complex;GO:0005891//voltage-gated calcium channel complex;GO:0005891//voltage-gated calcium channel complex;GO:0005891//voltage-gated calcium channel complex;GO:0016020//membrane;GO:0045202//sy…	GO:0005245//voltage-gated calcium channel activity;GO:0005244//voltage-gated ion channel activity;GO:0005245//voltage-gated calcium channel activity;GO:0005245//voltage-gated calcium channel activity;GO:0005245//voltage-gated calcium channel activity;GO:0005245//voltage-gated calcium channel activity;GO:0005246//calcium channel regulator activity;GO:0005262//calcium channel activity;GO:0005515//p…	ko05414(Dilated cardiomyopathy);ko05412(Arrhythmogenic right ventricular cardiomyopathy);ko05410(Hypertrophic cardiomyopathy);ko04921(Oxytocin signaling pathway);ko04261(Adrenergic signaling in cardiomyocytes);ko04260(Cardiac muscle contraction);ko04010(MAPK signaling pathway)
ENSG00000066697	402.516	265.426	539.606	2.03298	1.02359	2.18449e-08	1.9631e-06	Up Regulation	9	100427143	100451734	+	3289	MSANTD3	GO:0005515;GO:0005515;GO:0005515;GO:0005515;	-	-	S	2RFDD;35G4T;39UY8;3BI8K;3CZ3H;3J85P;48CZY;48VRG;4M9UN;4MX8Y	Myb/SANT DNA binding domain containing 3 [Source:HGNC Symbol;Acc:HGNC:23370]	91283	Q96H12;A0A024R171	-	-	GO:0005515//protein binding;GO:0005515//protein binding;GO:0005515//protein binding;GO:0005515//protein binding;	-
ENSG00000165655	12.264	19.9766	4.55151	0.227843	-2.13389	2.30754e-08	2.06299e-06	Down Regulation	10	75397830	75401764	-	3205	ZNF503	GO:0005515;GO:0005634;GO:0005634;GO:0008285;GO:0010629;GO:0045892;GO:0046872;GO:0061351;GO:0070315;GO:0070315;	-	-	S;K	2QUYV;35I4S;38DWB;3BEIM;3D1T9;3J7IW;481S0;48Y9H;4M637;4MXQZ	zinc finger protein 503 [Source:HGNC Symbol;Acc:HGNC:23589]	84858	Q96F45	GO:0008285//negative regulation of cell population proliferation;GO:0010629//negative regulation of gene expression;GO:0045892//negative regulation of transcription, DNA-templated;GO:0061351//neural precursor cell proliferation;GO:0070315//G1 to G0 transition involved in cell differentiation;GO:0070315//G1 to G0 transition involved in cell differentiation;	GO:0005634//nucleus;GO:0005634//nucleus;	GO:0005515//protein binding;GO:0046872//metal ion binding;	-
ENSG00000158481	42.0846	60.2954	23.8739	0.395948	-1.33662	2.35428e-08	2.09398e-06	Down Regulation	1	158289923	158294774	+	2442	CD1C	GO:0001916;GO:0002250;GO:0002286;GO:0002376;GO:0005515;GO:0005615;GO:0005764;GO:0005768;GO:0005783;GO:0005794;GO:0005886;GO:0005886;GO:0005886;GO:0005887;GO:0008289;GO:0009897;GO:0010008;GO:0016020;GO:0016021;GO:0030883;GO:0030883;GO:0030884;GO:0030884;GO:0043231;GO:0048006;GO:0048007;GO:0051861;GO:0071723;GO:0071723;GO:0005783;GO:0005794;GO:0043231;	K06448	-	S;U	2SJH6;35M7N;39Y92;3BHKT;3D32N;3JEEA;486DW;48XK6;4MMM5;4N4ZR	CD1c molecule [Source:HGNC Symbol;Acc:HGNC:1636]	911	P29017	GO:0001916//positive regulation of T cell mediated cytotoxicity;GO:0002250//adaptive immune response;GO:0002286//T cell activation involved in immune response;GO:0002376//immune system process;GO:0048006//antigen processing and presentation, endogenous lipid antigen via MHC class Ib;GO:0048007//antigen processing and presentation, exogenous lipid antigen via MHC class Ib;	GO:0005615//extracellular space;GO:0005764//lysosome;GO:0005768//endosome;GO:0005783//endoplasmic reticulum;GO:0005794//Golgi apparatus;GO:0005886//plasma membrane;GO:0005886//plasma membrane;GO:0005886//plasma membrane;GO:0005887//integral component of plasma membrane;GO:0009897//external side of plasma membrane;GO:0010008//endosome membrane;GO:0016020//membrane;GO:0016021//integral component of…	GO:0005515//protein binding;GO:0008289//lipid binding;GO:0030883//endogenous lipid antigen binding;GO:0030883//endogenous lipid antigen binding;GO:0030884//exogenous lipid antigen binding;GO:0030884//exogenous lipid antigen binding;GO:0051861//glycolipid binding;GO:0071723//lipopeptide binding;GO:0071723//lipopeptide binding;	ko05146(Amoebiasis);ko04640(Hematopoietic cell lineage);ko04530(Tight junction)
ENSG00000205502	58.4181	5.50897	111.327	20.2083	4.33688	2.47736e-08	2.18108e-06	Up Regulation	15	62163535	62165285	-	1581	C2CD4B	GO:0002528;GO:0002675;GO:0005634;GO:0030155;	-	-	S	2S04T;35PH9;39T9V;3BNE7;3D44Y;3J9FE;48C96;49870;4MMA3;4MTUP	C2 calcium dependent domain containing 4B [Source:HGNC Symbol;Acc:HGNC:33628]	388125	A6NLJ0	GO:0002528//regulation of vascular permeability involved in acute inflammatory response;GO:0002675//positive regulation of acute inflammatory response;GO:0030155//regulation of cell adhesion;	GO:0005634//nucleus;	-	-
ENSG00000050730	1666.08	777.191	2554.98	3.28745	1.71697	2.50915e-08	2.19792e-06	Up Regulation	4	121131408	121227466	-	3749	TNIP3	GO:0002756;GO:0005515;GO:0005829;GO:0006357;GO:0006954;GO:0031593;GO:0034142;GO:0043124;GO:0043124;GO:0043124;GO:0071222;GO:0071222;GO:0071222;GO:0071222;GO:0002756;GO:0005515;GO:0005829;GO:0006357;GO:0006954;GO:0031593;GO:0034142;GO:0043124;GO:0043124;GO:0043124;GO:0071222;GO:0071222;GO:0071222;GO:0071222;GO:0002756;GO:0005515;GO:0005829;GO:0006357;GO:0006954;GO:0031593;GO:0034142;GO:0043124;GO:…	K23836	-	S;K	2RYDP;35GAC;39T6R;3BH17;3D3ME;3JASN;4892Z;490E6;4M76R;4N2NU	TNFAIP3 interacting protein 3 [Source:HGNC Symbol;Acc:HGNC:19315]	79931	Q96KP6	GO:0002756//MyD88-independent toll-like receptor signaling pathway;GO:0006357//regulation of transcription by RNA polymerase II;GO:0006954//inflammatory response;GO:0034142//toll-like receptor 4 signaling pathway;GO:0043124//negative regulation of I-kappaB kinase/NF-kappaB signaling;GO:0043124//negative regulation of I-kappaB kinase/NF-kappaB signaling;GO:0043124//negative regulation of I-kappaB …	GO:0005829//cytosol;GO:0005829//cytosol;GO:0005829//cytosol;	GO:0005515//protein binding;GO:0031593//polyubiquitin modification-dependent protein binding;GO:0005515//protein binding;GO:0031593//polyubiquitin modification-dependent protein binding;GO:0005515//protein binding;GO:0031593//polyubiquitin modification-dependent protein binding;	-
ENSG00000112759	58.7127	83.9595	33.4658	0.398595	-1.32701	2.98537e-08	2.60192e-06	Down Regulation	6	44219553	44234142	+	4298	SLC29A1	GO:0001504;GO:0005326;GO:0005337;GO:0005337;GO:0005337;GO:0005337;GO:0005337;GO:0005337;GO:0005886;GO:0005886;GO:0005886;GO:0005886;GO:0005887;GO:0005887;GO:0005887;GO:0006139;GO:0006836;GO:0006855;GO:0015211;GO:0015213;GO:0015858;GO:0015858;GO:0015858;GO:0015858;GO:0015860;GO:0015862;GO:0015862;GO:0016020;GO:0016020;GO:0016021;GO:0016021;GO:0016021;GO:0016021;GO:0016323;GO:0016324;GO:0032238;GO:…	K15014	-	F;S;P	KOG1479;35F9T;39721;3BBIR;3CYY8;3J997;482QU;48WRN;4MDQ6;4N3TE	solute carrier family 29 member 1 (Augustine blood group) [Source:HGNC Symbol;Acc:HGNC:11003]	2030	Q99808	GO:0001504//neurotransmitter uptake;GO:0006139//nucleobase-containing compound metabolic process;GO:0006836//neurotransmitter transport;GO:0006855//xenobiotic transmembrane transport;GO:0015858//nucleoside transport;GO:0015858//nucleoside transport;GO:0015858//nucleoside transport;GO:0015858//nucleoside transport;GO:0015860//purine nucleoside transmembrane transport;GO:0015862//uridine transport;…	GO:0005886//plasma membrane;GO:0005886//plasma membrane;GO:0005886//plasma membrane;GO:0005886//plasma membrane;GO:0005887//integral component of plasma membrane;GO:0005887//integral component of plasma membrane;GO:0005887//integral component of plasma membrane;GO:0016020//membrane;GO:0016020//membrane;GO:0016021//integral component of membrane;GO:0016021//integral component of membrane;GO:001602…	GO:0005326//neurotransmitter transmembrane transporter activity;GO:0005337//nucleoside transmembrane transporter activity;GO:0005337//nucleoside transmembrane transporter activity;GO:0005337//nucleoside transmembrane transporter activity;GO:0005337//nucleoside transmembrane transporter activity;GO:0005337//nucleoside transmembrane transporter activity;GO:0005337//nucleoside transmembrane transpor…	ko05034(Alcoholism)
ENSG00000110944	334.121	168.687	499.555	2.96142	1.56629	3.09707e-08	2.68578e-06	Up Regulation	12	56334174	56340410	+	1178	IL23A	GO:0001916;GO:0001916;GO:0002230;GO:0002230;GO:0002376;GO:0002827;GO:0002827;GO:0005125;GO:0005125;GO:0005125;GO:0005515;GO:0005576;GO:0005576;GO:0005576;GO:0005576;GO:0005615;GO:0005615;GO:0005788;GO:0006954;GO:0006955;GO:0006955;GO:0007165;GO:0010536;GO:0010536;GO:0032693;GO:0032725;GO:0032729;GO:0032733;GO:0032735;GO:0032740;GO:0032760;GO:0032816;GO:0032819;GO:0034105;GO:0042098;GO:0042102;GO:…	K05426	-	S;T	2STAQ;35GE8;3A189;3BQ7P;3D3A2;3J4ZT;48BJK;4990Q;4MH7U;4N4MQ	interleukin 23 subunit alpha [Source:HGNC Symbol;Acc:HGNC:15488]	51561	Q9NPF7	GO:0001916//positive regulation of T cell mediated cytotoxicity;GO:0001916//positive regulation of T cell mediated cytotoxicity;GO:0002230//positive regulation of defense response to virus by host;GO:0002230//positive regulation of defense response to virus by host;GO:0002376//immune system process;GO:0002827//positive regulation of T-helper 1 type immune response;GO:0002827//positive regulation …	GO:0005576//extracellular region;GO:0005576//extracellular region;GO:0005576//extracellular region;GO:0005576//extracellular region;GO:0005615//extracellular space;GO:0005615//extracellular space;GO:0005788//endoplasmic reticulum lumen;GO:0070743//interleukin-23 complex;GO:0070743//interleukin-23 complex;GO:0070743//interleukin-23 complex;	GO:0005125//cytokine activity;GO:0005125//cytokine activity;GO:0005125//cytokine activity;GO:0005515//protein binding;GO:0045519//interleukin-23 receptor binding;GO:0045519//interleukin-23 receptor binding;	ko05323(Rheumatoid arthritis);ko05321(Inflammatory bowel disease);ko05200(Pathways in cancer);ko05152(Tuberculosis);ko05133(Pertussis);ko04659(Th17 cell differentiation);ko04630(JAK-STAT signaling pathway);ko04625(C-type lectin receptor signaling pathway);ko04060(Cytokine-cytokine receptor interaction)
ENSG00000258227	3321.99	4751.83	1892.15	0.398193	-1.32846	4.15371e-08	3.54886e-06	Down Regulation	7	141927357	141947007	-	4129	CLEC5A	GO:0001618;GO:0001618;GO:0001618;GO:0001819;GO:0002076;GO:0002076;GO:0002376;GO:0005829;GO:0005886;GO:0005886;GO:0005886;GO:0005887;GO:0006968;GO:0007165;GO:0009986;GO:0009986;GO:0016020;GO:0016021;GO:0030099;GO:0030246;GO:0033033;GO:0035579;GO:0043066;GO:0043066;GO:0045087;GO:0045087;GO:0045087;GO:0046718;GO:0070821;GO:0016020;GO:0016021;GO:0005829;GO:0005886;GO:0016020;GO:0016021;GO:0030246;GO:…	K10073	-	S;T;V	KOG4297;35JPY;39WPK;3BMVM;3D32D;3JFWK;48BCT;499RU;4MBC9;4MXPN	C-type lectin domain containing 5A [Source:HGNC Symbol;Acc:HGNC:2054]	23601	Q9NY25;A4D1U7	GO:0001819//positive regulation of cytokine production;GO:0002076//osteoblast development;GO:0002076//osteoblast development;GO:0002376//immune system process;GO:0006968//cellular defense response;GO:0007165//signal transduction;GO:0030099//myeloid cell differentiation;GO:0033033//negative regulation of myeloid cell apoptotic process;GO:0043066//negative regulation of apoptotic process;GO:0043066…	GO:0005829//cytosol;GO:0005886//plasma membrane;GO:0005886//plasma membrane;GO:0005886//plasma membrane;GO:0005887//integral component of plasma membrane;GO:0009986//cell surface;GO:0009986//cell surface;GO:0016020//membrane;GO:0016021//integral component of membrane;GO:0035579//specific granule membrane;GO:0070821//tertiary granule membrane;GO:0016020//membrane;GO:0016021//integral component of …	GO:0001618//virus receptor activity;GO:0001618//virus receptor activity;GO:0001618//virus receptor activity;GO:0030246//carbohydrate binding;GO:0030246//carbohydrate binding;	-
ENSG00000164761	5.73516	1.04837	10.4219	9.94105	3.3134	4.333e-08	3.6839e-06	Up Regulation	8	118923557	118951885	-	2512	TNFRSF11B	GO:0001501;GO:0005125;GO:0005515;GO:0005515;GO:0005576;GO:0005576;GO:0005576;GO:0005615;GO:0005615;GO:0005886;GO:0006915;GO:0007165;GO:0007165;GO:0007165;GO:0007584;GO:0009410;GO:0010035;GO:0030198;GO:0031012;GO:0032026;GO:0038023;GO:0042489;GO:0042489;GO:0043235;GO:0043627;GO:0045671;GO:0045779;GO:0046685;GO:0110165;	K05148	-	S;T	2QVRT;35G1F;39DRB;3BI69;3CS8X;3J6EX;4855D;490JD;4MB4H;4MZWQ	TNF receptor superfamily member 11b [Source:HGNC Symbol;Acc:HGNC:11909]	4982	O00300	GO:0001501//skeletal system development;GO:0006915//apoptotic process;GO:0007165//signal transduction;GO:0007165//signal transduction;GO:0007165//signal transduction;GO:0007584//response to nutrient;GO:0009410//response to xenobiotic stimulus;GO:0010035//response to inorganic substance;GO:0030198//extracellular matrix organization;GO:0032026//response to magnesium ion;GO:0042489//negative regulat…	GO:0005576//extracellular region;GO:0005576//extracellular region;GO:0005576//extracellular region;GO:0005615//extracellular space;GO:0005615//extracellular space;GO:0005886//plasma membrane;GO:0031012//extracellular matrix;GO:0043235//receptor complex;GO:0110165//cellular anatomical entity;	GO:0005125//cytokine activity;GO:0005515//protein binding;GO:0005515//protein binding;GO:0038023//signaling receptor activity;	ko04380(Osteoclast differentiation);ko04060(Cytokine-cytokine receptor interaction)
ENSG00000109471	42.2716	4.48871	80.0546	17.8347	4.15661	5.17204e-08	4.35455e-06	Up Regulation	4	122451470	122456725	-	1119	IL2	GO:0001933;GO:0001934;GO:0002250;GO:0002366;GO:0002376;GO:0002639;GO:0002639;GO:0002903;GO:0005125;GO:0005125;GO:0005125;GO:0005125;GO:0005134;GO:0005134;GO:0005134;GO:0005134;GO:0005134;GO:0005134;GO:0005515;GO:0005576;GO:0005576;GO:0005576;GO:0005576;GO:0005615;GO:0005615;GO:0005615;GO:0006366;GO:0006955;GO:0006955;GO:0006955;GO:0007155;GO:0007186;GO:0007204;GO:0007205;GO:0007260;GO:0007267;GO:…	K05429	-	M;T	2RVR5;35PXE;3A26R;3BQCW;3D6FT;3JGSJ;48ED2;49B54;4MJ9Q;4MUQC	interleukin 2 [Source:HGNC Symbol;Acc:HGNC:6001]	3558	P60568;Q0GK43	GO:0001933//negative regulation of protein phosphorylation;GO:0001934//positive regulation of protein phosphorylation;GO:0002250//adaptive immune response;GO:0002366//leukocyte activation involved in immune response;GO:0002376//immune system process;GO:0002639//positive regulation of immunoglobulin production;GO:0002639//positive regulation of immunoglobulin production;GO:0002903//negative regula…	GO:0005576//extracellular region;GO:0005576//extracellular region;GO:0005576//extracellular region;GO:0005576//extracellular region;GO:0005615//extracellular space;GO:0005615//extracellular space;GO:0005615//extracellular space;	GO:0005125//cytokine activity;GO:0005125//cytokine activity;GO:0005125//cytokine activity;GO:0005125//cytokine activity;GO:0005134//interleukin-2 receptor binding;GO:0005134//interleukin-2 receptor binding;GO:0005134//interleukin-2 receptor binding;GO:0005134//interleukin-2 receptor binding;GO:0005134//interleukin-2 receptor binding;GO:0005134//interleukin-2 receptor binding;GO:0005515//protein b…	ko05332(Graft-versus-host disease);ko05330(Allograft rejection);ko05321(Inflammatory bowel disease);ko05320(Autoimmune thyroid disease);ko05200(Pathways in cancer);ko05171(Coronavirus disease - COVID-19);ko05166(Human T-cell leukemia virus 1 infection);ko05162(Measles);ko05142(Chagas disease);ko05135(Yersinia infection);ko04940(Type I diabetes mellitus);ko04672(Intestinal immune network for IgA p…
ENSG00000108821	176.221	82.5032	269.939	3.27187	1.71011	5.66714e-08	4.74835e-06	Up Regulation	17	50184101	50201632	-	9007	COL1A1	GO:0001501;GO:0001501;GO:0001501;GO:0001501;GO:0001503;GO:0001503;GO:0001568;GO:0001568;GO:0001568;GO:0001649;GO:0001957;GO:0001958;GO:0002020;GO:0005201;GO:0005201;GO:0005201;GO:0005201;GO:0005515;GO:0005515;GO:0005515;GO:0005576;GO:0005576;GO:0005576;GO:0005581;GO:0005581;GO:0005584;GO:0005584;GO:0005584;GO:0005584;GO:0005584;GO:0005615;GO:0005615;GO:0005615;GO:0005615;GO:0005737;GO:0005737;GO:…	K06236	-	W;D	KOG3544;35NX2;38CJN;3BAFZ;3CU1R;3JEW3;487SA;494VH;4MH7V;4N21V	collagen type I alpha 1 chain [Source:HGNC Symbol;Acc:HGNC:2197]	1277	P02452	GO:0001501//skeletal system development;GO:0001501//skeletal system development;GO:0001501//skeletal system development;GO:0001501//skeletal system development;GO:0001503//ossification;GO:0001503//ossification;GO:0001568//blood vessel development;GO:0001568//blood vessel development;GO:0001568//blood vessel development;GO:0001649//osteoblast differentiation;GO:0001957//intramembranous ossificatio…	GO:0005576//extracellular region;GO:0005576//extracellular region;GO:0005576//extracellular region;GO:0005581//collagen trimer;GO:0005581//collagen trimer;GO:0005584//collagen type I trimer;GO:0005584//collagen type I trimer;GO:0005584//collagen type I trimer;GO:0005584//collagen type I trimer;GO:0005584//collagen type I trimer;GO:0005615//extracellular space;GO:0005615//extracellular space;GO:00…	GO:0002020//protease binding;GO:0005201//extracellular matrix structural constituent;GO:0005201//extracellular matrix structural constituent;GO:0005201//extracellular matrix structural constituent;GO:0005201//extracellular matrix structural constituent;GO:0005515//protein binding;GO:0005515//protein binding;GO:0005515//protein binding;GO:0030020//extracellular matrix structural constituent confer…	ko05415(Diabetic cardiomyopathy);ko05205(Proteoglycans in cancer);ko05165(Human papillomavirus infection);ko05146(Amoebiasis);ko04974(Protein digestion and absorption);ko04933(AGE-RAGE signaling pathway in diabetic complications);ko04926(Relaxin signaling pathway);ko04611(Platelet activation);ko04512(ECM-receptor interaction);ko04510(Focal adhesion);ko04151(PI3K-Akt signaling pathway)
ENSG00000162711	97.4178	54.1997	140.636	2.59477	1.37561	6.65278e-08	5.54739e-06	Up Regulation	1	247416156	247449108	+	4753	NLRP3	GO:0005515;GO:0005515;GO:0002526;GO:0002720;GO:0002830;GO:0005515;GO:0005634;GO:0005737;GO:0006919;GO:0006954;GO:0032731;GO:0032736;GO:0032753;GO:0032754;GO:0043565;GO:0044546;GO:0045630;GO:0045944;GO:0050727;GO:0050830;GO:0051607;GO:0061702;GO:0071222;GO:0071224;GO:0072559;GO:0140297;GO:2000321;GO:2000553;GO:0005515;GO:0005515;GO:0005515;GO:0005515;	K12800	-	S;K;L	2SBIG;35B0F;393V2;3BCM1;3D37D;3J1HF;486FX;48Z7X;4MAY9;4MVBW	NLR family pyrin domain containing 3 [Source:HGNC Symbol;Acc:HGNC:16400]	114548	Q96P20	GO:0002526//acute inflammatory response;GO:0002720//positive regulation of cytokine production involved in immune response;GO:0002830//positive regulation of type 2 immune response;GO:0006919//activation of cysteine-type endopeptidase activity involved in apoptotic process;GO:0006954//inflammatory response;GO:0032731//positive regulation of interleukin-1 beta production;GO:0032736//positive regul…	GO:0005634//nucleus;GO:0005737//cytoplasm;GO:0061702//inflammasome complex;GO:0072559//NLRP3 inflammasome complex;	GO:0005515//protein binding;GO:0005515//protein binding;GO:0005515//protein binding;GO:0043565//sequence-specific DNA binding;GO:0140297//DNA-binding transcription factor binding;GO:0005515//protein binding;GO:0005515//protein binding;GO:0005515//protein binding;GO:0005515//protein binding;	ko05417(Lipid and atherosclerosis);ko05171(Coronavirus disease - COVID-19);ko05164(Influenza A);ko05135(Yersinia infection);ko05133(Pertussis);ko05132(Salmonella infection);ko05131(Shigellosis);ko05130(Pathogenic Escherichia coli infection);ko04625(C-type lectin receptor signaling pathway);ko04621(NOD-like receptor signaling pathway);ko04217(Necroptosis)
ENSG00000114541	265.897	162.114	369.679	2.28036	1.18926	8.13098e-08	6.74755e-06	Up Regulation	3	69168782	69542583	-	11201	FRMD4B	GO:0001726;GO:0005615;GO:0005737;GO:0005737;GO:0005856;GO:0005856;GO:0005856;GO:0005912;GO:0005912;GO:0005912;GO:0005923;GO:0005923;GO:0005923;GO:0030054;GO:0090162;GO:0005737;GO:0005737;GO:0005856;GO:0005856;GO:0005856;GO:0005856;GO:0005856;GO:0005856;GO:0005856;GO:0005856;GO:0005856;GO:0005856;GO:0005856;GO:0005856;	K23970	-	S;O	KOG3529;35A13;38EVQ;3BGX0;3CTA0;3J925;483KT;48ZV8;4M6KI;4MUXP	FERM domain containing 4B [Source:HGNC Symbol;Acc:HGNC:24886]	23150	Q9Y2L6;B3KNA2;Q6PEW6	GO:0090162//establishment of epithelial cell polarity;	GO:0001726//ruffle;GO:0005615//extracellular space;GO:0005737//cytoplasm;GO:0005737//cytoplasm;GO:0005856//cytoskeleton;GO:0005856//cytoskeleton;GO:0005856//cytoskeleton;GO:0005912//adherens junction;GO:0005912//adherens junction;GO:0005912//adherens junction;GO:0005923//bicellular tight junction;GO:0005923//bicellular tight junction;GO:0005923//bicellular tight junction;GO:0030054//cell junction…	-	-
ENSG00000174145	4.64608	0.355546	8.93661	25.1349	4.65162	9.32117e-08	7.53892e-06	Up Regulation	4	37244743	37449463	+	7800	NWD2	GO:0005515;	K24734	-	S;B;U	KOG3602;35JKK;38E5W;3BA5T;3CUIR;3JEBA;487NU;4939S;4MF2K;4N177	NACHT and WD repeat domain containing 2 [Source:HGNC Symbol;Acc:HGNC:29229]	57495	Q9ULI1	-	-	GO:0005515//protein binding;	-
ENSG00000119408	434.04	589.304	278.775	0.473057	-1.07991	9.34541e-08	7.53892e-06	Down Regulation	9	124257606	124353307	+	4433	NEK6	GO:0000166;GO:0000287;GO:0000922;GO:0001222;GO:0004672;GO:0004672;GO:0004674;GO:0004674;GO:0004674;GO:0004712;GO:0005515;GO:0005515;GO:0005524;GO:0005524;GO:0005524;GO:0005634;GO:0005654;GO:0005737;GO:0005813;GO:0005815;GO:0005829;GO:0005829;GO:0005856;GO:0005874;GO:0006468;GO:0006468;GO:0006468;GO:0006915;GO:0007049;GO:0007052;GO:0007059;GO:0007077;GO:0007346;GO:0016301;GO:0016310;GO:0016607;GO:…	K20875	EC:2.7.11.34	T;D	KOG0591;35IKA;38DMS;3BG2X;3CV3R;3JBFP;482R4;491B5;4MD7N;4N2DI	NIMA related kinase 6 [Source:HGNC Symbol;Acc:HGNC:7749]	10783	Q9HC98;A0A024R8A6	GO:0006468//protein phosphorylation;GO:0006468//protein phosphorylation;GO:0006468//protein phosphorylation;GO:0006915//apoptotic process;GO:0007049//cell cycle;GO:0007052//mitotic spindle organization;GO:0007059//chromosome segregation;GO:0007077//mitotic nuclear membrane disassembly;GO:0007346//regulation of mitotic cell cycle;GO:0016310//phosphorylation;GO:0018105//peptidyl-serine phosphorylat…	GO:0000922//spindle pole;GO:0005634//nucleus;GO:0005654//nucleoplasm;GO:0005737//cytoplasm;GO:0005813//centrosome;GO:0005815//microtubule organizing center;GO:0005829//cytosol;GO:0005829//cytosol;GO:0005856//cytoskeleton;GO:0005874//microtubule;GO:0016607//nuclear speck;GO:0032991//protein-containing complex;GO:0034451//centriolar satellite;GO:0000922//spindle pole;GO:0005634//nucleus;GO:0005654/…	GO:0000166//nucleotide binding;GO:0000287//magnesium ion binding;GO:0001222//transcription corepressor binding;GO:0004672//protein kinase activity;GO:0004672//protein kinase activity;GO:0004674//protein serine/threonine kinase activity;GO:0004674//protein serine/threonine kinase activity;GO:0004674//protein serine/threonine kinase activity;GO:0004712//protein serine/threonine/tyrosine kinase acti…	-
ENSG00000142405	63.2999	93.6204	32.9794	0.352268	-1.50526	9.60007e-08	7.7085e-06	Down Regulation	19	53793741	53824403	-	4959	NLRP12	GO:0000166;GO:0001818;GO:0005515;GO:0005515;GO:0005515;GO:0005515;GO:0005515;GO:0005524;GO:0005737;GO:0005737;GO:0006919;GO:0007165;GO:0008656;GO:0009968;GO:0031953;GO:0032088;GO:0032661;GO:0032692;GO:0032715;GO:0032731;GO:0036336;GO:0038061;GO:0043122;GO:0043124;GO:0043124;GO:0043281;GO:0043281;GO:0045345;GO:0045345;GO:0045751;GO:0050728;GO:0050728;GO:0050729;GO:0070371;GO:0070373;GO:0071345;GO:…	K20865	-	S;Z	2QS9E;358XX;39UR8;3BP7R;3D1X6;3JNSI;48B5V;49N69;4MBKK;4MY8M	NLR family pyrin domain containing 12 [Source:HGNC Symbol;Acc:HGNC:22938]	91662	P59046	GO:0001818//negative regulation of cytokine production;GO:0006919//activation of cysteine-type endopeptidase activity involved in apoptotic process;GO:0007165//signal transduction;GO:0009968//negative regulation of signal transduction;GO:0031953//negative regulation of protein autophosphorylation;GO:0032088//negative regulation of NF-kappaB transcription factor activity;GO:0032661//regulation of …	GO:0005737//cytoplasm;GO:0005737//cytoplasm;GO:0005737//cytoplasm;GO:0005737//cytoplasm;GO:0005737//cytoplasm;GO:0005737//cytoplasm;	GO:0000166//nucleotide binding;GO:0005515//protein binding;GO:0005515//protein binding;GO:0005515//protein binding;GO:0005515//protein binding;GO:0005515//protein binding;GO:0005524//ATP binding;GO:0008656//cysteine-type endopeptidase activator activity involved in apoptotic process;GO:0000166//nucleotide binding;GO:0005515//protein binding;GO:0005515//protein binding;GO:0005515//protein binding;…	ko04621(NOD-like receptor signaling pathway)
ENSG00000175130	809.162	1082.91	535.415	0.494423	-1.01618	9.66593e-08	7.72562e-06	Down Regulation	1	32333839	32336233	-	1546	MARCKSL1	GO:0003779;GO:0005515;GO:0005516;GO:0005516;GO:0005516;GO:0005737;GO:0005737;GO:0005856;GO:0005886;GO:0005886;GO:0005886;GO:0007015;GO:0007417;GO:0008283;GO:0008284;GO:0016020;GO:0051015;GO:0070062;	K13536	-	S	2RYXK;35CAI;38FNY;3BJ31;3D4JF;3J1P2;48861;49646;4M9WG;4MX9S	MARCKS like 1 [Source:HGNC Symbol;Acc:HGNC:7142]	65108	P49006	GO:0007015//actin filament organization;GO:0007417//central nervous system development;GO:0008283//cell population proliferation;GO:0008284//positive regulation of cell population proliferation;	GO:0005737//cytoplasm;GO:0005737//cytoplasm;GO:0005856//cytoskeleton;GO:0005886//plasma membrane;GO:0005886//plasma membrane;GO:0005886//plasma membrane;GO:0016020//membrane;GO:0070062//extracellular exosome;	GO:0003779//actin binding;GO:0005515//protein binding;GO:0005516//calmodulin binding;GO:0005516//calmodulin binding;GO:0005516//calmodulin binding;GO:0051015//actin filament binding;	ko05140(Leishmaniasis);ko04666(Fc gamma R-mediated phagocytosis)
ENSG00000011600	737.987	1094.6	381.378	0.348419	-1.52111	1.03465e-07	8.23161e-06	Down Regulation	19	35904401	35908295	-	907	TYROBP	GO:0005886;GO:0005886;GO:0016020;GO:0016021;GO:0005886;GO:0016020;GO:0016021;GO:0002222;GO:0002223;GO:0002274;GO:0002282;GO:0002282;GO:0002282;GO:0002283;GO:0002376;GO:0005102;GO:0005102;GO:0005102;GO:0005102;GO:0005515;GO:0005515;GO:0005886;GO:0005886;GO:0005886;GO:0005887;GO:0005887;GO:0006968;GO:0007165;GO:0009986;GO:0009986;GO:0010628;GO:0016020;GO:0016021;GO:0016021;GO:0030036;GO:0030316;GO:…	K07992	-	S;T	2SCVI;35QHX;3AD10;3BVF1;3D88M;3JHGW;48FA5;49C7C;4MK01;4N76X	transmembrane immune signaling adaptor TYROBP [Source:HGNC Symbol;Acc:HGNC:12449]	7305	O43914	GO:0002222//stimulatory killer cell immunoglobulin-like receptor signaling pathway;GO:0002223//stimulatory C-type lectin receptor signaling pathway;GO:0002274//myeloid leukocyte activation;GO:0002282//microglial cell activation involved in immune response;GO:0002282//microglial cell activation involved in immune response;GO:0002282//microglial cell activation involved in immune response;GO:000228…	GO:0005886//plasma membrane;GO:0005886//plasma membrane;GO:0016020//membrane;GO:0016021//integral component of membrane;GO:0005886//plasma membrane;GO:0016020//membrane;GO:0016021//integral component of membrane;GO:0005886//plasma membrane;GO:0005886//plasma membrane;GO:0005886//plasma membrane;GO:0005887//integral component of plasma membrane;GO:0005887//integral component of plasma membrane;GO:…	GO:0005102//signaling receptor binding;GO:0005102//signaling receptor binding;GO:0005102//signaling receptor binding;GO:0005102//signaling receptor binding;GO:0005515//protein binding;GO:0005515//protein binding;GO:0042802//identical protein binding;GO:0042803//protein homodimerization activity;GO:0046872//metal ion binding;GO:0005102//signaling receptor binding;GO:0005102//signaling receptor bin…	ko04650(Natural killer cell mediated cytotoxicity);ko04380(Osteoclast differentiation)
ENSG00000198796	28.4943	14.6655	42.3232	2.88591	1.52902	1.0922e-07	8.64979e-06	Up Regulation	18	58481247	58629091	-	9565	ALPK2	GO:0003007;GO:0003308;GO:0004674;GO:0004674;GO:0004674;GO:0004674;GO:0004712;GO:0005524;GO:0005524;GO:0005886;GO:0006468;GO:0006468;GO:0010468;GO:0016020;GO:0016301;GO:0016310;GO:0016323;GO:0016740;GO:0030010;GO:0042981;GO:0055013;GO:0106310;GO:1905223;	K08868	-	S;Z;T	2QPP5;35DMD;38D79;3BAYV;3CXKV;3JBF0;489S9;48X7H;4MGGW;4MYJ9	alpha kinase 2 [Source:HGNC Symbol;Acc:HGNC:20565]	115701	Q86TB3	GO:0003007//heart morphogenesis;GO:0003308//negative regulation of Wnt signaling pathway involved in heart development;GO:0006468//protein phosphorylation;GO:0006468//protein phosphorylation;GO:0010468//regulation of gene expression;GO:0016310//phosphorylation;GO:0030010//establishment of cell polarity;GO:0042981//regulation of apoptotic process;GO:0055013//cardiac muscle cell development;GO:1905…	GO:0005886//plasma membrane;GO:0016020//membrane;GO:0016323//basolateral plasma membrane;	GO:0004674//protein serine/threonine kinase activity;GO:0004674//protein serine/threonine kinase activity;GO:0004674//protein serine/threonine kinase activity;GO:0004674//protein serine/threonine kinase activity;GO:0004712//protein serine/threonine/tyrosine kinase activity;GO:0005524//ATP binding;GO:0005524//ATP binding;GO:0016301//kinase activity;GO:0016740//transferase activity;GO:0106310//prot…	-
ENSG00000106258	201.872	125.711	278.032	2.21167	1.14513	1.10629e-07	8.72156e-06	Up Regulation	7	99648194	99679998	-	9817	CYP3A5	GO:0002933;GO:0004497;GO:0004497;GO:0004497;GO:0004497;GO:0004497;GO:0005506;GO:0005506;GO:0005515;GO:0005783;GO:0005789;GO:0005789;GO:0006629;GO:0006805;GO:0008202;GO:0008202;GO:0008202;GO:0008210;GO:0008401;GO:0009822;GO:0016020;GO:0016491;GO:0016491;GO:0016705;GO:0016705;GO:0016712;GO:0016712;GO:0019825;GO:0020037;GO:0020037;GO:0042178;GO:0042572;GO:0042573;GO:0043231;GO:0043231;GO:0046222;GO:…	K17690	EC:1.14.14.1	Q;C	KOG0158;35E4R;38BTY;3BF8S;3CV2F;3J4KT;488IN;490UU;4M8DK;4N5T4	cytochrome P450 family 3 subfamily A member 5 [Source:HGNC Symbol;Acc:HGNC:2638]	1577	P20815	GO:0002933//lipid hydroxylation;GO:0006629//lipid metabolic process;GO:0006805//xenobiotic metabolic process;GO:0008202//steroid metabolic process;GO:0008202//steroid metabolic process;GO:0008202//steroid metabolic process;GO:0008210//estrogen metabolic process;GO:0009822//alkaloid catabolic process;GO:0042178//xenobiotic catabolic process;GO:0042572//retinol metabolic process;GO:0042573//retinoi…	GO:0005783//endoplasmic reticulum;GO:0005789//endoplasmic reticulum membrane;GO:0005789//endoplasmic reticulum membrane;GO:0016020//membrane;GO:0043231//intracellular membrane-bounded organelle;GO:0043231//intracellular membrane-bounded organelle;GO:0005783//endoplasmic reticulum;GO:0005789//endoplasmic reticulum membrane;GO:0005789//endoplasmic reticulum membrane;GO:0016020//membrane;GO:0043231/…	GO:0004497//monooxygenase activity;GO:0004497//monooxygenase activity;GO:0004497//monooxygenase activity;GO:0004497//monooxygenase activity;GO:0004497//monooxygenase activity;GO:0005506//iron ion binding;GO:0005506//iron ion binding;GO:0005515//protein binding;GO:0008401//retinoic acid 4-hydroxylase activity;GO:0016491//oxidoreductase activity;GO:0016491//oxidoreductase activity;GO:0016705//oxido…	ko05204(Chemical carcinogenesis - DNA adducts);ko00982(Drug metabolism - cytochrome P450);ko00980(Metabolism of xenobiotics by cytochrome P450);ko00830(Retinol metabolism);ko00140(Steroid hormone biosynthesis)
ENSG00000165474	757.479	258.658	1256.3	4.85699	2.28006	1.3016e-07	1.02063e-05	Up Regulation	13	20187463	20192938	-	2474	GJB2	GO:0005243;GO:0005243;GO:0005243;GO:0005509;GO:0005515;GO:0005793;GO:0005886;GO:0005886;GO:0005886;GO:0005887;GO:0005921;GO:0005921;GO:0005922;GO:0005922;GO:0005922;GO:0007154;GO:0007154;GO:0007267;GO:0007267;GO:0007605;GO:0010644;GO:0016020;GO:0016021;GO:0016264;GO:0030054;GO:0042802;GO:0046872;GO:0055085;GO:0055085;GO:1903763;GO:1990349;GO:1990349;GO:0002931;GO:0005243;GO:0005243;GO:0005243;GO:…	K07621	-	S;T;U	2QWM8;359A2;38I4N;3BI5Y;3CU3M;3JAAM;48393;48X7W;4MH5Q;4MX4R	gap junction protein beta 2 [Source:HGNC Symbol;Acc:HGNC:4284]	2706	P29033;H9U1J4	GO:0007154//cell communication;GO:0007154//cell communication;GO:0007267//cell-cell signaling;GO:0007267//cell-cell signaling;GO:0007605//sensory perception of sound;GO:0010644//cell communication by electrical coupling;GO:0016264//gap junction assembly;GO:0055085//transmembrane transport;GO:0055085//transmembrane transport;GO:1990349//gap junction-mediated intercellular transport;GO:1990349//gap…	GO:0005793//endoplasmic reticulum-Golgi intermediate compartment;GO:0005886//plasma membrane;GO:0005886//plasma membrane;GO:0005886//plasma membrane;GO:0005887//integral component of plasma membrane;GO:0005921//gap junction;GO:0005921//gap junction;GO:0005922//connexin complex;GO:0005922//connexin complex;GO:0005922//connexin complex;GO:0016020//membrane;GO:0016021//integral component of membrane…	GO:0005243//gap junction channel activity;GO:0005243//gap junction channel activity;GO:0005243//gap junction channel activity;GO:0005509//calcium ion binding;GO:0005515//protein binding;GO:0042802//identical protein binding;GO:0046872//metal ion binding;GO:1903763//gap junction channel activity involved in cell communication by electrical coupling;GO:0005243//gap junction channel activity;GO:0005…	-
ENSG00000173918	371.803	154.231	589.374	3.82137	1.93409	1.46175e-07	1.13689e-05	Up Regulation	17	79022814	79049788	+	4755	C1QTNF1	GO:0005515;GO:0005576;GO:0005515;GO:0005515;GO:0005515;GO:0005518;GO:0005576;GO:0005581;GO:0005615;GO:0005615;GO:0005887;GO:0007204;GO:0010544;GO:0010628;GO:0090331;GO:2000860;GO:0005515;GO:0005515;GO:0005515;GO:0005518;GO:0005576;GO:0005581;GO:0005615;GO:0005615;GO:0005887;GO:0007204;GO:0010544;GO:0010628;GO:0090331;GO:2000860;GO:0005515;GO:0005515;GO:0005515;GO:0005518;GO:0005576;GO:0005581;GO:…	K19470	-	S;W	2QT5D;35DNI;38BMJ;3BAC1;3CVV5;3J8Q6;47ZRR;48WI1;4M8W4;4N09Q	C1q and TNF related 1 [Source:HGNC Symbol;Acc:HGNC:14324]	114897	Q9BXJ1	GO:0007204//positive regulation of cytosolic calcium ion concentration;GO:0010544//negative regulation of platelet activation;GO:0010628//positive regulation of gene expression;GO:0090331//negative regulation of platelet aggregation;GO:2000860//positive regulation of aldosterone secretion;GO:0007204//positive regulation of cytosolic calcium ion concentration;GO:0010544//negative regulation of pla…	GO:0005576//extracellular region;GO:0005576//extracellular region;GO:0005581//collagen trimer;GO:0005615//extracellular space;GO:0005615//extracellular space;GO:0005887//integral component of plasma membrane;GO:0005576//extracellular region;GO:0005581//collagen trimer;GO:0005615//extracellular space;GO:0005615//extracellular space;GO:0005887//integral component of plasma membrane;GO:0005576//extr…	GO:0005515//protein binding;GO:0005515//protein binding;GO:0005515//protein binding;GO:0005515//protein binding;GO:0005518//collagen binding;GO:0005515//protein binding;GO:0005515//protein binding;GO:0005515//protein binding;GO:0005518//collagen binding;GO:0005515//protein binding;GO:0005515//protein binding;GO:0005515//protein binding;GO:0005518//collagen binding;GO:0042802//identical protein bi…	-
ENSG00000250510	14.4271	23.4598	5.39452	0.229948	-2.12062	1.81621e-07	1.38768e-05	Down Regulation	12	6821624	6829972	+	3216	GPR162	GO:0004930;GO:0004930;GO:0004930;GO:0005515;GO:0005886;GO:0007165;GO:0007186;GO:0007186;GO:0007186;GO:0016020;GO:0016021;GO:0016021;GO:0016021;GO:0004930;GO:0004930;GO:0004930;GO:0005515;GO:0005886;GO:0007165;GO:0007186;GO:0007186;GO:0007186;GO:0016020;GO:0016021;GO:0016021;GO:0016021;GO:0004930;GO:0004930;GO:0007186;GO:0007186;GO:0016021;GO:0016021;GO:0004930;GO:0004930;GO:0007186;GO:0007186;GO:…	K08440	-	S;T	2QVAA;35FZF;38F1M;3BAYC;3CR5B;3J3TK;4825U;48VFW;4MDY9;4N8DX	G protein-coupled receptor 162 [Source:HGNC Symbol;Acc:HGNC:16693]	27239	Q16538;A0A0I9QPQ8	GO:0007165//signal transduction;GO:0007186//G protein-coupled receptor signaling pathway;GO:0007186//G protein-coupled receptor signaling pathway;GO:0007186//G protein-coupled receptor signaling pathway;GO:0007165//signal transduction;GO:0007186//G protein-coupled receptor signaling pathway;GO:0007186//G protein-coupled receptor signaling pathway;GO:0007186//G protein-coupled receptor signaling p…	GO:0005886//plasma membrane;GO:0016020//membrane;GO:0016021//integral component of membrane;GO:0016021//integral component of membrane;GO:0016021//integral component of membrane;GO:0005886//plasma membrane;GO:0016020//membrane;GO:0016021//integral component of membrane;GO:0016021//integral component of membrane;GO:0016021//integral component of membrane;GO:0016021//integral component of membrane;…	GO:0004930//G protein-coupled receptor activity;GO:0004930//G protein-coupled receptor activity;GO:0004930//G protein-coupled receptor activity;GO:0005515//protein binding;GO:0004930//G protein-coupled receptor activity;GO:0004930//G protein-coupled receptor activity;GO:0004930//G protein-coupled receptor activity;GO:0005515//protein binding;GO:0004930//G protein-coupled receptor activity;GO:0004…	-
ENSG00000197632	47025.7	25837.4	68214.1	2.64013	1.40061	2.18547e-07	1.66249e-05	Up Regulation	18	63871692	63903888	+	2741	SERPINB2	GO:0004867;GO:0004867;GO:0005615;GO:0005615;GO:0010951;GO:0043066;GO:0043066;GO:0004867;GO:0004867;GO:0004867;GO:0004867;GO:0004867;GO:0005576;GO:0005576;GO:0005615;GO:0005615;GO:0005615;GO:0005615;GO:0005737;GO:0005886;GO:0010466;GO:0010951;GO:0030414;GO:0042730;GO:0043066;GO:0043066;GO:0043066;GO:0001533;GO:0004867;GO:0004867;GO:0004867;GO:0004867;GO:0004867;GO:0005576;GO:0005576;GO:0005615;GO:…	K19821	-	O;V	KOG2392;35GPC;38GMH;3BK0V;3D5RY;3J79Z;488HZ;48WJU;4MI11;4MSZD	serpin family B member 2 [Source:HGNC Symbol;Acc:HGNC:8584]	5055	P05120	GO:0010951//negative regulation of endopeptidase activity;GO:0043066//negative regulation of apoptotic process;GO:0043066//negative regulation of apoptotic process;GO:0010466//negative regulation of peptidase activity;GO:0010951//negative regulation of endopeptidase activity;GO:0042730//fibrinolysis;GO:0043066//negative regulation of apoptotic process;GO:0043066//negative regulation of apoptotic …	GO:0005615//extracellular space;GO:0005615//extracellular space;GO:0005576//extracellular region;GO:0005576//extracellular region;GO:0005615//extracellular space;GO:0005615//extracellular space;GO:0005615//extracellular space;GO:0005615//extracellular space;GO:0005737//cytoplasm;GO:0005886//plasma membrane;GO:0001533//cornified envelope;GO:0005576//extracellular region;GO:0005576//extracellular r…	GO:0004867//serine-type endopeptidase inhibitor activity;GO:0004867//serine-type endopeptidase inhibitor activity;GO:0004867//serine-type endopeptidase inhibitor activity;GO:0004867//serine-type endopeptidase inhibitor activity;GO:0004867//serine-type endopeptidase inhibitor activity;GO:0004867//serine-type endopeptidase inhibitor activity;GO:0004867//serine-type endopeptidase inhibitor activity;…	ko04610(Complement and coagulation cascades)
ENSG00000143344	451.634	640.954	262.314	0.409256	-1.28892	2.24362e-07	1.69927e-05	Down Regulation	1	183636085	183928532	+	5306	RGL1	GO:0005085;GO:0005085;GO:0005085;GO:0005085;GO:0005515;GO:0005575;GO:0005829;GO:0005886;GO:0007165;GO:0007165;GO:0007264;GO:0007264;GO:0007264;GO:0007265;GO:0043547;GO:0005085;GO:0005085;GO:0005085;GO:0005085;GO:0005515;GO:0005575;GO:0005829;GO:0005886;GO:0007165;GO:0007165;GO:0007264;GO:0007264;GO:0007264;GO:0007265;GO:0043547;	K17635	-	T;K;L	KOG3629;35HG7;390HK;3BBBR;3CR6Z;3J6PV;47ZYX;498D1;4MD5B;4MZZ5	ral guanine nucleotide dissociation stimulator like 1 [Source:HGNC Symbol;Acc:HGNC:30281]	23179	Q9NZL6	GO:0007165//signal transduction;GO:0007165//signal transduction;GO:0007264//small GTPase mediated signal transduction;GO:0007264//small GTPase mediated signal transduction;GO:0007264//small GTPase mediated signal transduction;GO:0007265//Ras protein signal transduction;GO:0043547//positive regulation of GTPase activity;GO:0007165//signal transduction;GO:0007165//signal transduction;GO:0007264//sm…	GO:0005575//cellular_component;GO:0005829//cytosol;GO:0005886//plasma membrane;GO:0005575//cellular_component;GO:0005829//cytosol;GO:0005886//plasma membrane;	GO:0005085//guanyl-nucleotide exchange factor activity;GO:0005085//guanyl-nucleotide exchange factor activity;GO:0005085//guanyl-nucleotide exchange factor activity;GO:0005085//guanyl-nucleotide exchange factor activity;GO:0005515//protein binding;GO:0005085//guanyl-nucleotide exchange factor activity;GO:0005085//guanyl-nucleotide exchange factor activity;GO:0005085//guanyl-nucleotide exchange fa…	ko04014(Ras signaling pathway)
ENSG00000123689	3283.62	2102.37	4464.87	2.12373	1.0866	2.54608e-07	1.89091e-05	Up Regulation	1	209675412	209676390	+	876	G0S2	GO:0003674;GO:0005515;GO:0005515;GO:0005739;GO:0005739;GO:0005811;GO:0006915;GO:0097191;GO:0120162;GO:0120162;GO:2001238;GO:2001238;	-	-	S;U	2S7WP;35QYS;3A4DN;3BS3F;3D8AZ;3JHVC;48FWK;49CYI;4MJTQ;4N749	G0/G1 switch 2 [Source:HGNC Symbol;Acc:HGNC:30229]	50486	P27469	GO:0006915//apoptotic process;GO:0097191//extrinsic apoptotic signaling pathway;GO:0120162//positive regulation of cold-induced thermogenesis;GO:0120162//positive regulation of cold-induced thermogenesis;GO:2001238//positive regulation of extrinsic apoptotic signaling pathway;GO:2001238//positive regulation of extrinsic apoptotic signaling pathway;	GO:0005739//mitochondrion;GO:0005739//mitochondrion;GO:0005811//lipid droplet;	GO:0003674//molecular_function;GO:0005515//protein binding;GO:0005515//protein binding;	-
ENSG00000162493	64.4314	103.115	25.7473	0.249693	-2.00177	2.6447e-07	1.9519e-05	Down Regulation	1	13583465	13617957	+	3707	PDPN	GO:0000902;GO:0001726;GO:0001946;GO:0005102;GO:0005102;GO:0005515;GO:0005515;GO:0005737;GO:0005739;GO:0005829;GO:0005886;GO:0005886;GO:0005886;GO:0005887;GO:0007266;GO:0007266;GO:0008285;GO:0008360;GO:0010718;GO:0010718;GO:0016020;GO:0016021;GO:0016323;GO:0016323;GO:0016324;GO:0016324;GO:0016477;GO:0019956;GO:0019956;GO:0030027;GO:0030027;GO:0030054;GO:0030054;GO:0030168;GO:0030175;GO:0030175;GO:…	K16778	-	S;T;P	2QRWU;35Q8X;3A3D9;3BQUG;3D75D;3JH1C;48EVB;49BTP;4MJGS;4MTFN	podoplanin [Source:HGNC Symbol;Acc:HGNC:29602]	10630	Q86YL7	GO:0000902//cell morphogenesis;GO:0001946//lymphangiogenesis;GO:0007266//Rho protein signal transduction;GO:0007266//Rho protein signal transduction;GO:0008285//negative regulation of cell population proliferation;GO:0008360//regulation of cell shape;GO:0010718//positive regulation of epithelial to mesenchymal transition;GO:0010718//positive regulation of epithelial to mesenchymal transition;GO:0…	GO:0001726//ruffle;GO:0005737//cytoplasm;GO:0005739//mitochondrion;GO:0005829//cytosol;GO:0005886//plasma membrane;GO:0005886//plasma membrane;GO:0005886//plasma membrane;GO:0005887//integral component of plasma membrane;GO:0016020//membrane;GO:0016021//integral component of membrane;GO:0016323//basolateral plasma membrane;GO:0016323//basolateral plasma membrane;GO:0016324//apical plasma membrane…	GO:0005102//signaling receptor binding;GO:0005102//signaling receptor binding;GO:0005515//protein binding;GO:0005515//protein binding;GO:0019956//chemokine binding;GO:0019956//chemokine binding;GO:0051087//chaperone binding;GO:0051087//chaperone binding;GO:0005102//signaling receptor binding;GO:0005102//signaling receptor binding;GO:0005515//protein binding;GO:0005515//protein binding;GO:0019956/…	-
ENSG00000148180	374.95	559.432	190.468	0.340466	-1.55442	2.7536e-07	2.00666e-05	Down Regulation	9	121207794	121332843	+	11057	GSN	GO:0002102;GO:0003779;GO:0005509;GO:0005509;GO:0005509;GO:0005509;GO:0005515;GO:0005515;GO:0005546;GO:0005576;GO:0005576;GO:0005576;GO:0005615;GO:0005615;GO:0005634;GO:0005737;GO:0005737;GO:0005829;GO:0005829;GO:0005856;GO:0005886;GO:0005925;GO:0006911;GO:0007417;GO:0008154;GO:0010628;GO:0014891;GO:0015629;GO:0015629;GO:0016528;GO:0030030;GO:0030031;GO:0030041;GO:0030042;GO:0030478;GO:0030864;GO:…	K05768	-	S;Z	KOG0443;35GYU;38BDF;3B9RZ;3CXQR;3J3KW;480U9;48XA5;4MGV0;4N15Y	gelsolin [Source:HGNC Symbol;Acc:HGNC:4620]	2934	P06396;A0A384MEF1	GO:0006911//phagocytosis, engulfment;GO:0007417//central nervous system development;GO:0008154//actin polymerization or depolymerization;GO:0010628//positive regulation of gene expression;GO:0014891//striated muscle atrophy;GO:0030030//cell projection organization;GO:0030031//cell projection assembly;GO:0030041//actin filament polymerization;GO:0030042//actin filament depolymerization;GO:0031648/…	GO:0002102//podosome;GO:0005576//extracellular region;GO:0005576//extracellular region;GO:0005576//extracellular region;GO:0005615//extracellular space;GO:0005615//extracellular space;GO:0005634//nucleus;GO:0005737//cytoplasm;GO:0005737//cytoplasm;GO:0005829//cytosol;GO:0005829//cytosol;GO:0005856//cytoskeleton;GO:0005886//plasma membrane;GO:0005925//focal adhesion;GO:0015629//actin cytoskeleton;…	GO:0003779//actin binding;GO:0005509//calcium ion binding;GO:0005509//calcium ion binding;GO:0005509//calcium ion binding;GO:0005509//calcium ion binding;GO:0005515//protein binding;GO:0005515//protein binding;GO:0005546//phosphatidylinositol-4,5-bisphosphate binding;GO:0036313//phosphatidylinositol 3-kinase catalytic subunit binding;GO:0045159//myosin II binding;GO:0046872//metal ion binding;GO:…	ko05203(Viral carcinogenesis);ko04810(Regulation of actin cytoskeleton);ko04666(Fc gamma R-mediated phagocytosis)
ENSG00000105711	340.943	146.806	535.08	3.6448	1.86584	2.90503e-07	2.09937e-05	Up Regulation	19	35030470	35040449	+	8200	SCN1B	GO:0001518;GO:0001518;GO:0001518;GO:0001518;GO:0001518;GO:0005244;GO:0005248;GO:0005272;GO:0005515;GO:0005576;GO:0005886;GO:0005886;GO:0005887;GO:0006811;GO:0006814;GO:0006814;GO:0006814;GO:0007155;GO:0007411;GO:0010765;GO:0010976;GO:0014704;GO:0016020;GO:0016021;GO:0017080;GO:0017080;GO:0017080;GO:0017080;GO:0019227;GO:0019871;GO:0019871;GO:0021966;GO:0030315;GO:0030424;GO:0033268;GO:0034765;GO:…	K04845	-	W;P	2R0UM;35RMX;39HZA;3CMSR;3DE49;3JJ3Z;48ID7;49FPG;4MRJI	sodium voltage-gated channel beta subunit 1 [Source:HGNC Symbol;Acc:HGNC:10586]	6324	Q07699	GO:0006811//ion transport;GO:0006814//sodium ion transport;GO:0006814//sodium ion transport;GO:0006814//sodium ion transport;GO:0007155//cell adhesion;GO:0007411//axon guidance;GO:0010765//positive regulation of sodium ion transport;GO:0010976//positive regulation of neuron projection development;GO:0019227//neuronal action potential propagation;GO:0021966//corticospinal neuron axon guidance;GO:0…	GO:0001518//voltage-gated sodium channel complex;GO:0001518//voltage-gated sodium channel complex;GO:0001518//voltage-gated sodium channel complex;GO:0001518//voltage-gated sodium channel complex;GO:0001518//voltage-gated sodium channel complex;GO:0005576//extracellular region;GO:0005886//plasma membrane;GO:0005886//plasma membrane;GO:0005887//integral component of plasma membrane;GO:0014704//int…	GO:0005244//voltage-gated ion channel activity;GO:0005248//voltage-gated sodium channel activity;GO:0005272//sodium channel activity;GO:0005515//protein binding;GO:0017080//sodium channel regulator activity;GO:0017080//sodium channel regulator activity;GO:0017080//sodium channel regulator activity;GO:0017080//sodium channel regulator activity;GO:0019871//sodium channel inhibitor activity;GO:00198…	ko04261(Adrenergic signaling in cardiomyocytes)
ENSG00000133169	12.5717	5.43438	19.709	3.62673	1.85867	3.62486e-07	2.57662e-05	Up Regulation	X	103062651	103064171	-	795	BEX1	GO:0005102;GO:0005515;GO:0005634;GO:0005634;GO:0005667;GO:0005737;GO:0005737;GO:0007165;GO:0007399;GO:0030154;GO:0045944;GO:0051091;GO:0061629;	-	-	S;K	2RW3Y;35QPM;3AK3A;3BZUV;3D7NV;3JH3G;48ETG;49BHC;4MP86;4N6T9	brain expressed X-linked 1 [Source:HGNC Symbol;Acc:HGNC:1036]	55859	Q9HBH7	GO:0007165//signal transduction;GO:0007399//nervous system development;GO:0030154//cell differentiation;GO:0045944//positive regulation of transcription by RNA polymerase II;GO:0051091//positive regulation of DNA-binding transcription factor activity;	GO:0005634//nucleus;GO:0005634//nucleus;GO:0005667//transcription regulator complex;GO:0005737//cytoplasm;GO:0005737//cytoplasm;	GO:0005102//signaling receptor binding;GO:0005515//protein binding;GO:0061629//RNA polymerase II-specific DNA-binding transcription factor binding;	-
ENSG00000169194	25.8008	7.39576	44.2059	5.9772	2.57947	3.90537e-07	2.75344e-05	Up Regulation	5	132656263	132661110	+	2887	IL13	GO:0001774;GO:0002639;GO:0002639;GO:0005125;GO:0005126;GO:0005126;GO:0005144;GO:0005515;GO:0005576;GO:0005576;GO:0005576;GO:0005576;GO:0005576;GO:0005615;GO:0005615;GO:0005615;GO:0005737;GO:0006954;GO:0006954;GO:0006955;GO:0006955;GO:0007165;GO:0009612;GO:0009897;GO:0010155;GO:0010628;GO:0010628;GO:0030890;GO:0032496;GO:0032723;GO:0032733;GO:0033861;GO:0035094;GO:0042116;GO:0042531;GO:0043032;GO:…	K05435	-	S;T	2SZKX;35QMR;3AKDD;3C052;3D7V1;3JH5Q;48F8E;49C2U;4MJZW;4MY64	interleukin 13 [Source:HGNC Symbol;Acc:HGNC:5973]	3596	P35225	GO:0001774//microglial cell activation;GO:0002639//positive regulation of immunoglobulin production;GO:0002639//positive regulation of immunoglobulin production;GO:0006954//inflammatory response;GO:0006954//inflammatory response;GO:0006955//immune response;GO:0006955//immune response;GO:0007165//signal transduction;GO:0009612//response to mechanical stimulus;GO:0010155//regulation of proton trans…	GO:0005576//extracellular region;GO:0005576//extracellular region;GO:0005576//extracellular region;GO:0005576//extracellular region;GO:0005576//extracellular region;GO:0005615//extracellular space;GO:0005615//extracellular space;GO:0005615//extracellular space;GO:0005737//cytoplasm;GO:0009897//external side of plasma membrane;	GO:0005125//cytokine activity;GO:0005126//cytokine receptor binding;GO:0005126//cytokine receptor binding;GO:0005144//interleukin-13 receptor binding;GO:0005515//protein binding;	ko05321(Inflammatory bowel disease);ko05310(Asthma);ko05200(Pathways in cancer);ko04664(Fc epsilon RI signaling pathway);ko04658(Th1 and Th2 cell differentiation);ko04657(IL-17 signaling pathway);ko04630(JAK-STAT signaling pathway);ko04060(Cytokine-cytokine receptor interaction)
ENSG00000119139	32.6307	19.2818	45.9797	2.38462	1.25376	3.93822e-07	2.75902e-05	Up Regulation	9	69121264	69274615	+	15243	TJP2	GO:0005515;GO:0005923;GO:0005923;GO:0005515;GO:0005923;GO:0005923;GO:0005515;GO:0005886;GO:0005923;GO:0005923;GO:0005923;GO:0016020;GO:0070160;GO:0005515;GO:0005886;GO:0005923;GO:0005923;GO:0005923;GO:0016020;GO:0070160;GO:0004385;GO:0005515;GO:0005515;GO:0005515;GO:0005634;GO:0005634;GO:0005654;GO:0005829;GO:0005886;GO:0005886;GO:0005886;GO:0005886;GO:0005912;GO:0005923;GO:0005923;GO:0005923;GO:…	K06098	-	O;T	KOG3580;35MXM;38BH5;3BEZ5;3CW8I;3J6ZM;483CG;48ZHZ;4M6QH;4MT08	tight junction protein 2 [Source:HGNC Symbol;Acc:HGNC:11828]	9414	Q9UDY2	GO:0034109//homotypic cell-cell adhesion;GO:0035633//maintenance of blood-brain barrier;GO:0045216//cell-cell junction organization;GO:0046037//GMP metabolic process;GO:0046710//GDP metabolic process;GO:0050892//intestinal absorption;GO:0090557//establishment of endothelial intestinal barrier;GO:0090557//establishment of endothelial intestinal barrier;GO:0090559//regulation of membrane permeabili…	GO:0005923//bicellular tight junction;GO:0005923//bicellular tight junction;GO:0005923//bicellular tight junction;GO:0005923//bicellular tight junction;GO:0005886//plasma membrane;GO:0005923//bicellular tight junction;GO:0005923//bicellular tight junction;GO:0005923//bicellular tight junction;GO:0016020//membrane;GO:0070160//tight junction;GO:0005886//plasma membrane;GO:0005923//bicellular tight …	GO:0005515//protein binding;GO:0005515//protein binding;GO:0005515//protein binding;GO:0005515//protein binding;GO:0004385//guanylate kinase activity;GO:0005515//protein binding;GO:0005515//protein binding;GO:0005515//protein binding;GO:0019904//protein domain specific binding;GO:0030674//protein-macromolecule adaptor activity;GO:0045296//cadherin binding;GO:0050839//cell adhesion molecule bindin…	ko05110(Vibrio cholerae infection);ko04530(Tight junction)
ENSG00000183963	106.821	64.3518	149.291	2.31991	1.21407	4.36792e-07	3.04246e-05	Up Regulation	22	31064105	31104757	+	10242	SMTN	GO:0003779;GO:0005515;GO:0005737;GO:0005815;GO:0005856;GO:0005856;GO:0006939;GO:0007517;GO:0008307;GO:0015629;GO:0030036;GO:0031941;GO:0003779;GO:0005515;GO:0005737;GO:0005815;GO:0005856;GO:0005856;GO:0006939;GO:0007517;GO:0008307;GO:0015629;GO:0030036;GO:0031941;GO:0003779;GO:0005515;GO:0005515;GO:0005737;GO:0005815;GO:0005856;GO:0005856;GO:0006939;GO:0007517;GO:0008307;GO:0015629;GO:0030036;GO:…	-	-	Z	KOG4678;35NBT;39T4V;3BJGV;3CS2T;3JE3V;48BJ5;490FK;4MIRD;4MS3P	smoothelin [Source:HGNC Symbol;Acc:HGNC:11126]	6525	P53814	GO:0006939//smooth muscle contraction;GO:0007517//muscle organ development;GO:0030036//actin cytoskeleton organization;GO:0006939//smooth muscle contraction;GO:0007517//muscle organ development;GO:0030036//actin cytoskeleton organization;GO:0006939//smooth muscle contraction;GO:0007517//muscle organ development;GO:0030036//actin cytoskeleton organization;	GO:0005737//cytoplasm;GO:0005815//microtubule organizing center;GO:0005856//cytoskeleton;GO:0005856//cytoskeleton;GO:0015629//actin cytoskeleton;GO:0031941//filamentous actin;GO:0005737//cytoplasm;GO:0005815//microtubule organizing center;GO:0005856//cytoskeleton;GO:0005856//cytoskeleton;GO:0015629//actin cytoskeleton;GO:0031941//filamentous actin;GO:0005737//cytoplasm;GO:0005815//microtubule org…	GO:0003779//actin binding;GO:0005515//protein binding;GO:0008307//structural constituent of muscle;GO:0003779//actin binding;GO:0005515//protein binding;GO:0008307//structural constituent of muscle;GO:0003779//actin binding;GO:0005515//protein binding;GO:0005515//protein binding;GO:0008307//structural constituent of muscle;GO:0005515//protein binding;GO:0005515//protein binding;GO:0005515//protei…	-
ENSG00000158488	3.03369	6.06737	0	0	#NAME?	4.63583e-07	3.20334e-05	Down Regulation	1	158353696	158357553	+	2203	CD1E	GO:0000139;GO:0001916;GO:0002250;GO:0002376;GO:0005615;GO:0005730;GO:0005764;GO:0005768;GO:0005769;GO:0005770;GO:0005794;GO:0005794;GO:0005887;GO:0006955;GO:0008289;GO:0009897;GO:0016020;GO:0016021;GO:0030883;GO:0030884;GO:0043202;GO:0048006;GO:0048007;GO:0071723;GO:0000139;GO:0001916;GO:0002250;GO:0002376;GO:0005615;GO:0005730;GO:0005764;GO:0005768;GO:0005769;GO:0005770;GO:0005794;GO:0005794;GO:…	K06448	-	S	2SJH6;35IBZ;39Y92;3BHKT;3D32N;3J2QD;486DW;48XK6;4MIAN;4N4P9	CD1e molecule [Source:HGNC Symbol;Acc:HGNC:1638]	913	P15812;A2RRL5	GO:0001916//positive regulation of T cell mediated cytotoxicity;GO:0002250//adaptive immune response;GO:0002376//immune system process;GO:0006955//immune response;GO:0048006//antigen processing and presentation, endogenous lipid antigen via MHC class Ib;GO:0048007//antigen processing and presentation, exogenous lipid antigen via MHC class Ib;GO:0001916//positive regulation of T cell mediated cyto…	GO:0000139//Golgi membrane;GO:0005615//extracellular space;GO:0005730//nucleolus;GO:0005764//lysosome;GO:0005768//endosome;GO:0005769//early endosome;GO:0005770//late endosome;GO:0005794//Golgi apparatus;GO:0005794//Golgi apparatus;GO:0005887//integral component of plasma membrane;GO:0009897//external side of plasma membrane;GO:0016020//membrane;GO:0016021//integral component of membrane;GO:00432…	GO:0008289//lipid binding;GO:0030883//endogenous lipid antigen binding;GO:0030884//exogenous lipid antigen binding;GO:0071723//lipopeptide binding;GO:0008289//lipid binding;GO:0030883//endogenous lipid antigen binding;GO:0030884//exogenous lipid antigen binding;GO:0071723//lipopeptide binding;GO:0008289//lipid binding;GO:0030883//endogenous lipid antigen binding;GO:0030884//exogenous lipid antige…	ko05146(Amoebiasis);ko04640(Hematopoietic cell lineage);ko04530(Tight junction)
ENSG00000163395	198.118	67.1964	329.04	4.89668	2.29181	5.38638e-07	3.67801e-05	Up Regulation	1	201190824	201228952	+	12117	IGFN1	GO:0005515;GO:0005515;GO:0005634;GO:0005737;GO:0007156;GO:0007416;GO:0008150;GO:0010842;GO:0030018;GO:0045202;GO:0005515;GO:0005634;GO:0005737;GO:0007156;GO:0007416;GO:0008150;GO:0010842;GO:0030018;GO:0045202;GO:0005515;GO:0005515;GO:0005634;GO:0005737;GO:0007156;GO:0007416;GO:0008150;GO:0010842;GO:0030018;GO:0045202;	-	-	S;Z;T	KOG0613;35GA6;392CH;3BKR4;3CSGS;3J3KG;486SG;48VX6;4MHEA;4N3JQ	immunoglobulin like and fibronectin type III domain containing 1 [Source:HGNC Symbol;Acc:HGNC:24607]	91156	Q86VF2	GO:0007156//homophilic cell adhesion via plasma membrane adhesion molecules;GO:0007416//synapse assembly;GO:0008150//biological_process;GO:0010842//retina layer formation;GO:0007156//homophilic cell adhesion via plasma membrane adhesion molecules;GO:0007416//synapse assembly;GO:0008150//biological_process;GO:0010842//retina layer formation;GO:0007156//homophilic cell adhesion via plasma membrane …	GO:0005634//nucleus;GO:0005737//cytoplasm;GO:0030018//Z disc;GO:0045202//synapse;GO:0005634//nucleus;GO:0005737//cytoplasm;GO:0030018//Z disc;GO:0045202//synapse;GO:0005634//nucleus;GO:0005737//cytoplasm;GO:0030018//Z disc;GO:0045202//synapse;	GO:0005515//protein binding;GO:0005515//protein binding;GO:0005515//protein binding;GO:0005515//protein binding;GO:0005515//protein binding;	-
ENSG00000196878	516.319	286.161	746.478	2.6086	1.38327	5.57976e-07	3.79511e-05	Up Regulation	1	209614870	209652425	-	4647	LAMB3	GO:0005198;GO:0005201;GO:0005201;GO:0005515;GO:0005576;GO:0005576;GO:0005604;GO:0005604;GO:0005610;GO:0007155;GO:0008544;GO:0009887;GO:0009888;GO:0016477;GO:0034446;GO:0035987;GO:0043256;GO:0044877;GO:0050873;GO:0062023;GO:0070831;GO:0110165;GO:0005198;GO:0005201;GO:0005201;GO:0005515;GO:0005576;GO:0005576;GO:0005604;GO:0007155;GO:0008544;GO:0009887;GO:0009888;GO:0016477;GO:0034446;GO:0035987;GO:…	K06244	-	S;W	KOG0994;35F9Q;39R60;3BB64;3D4KS;3JD0W;482HR;49200;4MGNB;4N1JU	laminin subunit beta 3 [Source:HGNC Symbol;Acc:HGNC:6490]	3914	Q13751;A0A0S2Z3R6	GO:0007155//cell adhesion;GO:0008544//epidermis development;GO:0009887//animal organ morphogenesis;GO:0009888//tissue development;GO:0016477//cell migration;GO:0034446//substrate adhesion-dependent cell spreading;GO:0035987//endodermal cell differentiation;GO:0050873//brown fat cell differentiation;GO:0070831//basement membrane assembly;GO:0007155//cell adhesion;GO:0008544//epidermis development;…	GO:0005576//extracellular region;GO:0005576//extracellular region;GO:0005604//basement membrane;GO:0005604//basement membrane;GO:0005610//laminin-5 complex;GO:0043256//laminin complex;GO:0062023//collagen-containing extracellular matrix;GO:0110165//cellular anatomical entity;GO:0005576//extracellular region;GO:0005576//extracellular region;GO:0005604//basement membrane;GO:0043256//laminin complex…	GO:0005198//structural molecule activity;GO:0005201//extracellular matrix structural constituent;GO:0005201//extracellular matrix structural constituent;GO:0005515//protein binding;GO:0044877//protein-containing complex binding;GO:0005198//structural molecule activity;GO:0005201//extracellular matrix structural constituent;GO:0005201//extracellular matrix structural constituent;GO:0005515//protei…	ko05222(Small cell lung cancer);ko05200(Pathways in cancer);ko05165(Human papillomavirus infection);ko05146(Amoebiasis);ko05145(Toxoplasmosis);ko04512(ECM-receptor interaction);ko04510(Focal adhesion);ko04151(PI3K-Akt signaling pathway)
ENSG00000166670	462.519	28.9634	896.075	30.9382	4.95132	5.95924e-07	4.02168e-05	Up Regulation	11	102770502	102780628	-	1759	MMP10	GO:0004222;GO:0004222;GO:0004222;GO:0004222;GO:0004222;GO:0004222;GO:0004252;GO:0005576;GO:0005576;GO:0005615;GO:0006508;GO:0006508;GO:0006508;GO:0006508;GO:0008233;GO:0008237;GO:0008237;GO:0008237;GO:0008270;GO:0008270;GO:0008270;GO:0016787;GO:0022617;GO:0030198;GO:0030574;GO:0030574;GO:0030574;GO:0031012;GO:0031012;GO:0031012;GO:0046872;GO:0004222;GO:0004222;GO:0006508;GO:0006508;GO:0006508;GO:…	K01396	EC:3.4.24.22	O;M;W	KOG1565;35C61;38HNS;3BHFC;3CY36;3JE21;48283;48Y4Z;4M7BC;4MS7I	matrix metallopeptidase 10 [Source:HGNC Symbol;Acc:HGNC:7156]	4319	P09238	GO:0006508//proteolysis;GO:0006508//proteolysis;GO:0006508//proteolysis;GO:0006508//proteolysis;GO:0022617//extracellular matrix disassembly;GO:0030198//extracellular matrix organization;GO:0030574//collagen catabolic process;GO:0030574//collagen catabolic process;GO:0030574//collagen catabolic process;GO:0006508//proteolysis;GO:0006508//proteolysis;GO:0006508//proteolysis;	GO:0005576//extracellular region;GO:0005576//extracellular region;GO:0005615//extracellular space;GO:0031012//extracellular matrix;GO:0031012//extracellular matrix;GO:0031012//extracellular matrix;GO:0031012//extracellular matrix;GO:0031012//extracellular matrix;	GO:0004222//metalloendopeptidase activity;GO:0004222//metalloendopeptidase activity;GO:0004222//metalloendopeptidase activity;GO:0004222//metalloendopeptidase activity;GO:0004222//metalloendopeptidase activity;GO:0004222//metalloendopeptidase activity;GO:0004252//serine-type endopeptidase activity;GO:0008233//peptidase activity;GO:0008237//metallopeptidase activity;GO:0008237//metallopeptidase ac…	-
ENSG00000167600	21.8599	31.9107	11.8091	0.370067	-1.43414	6.09312e-07	4.09609e-05	Down Regulation	19	41193210	41207539	+	2713	CYP2S1	GO:0004497;GO:0004497;GO:0005506;GO:0005506;GO:0016020;GO:0016021;GO:0016705;GO:0016705;GO:0020037;GO:0020037;GO:0046872;GO:0004497;GO:0004497;GO:0004497;GO:0004796;GO:0004796;GO:0005506;GO:0005506;GO:0005515;GO:0005737;GO:0005783;GO:0005783;GO:0005789;GO:0005789;GO:0006082;GO:0006629;GO:0006631;GO:0006690;GO:0006693;GO:0006805;GO:0008392;GO:0008395;GO:0008401;GO:0016020;GO:0016491;GO:0016705;GO:…	K07420	EC:1.14.14.1	Q	KOG0156;35C0A;3AGXH;3BKBV;3D5IS;3JG8T;484KH;4987G;4M7E1;4N0BY	cytochrome P450 family 2 subfamily S member 1 [Source:HGNC Symbol;Acc:HGNC:15654]	29785	Q96SQ9	GO:0006082//organic acid metabolic process;GO:0006629//lipid metabolic process;GO:0006631//fatty acid metabolic process;GO:0006690//icosanoid metabolic process;GO:0006693//prostaglandin metabolic process;GO:0006805//xenobiotic metabolic process;GO:0019373//epoxygenase P450 pathway;GO:0042573//retinoic acid metabolic process;	GO:0016020//membrane;GO:0016021//integral component of membrane;GO:0005737//cytoplasm;GO:0005783//endoplasmic reticulum;GO:0005783//endoplasmic reticulum;GO:0005789//endoplasmic reticulum membrane;GO:0005789//endoplasmic reticulum membrane;GO:0016020//membrane;GO:0043231//intracellular membrane-bounded organelle;GO:0043231//intracellular membrane-bounded organelle;GO:0043231//intracellular membra…	GO:0004497//monooxygenase activity;GO:0004497//monooxygenase activity;GO:0005506//iron ion binding;GO:0005506//iron ion binding;GO:0016705//oxidoreductase activity, acting on paired donors, with incorporation or reduction of molecular oxygen;GO:0016705//oxidoreductase activity, acting on paired donors, with incorporation or reduction of molecular oxygen;GO:0020037//heme binding;GO:0020037//heme b…	ko00980(Metabolism of xenobiotics by cytochrome P450);ko00830(Retinol metabolism)
ENSG00000177706	162.03	266.6	57.461	0.215533	-2.21402	6.78765e-07	4.54536e-05	Down Regulation	7	192571	260772	+	5054	FAM20C	GO:0000166;GO:0001501;GO:0004674;GO:0004674;GO:0004674;GO:0004674;GO:0004674;GO:0004712;GO:0005509;GO:0005515;GO:0005515;GO:0005524;GO:0005576;GO:0005615;GO:0005615;GO:0005737;GO:0005788;GO:0005794;GO:0005794;GO:0006468;GO:0006468;GO:0006468;GO:0016301;GO:0016310;GO:0016740;GO:0016773;GO:0030145;GO:0030501;GO:0031214;GO:0036179;GO:0040036;GO:0043687;GO:0045669;GO:0046872;GO:0051174;GO:0070062;GO:…	K21958	EC:2.7.11.1	S;O;K	KOG3829;35F36;38D61;3BGWM;3CS74;3JES4;47YUT;48X7A;4MFG5;4N86P	FAM20C golgi associated secretory pathway kinase [Source:HGNC Symbol;Acc:HGNC:22140]	56975	Q8IXL6	GO:0001501//skeletal system development;GO:0006468//protein phosphorylation;GO:0006468//protein phosphorylation;GO:0006468//protein phosphorylation;GO:0016310//phosphorylation;GO:0030501//positive regulation of bone mineralization;GO:0031214//biomineral tissue development;GO:0036179//osteoclast maturation;GO:0040036//regulation of fibroblast growth factor receptor signaling pathway;GO:0043687//po…	GO:0005576//extracellular region;GO:0005615//extracellular space;GO:0005615//extracellular space;GO:0005737//cytoplasm;GO:0005788//endoplasmic reticulum lumen;GO:0005794//Golgi apparatus;GO:0005794//Golgi apparatus;GO:0070062//extracellular exosome;	GO:0000166//nucleotide binding;GO:0004674//protein serine/threonine kinase activity;GO:0004674//protein serine/threonine kinase activity;GO:0004674//protein serine/threonine kinase activity;GO:0004674//protein serine/threonine kinase activity;GO:0004674//protein serine/threonine kinase activity;GO:0004712//protein serine/threonine/tyrosine kinase activity;GO:0005509//calcium ion binding;GO:000551…	-
ENSG00000070614	176.304	255.268	97.3398	0.381324	-1.39091	6.82149e-07	4.55046e-05	Down Regulation	5	150485818	150558211	+	9510	NDST1	GO:0016020;GO:0016021;GO:0015016;GO:0015016;GO:0016020;GO:0016021;GO:0016787;GO:0016787;GO:0008146;GO:0015016;GO:0016787;GO:0000139;GO:0000139;GO:0000271;GO:0003279;GO:0003824;GO:0005515;GO:0005794;GO:0005794;GO:0006024;GO:0006477;GO:0006954;GO:0007507;GO:0007585;GO:0008146;GO:0008146;GO:0008146;GO:0008152;GO:0008283;GO:0008543;GO:0009887;GO:0015012;GO:0015012;GO:0015014;GO:0015014;GO:0015014;GO:…	K02576	-	O;U	KOG3703;35I5P;38FX2;3BAKF;3CVV0;3J667;47YW1;491W6;4MHI1;4MYZZ	N-deacetylase and N-sulfotransferase 1 [Source:HGNC Symbol;Acc:HGNC:7680]	3340	P52848;A8K8T3	GO:0000271//polysaccharide biosynthetic process;GO:0003279//cardiac septum development;GO:0006024//glycosaminoglycan biosynthetic process;GO:0006477//protein sulfation;GO:0006954//inflammatory response;GO:0007507//heart development;GO:0007585//respiratory gaseous exchange by respiratory system;GO:0008152//metabolic process;GO:0008283//cell population proliferation;GO:0008543//fibroblast growth fa…	GO:0016020//membrane;GO:0016021//integral component of membrane;GO:0016020//membrane;GO:0016021//integral component of membrane;GO:0000139//Golgi membrane;GO:0000139//Golgi membrane;GO:0005794//Golgi apparatus;GO:0005794//Golgi apparatus;GO:0016020//membrane;GO:0016021//integral component of membrane;GO:0032588//trans-Golgi network membrane;	GO:0015016//[heparan sulfate]-glucosamine N-sulfotransferase activity;GO:0015016//[heparan sulfate]-glucosamine N-sulfotransferase activity;GO:0016787//hydrolase activity;GO:0016787//hydrolase activity;GO:0008146//sulfotransferase activity;GO:0015016//[heparan sulfate]-glucosamine N-sulfotransferase activity;GO:0016787//hydrolase activity;GO:0003824//catalytic activity;GO:0005515//protein binding…	ko00534(Glycosaminoglycan biosynthesis - heparan sulfate / heparin)
ENSG00000124882	11960.5	5422.83	18498.2	3.41116	1.77026	7.14495e-07	4.74797e-05	Up Regulation	4	74365145	74388749	+	5713	EREG	GO:0001525;GO:0001550;GO:0001550;GO:0001556;GO:0001556;GO:0001819;GO:0001819;GO:0005154;GO:0005154;GO:0005154;GO:0005154;GO:0005154;GO:0005515;GO:0005515;GO:0005576;GO:0005576;GO:0005615;GO:0005615;GO:0005615;GO:0005615;GO:0005615;GO:0005886;GO:0005887;GO:0007143;GO:0007143;GO:0007171;GO:0007173;GO:0007173;GO:0007173;GO:0007173;GO:0007267;GO:0008083;GO:0008083;GO:0008083;GO:0008284;GO:0008284;GO:…	K09784	-	S;T	2S5DM;35N21;3A31D;3BQJ6;3D7SW;3JF88;48D6X;490E3;4M7MD;4N6CV	epiregulin [Source:HGNC Symbol;Acc:HGNC:3443]	2069	O14944	GO:0001525//angiogenesis;GO:0001550//ovarian cumulus expansion;GO:0001550//ovarian cumulus expansion;GO:0001556//oocyte maturation;GO:0001556//oocyte maturation;GO:0001819//positive regulation of cytokine production;GO:0001819//positive regulation of cytokine production;GO:0007143//female meiotic nuclear division;GO:0007143//female meiotic nuclear division;GO:0007171//activation of transmembrane …	GO:0005576//extracellular region;GO:0005576//extracellular region;GO:0005615//extracellular space;GO:0005615//extracellular space;GO:0005615//extracellular space;GO:0005615//extracellular space;GO:0005615//extracellular space;GO:0005886//plasma membrane;GO:0005887//integral component of plasma membrane;GO:0016020//membrane;GO:0016021//integral component of membrane;GO:0030669//clathrin-coated end…	GO:0005154//epidermal growth factor receptor binding;GO:0005154//epidermal growth factor receptor binding;GO:0005154//epidermal growth factor receptor binding;GO:0005154//epidermal growth factor receptor binding;GO:0005154//epidermal growth factor receptor binding;GO:0005515//protein binding;GO:0005515//protein binding;GO:0008083//growth factor activity;GO:0008083//growth factor activity;GO:00080…	ko05210(Colorectal cancer);ko04151(PI3K-Akt signaling pathway);ko04012(ErbB signaling pathway);ko04010(MAPK signaling pathway)
ENSG00000163735	12759.5	4132.42	21386.6	5.17532	2.37165	7.85408e-07	5.15989e-05	Up Regulation	4	73995642	73998677	-	2436	CXCL5	GO:0005125;GO:0005515;GO:0005576;GO:0005576;GO:0005576;GO:0005576;GO:0005615;GO:0005615;GO:0006935;GO:0006935;GO:0006935;GO:0006935;GO:0006952;GO:0006952;GO:0006954;GO:0006955;GO:0006955;GO:0007165;GO:0007165;GO:0007267;GO:0008009;GO:0008009;GO:0008009;GO:0008009;GO:0008284;GO:0009605;GO:0030593;GO:0042802;GO:0045236;GO:0060326;GO:0061844;GO:0070098;GO:0071222;	K05506	-	O;M;T	2S7MM;35QIJ;3A59A;3C0NW;3D9V3;3JHB6;48GC1;49CFR;4MK67;4N72K	C-X-C motif chemokine ligand 5 [Source:HGNC Symbol;Acc:HGNC:10642]	6374	P42830;Q6I9S7	GO:0006935//chemotaxis;GO:0006935//chemotaxis;GO:0006935//chemotaxis;GO:0006935//chemotaxis;GO:0006952//defense response;GO:0006952//defense response;GO:0006954//inflammatory response;GO:0006955//immune response;GO:0006955//immune response;GO:0007165//signal transduction;GO:0007165//signal transduction;GO:0007267//cell-cell signaling;GO:0008284//positive regulation of cell population proliferatio…	GO:0005576//extracellular region;GO:0005576//extracellular region;GO:0005576//extracellular region;GO:0005576//extracellular region;GO:0005615//extracellular space;GO:0005615//extracellular space;	GO:0005125//cytokine activity;GO:0005515//protein binding;GO:0008009//chemokine activity;GO:0008009//chemokine activity;GO:0008009//chemokine activity;GO:0008009//chemokine activity;GO:0042802//identical protein binding;GO:0045236//CXCR chemokine receptor binding;	ko05323(Rheumatoid arthritis);ko05133(Pertussis);ko04668(TNF signaling pathway);ko04657(IL-17 signaling pathway);ko04062(Chemokine signaling pathway);ko04061(Viral protein interaction with cytokine and cytokine receptor);ko04060(Cytokine-cytokine receptor interaction)
ENSG00000137094	229.381	307.57	151.192	0.491568	-1.02454	8.4919e-07	5.53697e-05	Down Regulation	9	34989641	34998900	+	5891	DNAJB5	GO:0006457;GO:0006457;GO:0051082;GO:0051082;GO:0005515;GO:0005829;GO:0005829;GO:0006457;GO:0006457;GO:0006986;GO:0051082;GO:0051082;GO:0051082;GO:0051085;GO:0051087;GO:0051087;GO:0005515;GO:0005829;GO:0005829;GO:0006457;GO:0006457;GO:0006986;GO:0051082;GO:0051082;GO:0051082;GO:0051085;GO:0051087;GO:0051087;GO:0005515;GO:0005829;GO:0005829;GO:0006457;GO:0006457;GO:0006986;GO:0051082;GO:0051082;GO:…	K09511	-	O	KOG0714;35HN0;38BTN;3BCDV;3CTA3;3J3ZS;4846N;493F9;4MGKJ;4N22U	DnaJ heat shock protein family (Hsp40) member B5 [Source:HGNC Symbol;Acc:HGNC:14887]	25822	O75953	GO:0006457//protein folding;GO:0006457//protein folding;GO:0006457//protein folding;GO:0006457//protein folding;GO:0006986//response to unfolded protein;GO:0051085//chaperone cofactor-dependent protein refolding;GO:0006457//protein folding;GO:0006457//protein folding;GO:0006986//response to unfolded protein;GO:0051085//chaperone cofactor-dependent protein refolding;GO:0006457//protein folding;GO:…	GO:0005829//cytosol;GO:0005829//cytosol;GO:0005829//cytosol;GO:0005829//cytosol;GO:0005829//cytosol;GO:0005829//cytosol;GO:0005829//cytosol;GO:0005829//cytosol;GO:0005829//cytosol;GO:0005829//cytosol;	GO:0051082//unfolded protein binding;GO:0051082//unfolded protein binding;GO:0005515//protein binding;GO:0051082//unfolded protein binding;GO:0051082//unfolded protein binding;GO:0051082//unfolded protein binding;GO:0051087//chaperone binding;GO:0051087//chaperone binding;GO:0005515//protein binding;GO:0051082//unfolded protein binding;GO:0051082//unfolded protein binding;GO:0051082//unfolded pro…	-
ENSG00000006534	55.1145	80.7091	29.52	0.365758	-1.45104	8.72046e-07	5.65617e-05	Down Regulation	11	68008578	68029282	+	6622	ALDH3B1	GO:0004028;GO:0004029;GO:0004029;GO:0004030;GO:0004030;GO:0004030;GO:0005515;GO:0005737;GO:0005737;GO:0005886;GO:0005886;GO:0006066;GO:0006068;GO:0006081;GO:0006081;GO:0006081;GO:0006629;GO:0006629;GO:0006979;GO:0016020;GO:0016491;GO:0016491;GO:0016491;GO:0016620;GO:0016620;GO:0016620;GO:0018477;GO:0018477;GO:0018479;GO:0018479;GO:0030148;GO:0030667;GO:0031982;GO:0033721;GO:0034599;GO:0035579;GO:…	K00129	EC:1.2.1.5	C	KOG2456;35I9P;38CW8;3BDR1;3CZ4X;3JDXH;47ZQK;48XGY;4MI9Z;4N5V6	aldehyde dehydrogenase 3 family member B1 [Source:HGNC Symbol;Acc:HGNC:410]	221	P43353;A0A024R5D8	GO:0006066//alcohol metabolic process;GO:0006068//ethanol catabolic process;GO:0006081//cellular aldehyde metabolic process;GO:0006081//cellular aldehyde metabolic process;GO:0006081//cellular aldehyde metabolic process;GO:0006629//lipid metabolic process;GO:0006629//lipid metabolic process;GO:0006979//response to oxidative stress;GO:0030148//sphingolipid biosynthetic process;GO:0034599//cellular…	GO:0005737//cytoplasm;GO:0005737//cytoplasm;GO:0005886//plasma membrane;GO:0005886//plasma membrane;GO:0016020//membrane;GO:0030667//secretory granule membrane;GO:0031982//vesicle;GO:0035579//specific granule membrane;GO:0070062//extracellular exosome;GO:0005737//cytoplasm;GO:0005737//cytoplasm;GO:0005737//cytoplasm;GO:0005829//cytosol;GO:0005886//plasma membrane;GO:0005886//plasma membrane;GO:00…	GO:0004028//3-chloroallyl aldehyde dehydrogenase activity;GO:0004029//aldehyde dehydrogenase (NAD+) activity;GO:0004029//aldehyde dehydrogenase (NAD+) activity;GO:0004030//aldehyde dehydrogenase [NAD(P)+] activity;GO:0004030//aldehyde dehydrogenase [NAD(P)+] activity;GO:0004030//aldehyde dehydrogenase [NAD(P)+] activity;GO:0005515//protein binding;GO:0016491//oxidoreductase activity;GO:0016491//o…	ko00982(Drug metabolism - cytochrome P450);ko00980(Metabolism of xenobiotics by cytochrome P450);ko00410(beta-Alanine metabolism);ko00360(Phenylalanine metabolism);ko00350(Tyrosine metabolism);ko00340(Histidine metabolism);ko00010(Glycolysis / Gluconeogenesis)
ENSG00000118473	11.3067	4.8013	17.8121	3.70985	1.89136	9.24026e-07	5.93567e-05	Up Regulation	1	66533267	66751139	+	25445	SGIP1	GO:0005905;GO:0016020;GO:0072583;GO:0072583;GO:0002021;GO:0005515;GO:0005515;GO:0005543;GO:0005737;GO:0005737;GO:0005829;GO:0005886;GO:0005886;GO:0005905;GO:0005905;GO:0006897;GO:0008017;GO:0016020;GO:0017124;GO:0030122;GO:0030136;GO:0030136;GO:0048260;GO:0048268;GO:0072583;GO:0072583;GO:0072583;GO:0097009;GO:2000253;GO:0005905;GO:0016020;GO:0072583;GO:0072583;GO:0005905;GO:0016020;GO:0072583;GO:…	K20065	-	S;D;U	KOG2398;35KCD;39G7W;3BCH5;3CVEE;3J7Y0;4812E;496MJ;4MJ07;4MXTB	SH3GL interacting endocytic adaptor 1 [Source:HGNC Symbol;Acc:HGNC:25412]	84251	Q9BQI5	GO:0072583//clathrin-dependent endocytosis;GO:0072583//clathrin-dependent endocytosis;GO:0002021//response to dietary excess;GO:0006897//endocytosis;GO:0048260//positive regulation of receptor-mediated endocytosis;GO:0048268//clathrin coat assembly;GO:0072583//clathrin-dependent endocytosis;GO:0072583//clathrin-dependent endocytosis;GO:0072583//clathrin-dependent endocytosis;GO:0097009//energy ho…	GO:0005905//clathrin-coated pit;GO:0016020//membrane;GO:0005737//cytoplasm;GO:0005737//cytoplasm;GO:0005829//cytosol;GO:0005886//plasma membrane;GO:0005886//plasma membrane;GO:0005905//clathrin-coated pit;GO:0005905//clathrin-coated pit;GO:0016020//membrane;GO:0030122//AP-2 adaptor complex;GO:0030136//clathrin-coated vesicle;GO:0030136//clathrin-coated vesicle;GO:0005905//clathrin-coated pit;GO:0…	GO:0005515//protein binding;GO:0005515//protein binding;GO:0005543//phospholipid binding;GO:0008017//microtubule binding;GO:0017124//SH3 domain binding;GO:0005515//protein binding;GO:0005515//protein binding;GO:0005543//phospholipid binding;GO:0008017//microtubule binding;GO:0017124//SH3 domain binding;GO:0005515//protein binding;GO:0005515//protein binding;GO:0005543//phospholipid binding;GO:000…	-
ENSG00000105251	12.1334	19.9976	4.26918	0.213485	-2.22779	9.48799e-07	6.02799e-05	Down Regulation	19	4279266	4290722	+	2144	SHD	GO:0001784;GO:0005515;	K23697	-	S;T	2QUXW;35JDV;3AK36;3BZYP;3DGDQ;3J33I;48JE6;49GE0;4M8B1;4N1WB	Src homology 2 domain containing transforming protein D [Source:HGNC Symbol;Acc:HGNC:30633]	56961	Q96IW2	-	-	GO:0001784//phosphotyrosine residue binding;GO:0005515//protein binding;	-
ENSG00000198535	31.8524	4.96404	58.7408	11.8333	3.56478	9.48825e-07	6.02799e-05	Up Regulation	15	62066977	62070917	+	3445	C2CD4A	GO:0002528;GO:0002675;GO:0005634;GO:0005654;GO:0005730;GO:0030155;	-	-	S	2S04T;35PH9;39T9V;3BNE7;3D44Y;3J9FE;48C96;49870;4M8ZM;4N6DF	C2 calcium dependent domain containing 4A [Source:HGNC Symbol;Acc:HGNC:33627]	145741	Q8NCU7	GO:0002528//regulation of vascular permeability involved in acute inflammatory response;GO:0002675//positive regulation of acute inflammatory response;GO:0030155//regulation of cell adhesion;	GO:0005634//nucleus;GO:0005654//nucleoplasm;GO:0005730//nucleolus;	-	-
ENSG00000106366	83.8205	153.019	14.622	0.0955569	-3.3875	9.86375e-07	6.24368e-05	Down Regulation	7	101127104	101139247	+	3156	SERPINE1	GO:0001525;GO:0002020;GO:0002020;GO:0004867;GO:0004867;GO:0004867;GO:0004867;GO:0004867;GO:0004867;GO:0005102;GO:0005515;GO:0005515;GO:0005576;GO:0005576;GO:0005576;GO:0005615;GO:0005615;GO:0005615;GO:0005615;GO:0005886;GO:0010466;GO:0010469;GO:0010757;GO:0010757;GO:0010757;GO:0010951;GO:0010951;GO:0010951;GO:0014912;GO:0030194;GO:0030195;GO:0030336;GO:0030414;GO:0031093;GO:0032757;GO:0033629;GO:…	K03982	-	O;V	KOG2392;35C3B;39R8P;3BEGU;3CVEI;3J7XD;48592;496PP;4MEXJ;4MURD	serpin family E member 1 [Source:HGNC Symbol;Acc:HGNC:8583]	5054	P05121;A0A024QYT5	GO:0001525//angiogenesis;GO:0010466//negative regulation of peptidase activity;GO:0010469//regulation of signaling receptor activity;GO:0010757//negative regulation of plasminogen activation;GO:0010757//negative regulation of plasminogen activation;GO:0010757//negative regulation of plasminogen activation;GO:0010951//negative regulation of endopeptidase activity;GO:0010951//negative regulation of…	GO:0005576//extracellular region;GO:0005576//extracellular region;GO:0005576//extracellular region;GO:0005615//extracellular space;GO:0005615//extracellular space;GO:0005615//extracellular space;GO:0005615//extracellular space;GO:0005886//plasma membrane;GO:0031093//platelet alpha granule lumen;GO:0062023//collagen-containing extracellular matrix;GO:0062023//collagen-containing extracellular matr…	GO:0002020//protease binding;GO:0002020//protease binding;GO:0004867//serine-type endopeptidase inhibitor activity;GO:0004867//serine-type endopeptidase inhibitor activity;GO:0004867//serine-type endopeptidase inhibitor activity;GO:0004867//serine-type endopeptidase inhibitor activity;GO:0004867//serine-type endopeptidase inhibitor activity;GO:0004867//serine-type endopeptidase inhibitor activity…	ko05142(Chagas disease);ko04933(AGE-RAGE signaling pathway in diabetic complications);ko04610(Complement and coagulation cascades);ko04390(Hippo signaling pathway);ko04371(Apelin signaling pathway);ko04218(Cellular senescence);ko04115(p53 signaling pathway);ko04066(HIF-1 signaling pathway)
ENSG00000174944	129.696	81.5375	177.854	2.18125	1.12516	9.9195e-07	6.25614e-05	Up Regulation	3	151212117	151278542	-	2890	P2RY14	GO:0004930;GO:0004930;GO:0004930;GO:0005886;GO:0005886;GO:0007165;GO:0007186;GO:0007186;GO:0007186;GO:0007186;GO:0016020;GO:0016021;GO:0016021;GO:0016021;GO:0035589;GO:0045028;GO:0045028;GO:0045028;GO:0045029;GO:0004930;GO:0004930;GO:0004930;GO:0005886;GO:0005886;GO:0007165;GO:0007186;GO:0007186;GO:0007186;GO:0007186;GO:0016020;GO:0016021;GO:0016021;GO:0016021;GO:0035589;GO:0045028;GO:0045028;GO:…	K04299	-	S;T	2R537;35KTF;38EXU;3BH0P;3CYR9;3J5XJ;489H9;493BV;4MEGX;4N861	purinergic receptor P2Y14 [Source:HGNC Symbol;Acc:HGNC:16442]	9934	Q15391;A5JUU3	GO:0007165//signal transduction;GO:0007186//G protein-coupled receptor signaling pathway;GO:0007186//G protein-coupled receptor signaling pathway;GO:0007186//G protein-coupled receptor signaling pathway;GO:0007186//G protein-coupled receptor signaling pathway;GO:0035589//G protein-coupled purinergic nucleotide receptor signaling pathway;GO:0007165//signal transduction;GO:0007186//G protein-couple…	GO:0005886//plasma membrane;GO:0005886//plasma membrane;GO:0016020//membrane;GO:0016021//integral component of membrane;GO:0016021//integral component of membrane;GO:0016021//integral component of membrane;GO:0005886//plasma membrane;GO:0005886//plasma membrane;GO:0016020//membrane;GO:0016021//integral component of membrane;GO:0016021//integral component of membrane;GO:0016021//integral component…	GO:0004930//G protein-coupled receptor activity;GO:0004930//G protein-coupled receptor activity;GO:0004930//G protein-coupled receptor activity;GO:0045028//G protein-coupled purinergic nucleotide receptor activity;GO:0045028//G protein-coupled purinergic nucleotide receptor activity;GO:0045028//G protein-coupled purinergic nucleotide receptor activity;GO:0045029//G protein-coupled UDP receptor ac…	ko04080(Neuroactive ligand-receptor interaction)
ENSG00000164181	933.886	579.188	1288.58	2.22481	1.15368	1.02363e-06	6.40931e-05	Up Regulation	5	60751791	60844274	-	4461	ELOVL7	GO:0005515;GO:0005515;GO:0005783;GO:0005783;GO:0005783;GO:0005789;GO:0005789;GO:0006629;GO:0006631;GO:0006633;GO:0006636;GO:0009922;GO:0009922;GO:0009922;GO:0009922;GO:0009922;GO:0016020;GO:0016021;GO:0016021;GO:0016021;GO:0016740;GO:0019367;GO:0019367;GO:0019367;GO:0019367;GO:0030148;GO:0030176;GO:0030497;GO:0034625;GO:0034625;GO:0034626;GO:0034626;GO:0035338;GO:0035338;GO:0042761;GO:0042761;GO:…	K10250	EC:2.3.1.199	I	KOG3071;35D6V;38F2X;3BCYK;3CXSB;3J64H;4886J;493YI;4MCN9;4MTEQ	ELOVL fatty acid elongase 7 [Source:HGNC Symbol;Acc:HGNC:26292]	79993	A1L3X0	GO:0006629//lipid metabolic process;GO:0006631//fatty acid metabolic process;GO:0006633//fatty acid biosynthetic process;GO:0006636//unsaturated fatty acid biosynthetic process;GO:0019367//fatty acid elongation, saturated fatty acid;GO:0019367//fatty acid elongation, saturated fatty acid;GO:0019367//fatty acid elongation, saturated fatty acid;GO:0019367//fatty acid elongation, saturated fatty aci…	GO:0005783//endoplasmic reticulum;GO:0005783//endoplasmic reticulum;GO:0005783//endoplasmic reticulum;GO:0005789//endoplasmic reticulum membrane;GO:0005789//endoplasmic reticulum membrane;GO:0016020//membrane;GO:0016021//integral component of membrane;GO:0016021//integral component of membrane;GO:0016021//integral component of membrane;GO:0030176//integral component of endoplasmic reticulum membr…	GO:0005515//protein binding;GO:0005515//protein binding;GO:0009922//fatty acid elongase activity;GO:0009922//fatty acid elongase activity;GO:0009922//fatty acid elongase activity;GO:0009922//fatty acid elongase activity;GO:0009922//fatty acid elongase activity;GO:0016740//transferase activity;GO:0102336//3-oxo-arachidoyl-CoA synthase activity;GO:0102756//very-long-chain 3-ketoacyl-CoA synthase ac…	ko01040(Biosynthesis of unsaturated fatty acids);ko00062(Fatty acid elongation)
ENSG00000148143	16.54	8.27669	24.8033	2.99676	1.5834	1.055e-06	6.58196e-05	Up Regulation	9	106863166	107013634	+	12190	ZNF462	GO:0003677;GO:0005515;GO:0005634;GO:0005634;GO:0005634;GO:0006325;GO:0010468;GO:0043392;GO:0045944;GO:0045944;GO:0046872;GO:0003677;GO:0005515;GO:0005634;GO:0005634;GO:0010468;GO:0045944;GO:0046872;	K24853	-	S;K	35AC4;396Z6;3BC9A;3CZNU;3J5W6;482K3;496AT;4M5U7;4MTVG	zinc finger protein 462 [Source:HGNC Symbol;Acc:HGNC:21684]	58499	Q96JM2;Q63HJ5	GO:0006325//chromatin organization;GO:0010468//regulation of gene expression;GO:0043392//negative regulation of DNA binding;GO:0045944//positive regulation of transcription by RNA polymerase II;GO:0045944//positive regulation of transcription by RNA polymerase II;GO:0010468//regulation of gene expression;GO:0045944//positive regulation of transcription by RNA polymerase II;	GO:0005634//nucleus;GO:0005634//nucleus;GO:0005634//nucleus;GO:0005634//nucleus;GO:0005634//nucleus;	GO:0003677//DNA binding;GO:0005515//protein binding;GO:0046872//metal ion binding;GO:0003677//DNA binding;GO:0005515//protein binding;GO:0046872//metal ion binding;	-
ENSG00000169908	31.3802	5.89711	56.8633	9.64257	3.26942	1.08942e-06	6.72418e-05	Up Regulation	3	149369022	149377692	-	3495	TM4SF1	GO:0001825;GO:0003674;GO:0005515;GO:0005515;GO:0005887;GO:0008150;GO:0016020;GO:0016021;GO:0016021;GO:0016021;GO:0016021;GO:0016020;GO:0016021;GO:0016021;GO:0016021;GO:0016020;GO:0016021;GO:0016021;GO:0016020;GO:0016021;GO:0016021;	K24918	-	S	2RY7H;35DMV;38PRN;3BJ64;3CWXN;3J70A;486MJ;491UW;4M770;4MUPE	transmembrane 4 L six family member 1 [Source:HGNC Symbol;Acc:HGNC:11853]	4071	P30408	GO:0001825//blastocyst formation;GO:0008150//biological_process;	GO:0005887//integral component of plasma membrane;GO:0016020//membrane;GO:0016021//integral component of membrane;GO:0016021//integral component of membrane;GO:0016021//integral component of membrane;GO:0016021//integral component of membrane;GO:0016020//membrane;GO:0016021//integral component of membrane;GO:0016021//integral component of membrane;GO:0016021//integral component of membrane;GO:001…	GO:0003674//molecular_function;GO:0005515//protein binding;GO:0005515//protein binding;	-
ENSG00000237330	10.9215	3.46686	18.3762	5.30052	2.40613	1.26313e-06	7.66002e-05	Up Regulation	1	1070967	1074306	-	1900	RNF223	GO:0016020;GO:0016021;GO:0016567;GO:0046872;GO:0061630;	-	-	O	KOG2177;35N1A;39VI8;3BMRJ;3D4GS;3J88K;48CUC;48WXY;4MDDS;4N7D5	ring finger protein 223 [Source:HGNC Symbol;Acc:HGNC:40020]	401934	E7ERA6	GO:0016567//protein ubiquitination;	GO:0016020//membrane;GO:0016021//integral component of membrane;	GO:0046872//metal ion binding;GO:0061630//ubiquitin protein ligase activity;	-
ENSG00000103888	560.661	166.264	955.059	5.74424	2.52212	1.37633e-06	8.25988e-05	Up Regulation	15	80779343	80951776	+	7621	CEMIP	GO:0004415;GO:0004415;GO:0005515;GO:0005540;GO:0005576;GO:0005576;GO:0005634;GO:0005737;GO:0005783;GO:0005886;GO:0005905;GO:0007605;GO:0008152;GO:0010800;GO:0016020;GO:0016787;GO:0016798;GO:0030213;GO:0030214;GO:0030335;GO:0032050;GO:0045334;GO:0046923;GO:0051281;GO:0090314;GO:0110165;GO:1900020;GO:0004415;GO:0004415;GO:0004415;GO:0005515;GO:0005540;GO:0005540;GO:0005576;GO:0005576;GO:0005634;GO:…	K19031	EC:3.2.1.35	S;O;E	2QT0K;35MEU;38DI7;3BDCU;3D2Q5;3JC2X;4815A;49005;4ME1G;4N2PJ	cell migration inducing hyaluronidase 1 [Source:HGNC Symbol;Acc:HGNC:29213]	57214	Q8WUJ3	GO:0007605//sensory perception of sound;GO:0008152//metabolic process;GO:0010800//positive regulation of peptidyl-threonine phosphorylation;GO:0030213//hyaluronan biosynthetic process;GO:0030214//hyaluronan catabolic process;GO:0030335//positive regulation of cell migration;GO:0051281//positive regulation of release of sequestered calcium ion into cytosol;GO:0090314//positive regulation of protei…	GO:0005576//extracellular region;GO:0005576//extracellular region;GO:0005634//nucleus;GO:0005737//cytoplasm;GO:0005783//endoplasmic reticulum;GO:0005886//plasma membrane;GO:0005905//clathrin-coated pit;GO:0016020//membrane;GO:0045334//clathrin-coated endocytic vesicle;GO:0110165//cellular anatomical entity;GO:0005576//extracellular region;GO:0005576//extracellular region;GO:0005634//nucleus;GO:00…	GO:0004415//hyalurononglucosaminidase activity;GO:0004415//hyalurononglucosaminidase activity;GO:0005515//protein binding;GO:0005540//hyaluronic acid binding;GO:0016787//hydrolase activity;GO:0016798//hydrolase activity, acting on glycosyl bonds;GO:0032050//clathrin heavy chain binding;GO:0046923//ER retention sequence binding;GO:0004415//hyalurononglucosaminidase activity;GO:0004415//hyaluronong…	-
ENSG00000177575	127.42	179.759	75.0815	0.417677	-1.25954	1.38167e-06	8.26332e-05	Down Regulation	12	7470811	7503893	-	5815	CD163	GO:0005044;GO:0005044;GO:0005044;GO:0005044;GO:0005515;GO:0005515;GO:0005576;GO:0005576;GO:0005829;GO:0005886;GO:0005886;GO:0005886;GO:0005887;GO:0006897;GO:0006953;GO:0006954;GO:0009897;GO:0009897;GO:0016020;GO:0016020;GO:0016020;GO:0016021;GO:0030666;GO:0097110;GO:0005044;GO:0005044;GO:0006897;GO:0016020;GO:0016020;GO:0005044;GO:0005044;GO:0006897;GO:0016020;GO:0016020;GO:0016020;GO:0016021;GO:…	K06545	-	S;T	2QQ5W;35N41;38E7N;3BF2D;3CTMS;3J5Z1;480S2;48X2Z;4MB3N;4MU1Q	CD163 molecule [Source:HGNC Symbol;Acc:HGNC:1631]	9332	Q86VB7	GO:0006897//endocytosis;GO:0006953//acute-phase response;GO:0006954//inflammatory response;GO:0006897//endocytosis;GO:0006897//endocytosis;GO:0006897//endocytosis;GO:0006897//endocytosis;GO:0006897//endocytosis;GO:0006953//acute-phase response;GO:0006954//inflammatory response;	GO:0005576//extracellular region;GO:0005576//extracellular region;GO:0005829//cytosol;GO:0005886//plasma membrane;GO:0005886//plasma membrane;GO:0005886//plasma membrane;GO:0005887//integral component of plasma membrane;GO:0009897//external side of plasma membrane;GO:0009897//external side of plasma membrane;GO:0016020//membrane;GO:0016020//membrane;GO:0016020//membrane;GO:0016021//integral compo…	GO:0005044//scavenger receptor activity;GO:0005044//scavenger receptor activity;GO:0005044//scavenger receptor activity;GO:0005044//scavenger receptor activity;GO:0005515//protein binding;GO:0005515//protein binding;GO:0097110//scaffold protein binding;GO:0005044//scavenger receptor activity;GO:0005044//scavenger receptor activity;GO:0005044//scavenger receptor activity;GO:0005044//scavenger rece…	-
ENSG00000163121	30.6315	14.7585	46.5045	3.15103	1.65583	1.54934e-06	9.14006e-05	Up Regulation	2	96497646	96508109	-	2494	NEURL3	GO:0016567;GO:0016567;GO:0016740;GO:0046872;GO:0061630;GO:0061630;GO:0046872;	K15689	EC:2.3.2.27	S;O	KOG4625;35GIX;3A1HH;3BQVV;3D0BE;3JFMF;489HV;492A9;4M63U;4MYPA	neuralized E3 ubiquitin protein ligase 3 [Source:HGNC Symbol;Acc:HGNC:25162]	93082	Q96EH8	GO:0016567//protein ubiquitination;GO:0016567//protein ubiquitination;	-	GO:0016740//transferase activity;GO:0046872//metal ion binding;GO:0061630//ubiquitin protein ligase activity;GO:0061630//ubiquitin protein ligase activity;GO:0046872//metal ion binding;	-
ENSG00000140279	10.2492	4.23052	16.2679	3.84537	1.94312	1.6401e-06	9.54562e-05	Up Regulation	15	45092650	45114172	-	9662	DUOX2	GO:0004601;GO:0004601;GO:0004601;GO:0005509;GO:0005509;GO:0006590;GO:0006979;GO:0006979;GO:0009566;GO:0016020;GO:0016021;GO:0016174;GO:0016174;GO:0016174;GO:0016324;GO:0016491;GO:0016491;GO:0020037;GO:0020037;GO:0030282;GO:0030878;GO:0035264;GO:0042403;GO:0042445;GO:0042446;GO:0046872;GO:0048839;GO:0048855;GO:0050664;GO:0050665;GO:0050665;GO:0072593;GO:0098869;GO:0004601;GO:0004601;GO:0004601;GO:…	K13411	-	Q;C;P	KOG0039;359I2;38CEX;3BDMU;3CTQ7;3JCR7;47ZVW;49126;4MH09;4N2R0	dual oxidase 2 [Source:HGNC Symbol;Acc:HGNC:13273]	50506	Q9NRD8	GO:0006590//thyroid hormone generation;GO:0006979//response to oxidative stress;GO:0006979//response to oxidative stress;GO:0009566//fertilization;GO:0030282//bone mineralization;GO:0030878//thyroid gland development;GO:0035264//multicellular organism growth;GO:0042403//thyroid hormone metabolic process;GO:0042445//hormone metabolic process;GO:0042446//hormone biosynthetic process;GO:0048839//inn…	GO:0016020//membrane;GO:0016021//integral component of membrane;GO:0016324//apical plasma membrane;GO:0005783//endoplasmic reticulum;GO:0005829//cytosol;GO:0005886//plasma membrane;GO:0005886//plasma membrane;GO:0005886//plasma membrane;GO:0009986//cell surface;GO:0016020//membrane;GO:0016021//integral component of membrane;GO:0016324//apical plasma membrane;GO:0030054//cell junction;GO:0031252//…	GO:0004601//peroxidase activity;GO:0004601//peroxidase activity;GO:0004601//peroxidase activity;GO:0005509//calcium ion binding;GO:0005509//calcium ion binding;GO:0016174//NAD(P)H oxidase H2O2-forming activity;GO:0016174//NAD(P)H oxidase H2O2-forming activity;GO:0016174//NAD(P)H oxidase H2O2-forming activity;GO:0016491//oxidoreductase activity;GO:0016491//oxidoreductase activity;GO:0020037//heme …	ko04918(Thyroid hormone synthesis)
ENSG00000106701	227.878	129.973	325.783	2.50653	1.32569	1.81897e-06	0.000104739	Up Regulation	9	105447796	105552433	+	9877	FSD1L	GO:0005515;GO:0016020;GO:0016021;GO:0003674;GO:0005515;GO:0005575;GO:0008150;GO:0003674;GO:0005575;GO:0008150;GO:0005515;GO:0005515;GO:0005515;	K24489	-	O	KOG2177;359D9;39U7B;3BAWJ;3CUJ4;3J9B1;480GY;49100;4MBC1;4MT0S	fibronectin type III and SPRY domain containing 1 like [Source:HGNC Symbol;Acc:HGNC:13753]	83856	Q9BXM9;Q8N450	GO:0008150//biological_process;GO:0008150//biological_process;	GO:0016020//membrane;GO:0016021//integral component of membrane;GO:0005575//cellular_component;GO:0005575//cellular_component;	GO:0005515//protein binding;GO:0003674//molecular_function;GO:0005515//protein binding;GO:0003674//molecular_function;GO:0005515//protein binding;GO:0005515//protein binding;GO:0005515//protein binding;	-
ENSG00000206073	8.5087	0.407535	16.6099	40.7569	5.34897	1.84357e-06	0.000105528	Up Regulation	18	63637259	63644256	-	1971	SERPINB4	GO:0002020;GO:0004867;GO:0004867;GO:0004867;GO:0004867;GO:0005615;GO:0005615;GO:0005615;GO:0005737;GO:0010466;GO:0010951;GO:0019899;GO:0030162;GO:0030414;GO:0042270;GO:0004867;GO:0004867;GO:0005615;GO:0005615;GO:0010951;GO:0004867;GO:0004867;GO:0005615;GO:0005615;GO:0010951;	K13963	-	O;V	KOG2392;35VKP;38VR6;3B998;3E41S;3JNE1;48QRN;49MBE;4MRSV	serpin family B member 4 [Source:HGNC Symbol;Acc:HGNC:10570]	6318	P48594	GO:0010466//negative regulation of peptidase activity;GO:0010951//negative regulation of endopeptidase activity;GO:0030162//regulation of proteolysis;GO:0042270//protection from natural killer cell mediated cytotoxicity;GO:0010951//negative regulation of endopeptidase activity;GO:0010951//negative regulation of endopeptidase activity;	GO:0005615//extracellular space;GO:0005615//extracellular space;GO:0005615//extracellular space;GO:0005737//cytoplasm;GO:0005615//extracellular space;GO:0005615//extracellular space;GO:0005615//extracellular space;GO:0005615//extracellular space;	GO:0002020//protease binding;GO:0004867//serine-type endopeptidase inhibitor activity;GO:0004867//serine-type endopeptidase inhibitor activity;GO:0004867//serine-type endopeptidase inhibitor activity;GO:0004867//serine-type endopeptidase inhibitor activity;GO:0019899//enzyme binding;GO:0030414//peptidase inhibitor activity;GO:0004867//serine-type endopeptidase inhibitor activity;GO:0004867//serin…	ko05146(Amoebiasis)
ENSG00000165140	35.3423	48.4714	22.2132	0.458273	-1.12572	2.09631e-06	0.000117799	Down Regulation	9	94603133	94640249	-	1910	FBP1	GO:0003824;GO:0005975;GO:0005975;GO:0005975;GO:0006094;GO:0008152;GO:0016787;GO:0016791;GO:0016791;GO:0042132;GO:0042132;GO:0042132;GO:0042578;GO:0042578;GO:0046872;GO:0000122;GO:0003824;GO:0005515;GO:0005515;GO:0005634;GO:0005737;GO:0005737;GO:0005829;GO:0005829;GO:0005829;GO:0005829;GO:0005975;GO:0005975;GO:0005975;GO:0005975;GO:0005986;GO:0006000;GO:0006000;GO:0006002;GO:0006002;GO:0006002;GO:…	K03841	EC:3.1.3.11	G	KOG1458;35BDJ;38D1X;3BCGC;3CTTF;3J8CW;48A9S;491BN;4MESN;4MTYM	fructose-bisphosphatase 1 [Source:HGNC Symbol;Acc:HGNC:3606]	2203	P09467	GO:0005975//carbohydrate metabolic process;GO:0005975//carbohydrate metabolic process;GO:0005975//carbohydrate metabolic process;GO:0006094//gluconeogenesis;GO:0008152//metabolic process;GO:0000122//negative regulation of transcription by RNA polymerase II;GO:0005975//carbohydrate metabolic process;GO:0005975//carbohydrate metabolic process;GO:0005975//carbohydrate metabolic process;GO:0005975//c…	GO:0005634//nucleus;GO:0005737//cytoplasm;GO:0005737//cytoplasm;GO:0005829//cytosol;GO:0005829//cytosol;GO:0005829//cytosol;GO:0005829//cytosol;GO:0070062//extracellular exosome;GO:0005634//nucleus;GO:0005737//cytoplasm;GO:0005737//cytoplasm;GO:0005829//cytosol;GO:0005829//cytosol;GO:0005829//cytosol;GO:0070062//extracellular exosome;	GO:0003824//catalytic activity;GO:0016787//hydrolase activity;GO:0016791//phosphatase activity;GO:0016791//phosphatase activity;GO:0042132//fructose 1,6-bisphosphate 1-phosphatase activity;GO:0042132//fructose 1,6-bisphosphate 1-phosphatase activity;GO:0042132//fructose 1,6-bisphosphate 1-phosphatase activity;GO:0042578//phosphoric ester hydrolase activity;GO:0042578//phosphoric ester hydrolase a…	ko04922(Glucagon signaling pathway);ko04910(Insulin signaling pathway);ko04152(AMPK signaling pathway);ko00051(Fructose and mannose metabolism);ko00030(Pentose phosphate pathway);ko00010(Glycolysis / Gluconeogenesis)
ENSG00000177697	233.174	312.678	153.67	0.491466	-1.02484	2.48021e-06	0.000136996	Down Regulation	11	832887	839831	+	3894	CD151	GO:0016020;GO:0016021;GO:0016021;GO:0016021;GO:0005178;GO:0005178;GO:0005178;GO:0005515;GO:0005515;GO:0005604;GO:0005829;GO:0005886;GO:0005886;GO:0005887;GO:0005887;GO:0005925;GO:0007155;GO:0009986;GO:0016020;GO:0016020;GO:0016021;GO:0016021;GO:0016021;GO:0016477;GO:0016477;GO:0030335;GO:0042098;GO:0044319;GO:0045807;GO:0005178;GO:0005178;GO:0005515;GO:0005515;GO:0005604;GO:0005829;GO:0005886;GO:…	K06537	-	S	KOG3882;35IPW;38CSJ;3BC87;3CTIY;3J7ZQ;481K2;48XBG;4MBJF;4MXK3	CD151 molecule (Raph blood group) [Source:HGNC Symbol;Acc:HGNC:1630]	977	P48509;A0A024RCB3;Q6ZNZ0	GO:0007155//cell adhesion;GO:0016477//cell migration;GO:0016477//cell migration;GO:0030335//positive regulation of cell migration;GO:0042098//T cell proliferation;GO:0044319//wound healing, spreading of cells;GO:0045807//positive regulation of endocytosis;GO:0007155//cell adhesion;GO:0016477//cell migration;GO:0030335//positive regulation of cell migration;GO:0044319//wound healing, spreading of …	GO:0016020//membrane;GO:0016021//integral component of membrane;GO:0016021//integral component of membrane;GO:0016021//integral component of membrane;GO:0005604//basement membrane;GO:0005829//cytosol;GO:0005886//plasma membrane;GO:0005886//plasma membrane;GO:0005887//integral component of plasma membrane;GO:0005887//integral component of plasma membrane;GO:0005925//focal adhesion;GO:0009986//cell…	GO:0005178//integrin binding;GO:0005178//integrin binding;GO:0005178//integrin binding;GO:0005515//protein binding;GO:0005515//protein binding;GO:0005178//integrin binding;GO:0005178//integrin binding;GO:0005515//protein binding;GO:0005515//protein binding;GO:0005178//integrin binding;GO:0005178//integrin binding;GO:0005515//protein binding;GO:0005515//protein binding;GO:0005178//integrin binding…	-
ENSG00000160999	96.8284	132.383	61.2736	0.46285	-1.11138	2.55939e-06	0.000140921	Down Regulation	7	102285091	102321711	+	2404	SH2B2	GO:0005068;GO:0005515;GO:0005737;GO:0005829;GO:0005886;GO:0005886;GO:0007165;GO:0007165;GO:0008286;GO:0016020;GO:0035556;GO:0035591;GO:0035591;GO:0035591;GO:0042169;GO:0050851;GO:0050853;GO:0001725;GO:0001726;GO:0001922;GO:0005068;GO:0005829;GO:0005884;GO:0007165;GO:0007165;GO:0007399;GO:0008286;GO:0019221;GO:0019222;GO:0030036;GO:0035556;GO:0035591;GO:0035591;GO:0035591;GO:0042802;GO:0046578;GO:…	K07193	-	S;T	2QT43;35ENA;39SKB;3B99K;3CSGD;3J3C7;48C0N;492CP;4MAND;4N0PH	SH2B adaptor protein 2 [Source:HGNC Symbol;Acc:HGNC:17381]	10603	-	GO:0007165//signal transduction;GO:0007165//signal transduction;GO:0008286//insulin receptor signaling pathway;GO:0035556//intracellular signal transduction;GO:0050851//antigen receptor-mediated signaling pathway;GO:0050853//B cell receptor signaling pathway;GO:0001922//B-1 B cell homeostasis;GO:0007165//signal transduction;GO:0007165//signal transduction;GO:0007399//nervous system development;GO…	GO:0005737//cytoplasm;GO:0005829//cytosol;GO:0005886//plasma membrane;GO:0005886//plasma membrane;GO:0016020//membrane;GO:0001725//stress fiber;GO:0001726//ruffle;GO:0005829//cytosol;GO:0005884//actin filament;	GO:0005068//transmembrane receptor protein tyrosine kinase adaptor activity;GO:0005515//protein binding;GO:0035591//signaling adaptor activity;GO:0035591//signaling adaptor activity;GO:0035591//signaling adaptor activity;GO:0042169//SH2 domain binding;GO:0005068//transmembrane receptor protein tyrosine kinase adaptor activity;GO:0035591//signaling adaptor activity;GO:0035591//signaling adaptor ac…	ko04910(Insulin signaling pathway);ko04722(Neurotrophin signaling pathway)
ENSG00000184497	29.1663	17.6831	40.6496	2.29878	1.20087	2.63381e-06	0.000144313	Up Regulation	13	113759226	113816995	+	7301	TMEM255B	GO:0016020;GO:0016021;GO:0005515;GO:0016020;GO:0016021;	-	-	S	2QWXU;35BGF;38FR2;3BIIJ;3CYV8;3J7TH;47ZCY;48Y99;4MI6I;4N1GQ	transmembrane protein 255B [Source:HGNC Symbol;Acc:HGNC:28297]	348013	Q8WV15	-	GO:0016020//membrane;GO:0016021//integral component of membrane;GO:0016020//membrane;GO:0016021//integral component of membrane;	GO:0005515//protein binding;	-
ENSG00000164949	257.09	140.692	373.488	2.65465	1.40852	2.74384e-06	0.000149392	Up Regulation	8	94249253	94262350	-	2648	GEM	GO:0000166;GO:0000278;GO:0000287;GO:0003924;GO:0003924;GO:0003924;GO:0003924;GO:0005246;GO:0005515;GO:0005515;GO:0005516;GO:0005525;GO:0005525;GO:0005525;GO:0005525;GO:0005525;GO:0005525;GO:0005886;GO:0005886;GO:0006955;GO:0007165;GO:0007166;GO:0009898;GO:0016020;GO:0019003;GO:0030496;GO:0051233;GO:0051276;GO:0051310;GO:0072686;GO:1901842;GO:1901842;GO:1901842;GO:0000166;GO:0000278;GO:0000287;GO:…	K07846	-	S;G	KOG0395;35AQP;38GGT;3BBG6;3D0MT;3J5B1;48AAQ;48XR9;4MI71;4MSGF	GTP binding protein overexpressed in skeletal muscle [Source:HGNC Symbol;Acc:HGNC:4234]	2669	P55040;A0A024R9F5	GO:0000278//mitotic cell cycle;GO:0006955//immune response;GO:0007165//signal transduction;GO:0007166//cell surface receptor signaling pathway;GO:0051276//chromosome organization;GO:0051310//metaphase plate congression;GO:1901842//negative regulation of high voltage-gated calcium channel activity;GO:1901842//negative regulation of high voltage-gated calcium channel activity;GO:1901842//negative r…	GO:0005886//plasma membrane;GO:0005886//plasma membrane;GO:0009898//cytoplasmic side of plasma membrane;GO:0016020//membrane;GO:0030496//midbody;GO:0051233//spindle midzone;GO:0072686//mitotic spindle;GO:0005634//nucleus;GO:0005886//plasma membrane;GO:0005886//plasma membrane;GO:0009898//cytoplasmic side of plasma membrane;GO:0016020//membrane;GO:0030496//midbody;GO:0051233//spindle midzone;GO:00…	GO:0000166//nucleotide binding;GO:0000287//magnesium ion binding;GO:0003924//GTPase activity;GO:0003924//GTPase activity;GO:0003924//GTPase activity;GO:0003924//GTPase activity;GO:0005246//calcium channel regulator activity;GO:0005515//protein binding;GO:0005515//protein binding;GO:0005516//calmodulin binding;GO:0005525//GTP binding;GO:0005525//GTP binding;GO:0005525//GTP binding;GO:0005525//GTP …	-
ENSG00000182687	23.5417	13.1351	33.9483	2.58454	1.36991	2.7477e-06	0.000149392	Up Regulation	17	76074781	76077537	+	1373	GALR2	GO:0004930;GO:0004930;GO:0004930;GO:0004966;GO:0004966;GO:0004966;GO:0004966;GO:0004966;GO:0004966;GO:0005515;GO:0005515;GO:0005886;GO:0005886;GO:0005886;GO:0005886;GO:0005887;GO:0005929;GO:0006936;GO:0007165;GO:0007166;GO:0007186;GO:0007186;GO:0007186;GO:0007186;GO:0007188;GO:0007188;GO:0007189;GO:0007194;GO:0007194;GO:0007200;GO:0007204;GO:0007204;GO:0007204;GO:0007204;GO:0007218;GO:0007611;GO:…	K04231	-	O;T	KOG3656;35J1W;393BQ;3B9CW;3CZ4G;3J95U;486FU;48XJK;4MG33;4MX35	galanin receptor 2 [Source:HGNC Symbol;Acc:HGNC:4133]	8811	O43603	GO:0006936//muscle contraction;GO:0007165//signal transduction;GO:0007166//cell surface receptor signaling pathway;GO:0007186//G protein-coupled receptor signaling pathway;GO:0007186//G protein-coupled receptor signaling pathway;GO:0007186//G protein-coupled receptor signaling pathway;GO:0007186//G protein-coupled receptor signaling pathway;GO:0007188//adenylate cyclase-modulating G protein-coupl…	GO:0005886//plasma membrane;GO:0005886//plasma membrane;GO:0005886//plasma membrane;GO:0005886//plasma membrane;GO:0005887//integral component of plasma membrane;GO:0005929//cilium;GO:0016020//membrane;GO:0016021//integral component of membrane;GO:0016021//integral component of membrane;GO:0016021//integral component of membrane;GO:0016021//integral component of membrane;	GO:0004930//G protein-coupled receptor activity;GO:0004930//G protein-coupled receptor activity;GO:0004930//G protein-coupled receptor activity;GO:0004966//galanin receptor activity;GO:0004966//galanin receptor activity;GO:0004966//galanin receptor activity;GO:0004966//galanin receptor activity;GO:0004966//galanin receptor activity;GO:0004966//galanin receptor activity;GO:0005515//protein binding…	ko04080(Neuroactive ligand-receptor interaction)
ENSG00000164687	74.4816	99.7792	49.1841	0.49293	-1.02055	2.83917e-06	0.000153404	Down Regulation	8	81280536	81284777	+	1904	FABP5	GO:0001972;GO:0005324;GO:0005504;GO:0005504;GO:0005504;GO:0005515;GO:0005576;GO:0005576;GO:0005615;GO:0005634;GO:0005634;GO:0005634;GO:0005654;GO:0005737;GO:0005737;GO:0005829;GO:0005829;GO:0005886;GO:0006006;GO:0006629;GO:0006629;GO:0006656;GO:0006869;GO:0008289;GO:0008289;GO:0008289;GO:0008289;GO:0008544;GO:0010829;GO:0014069;GO:0014069;GO:0015908;GO:0015909;GO:0030054;GO:0030667;GO:0031392;GO:…	K08754	-	H;I	KOG4015;35PNI;3A4HC;3BTCU;3D6FA;3JGMM;48E0I;49AVT;4MJ3T;4N6MN	fatty acid binding protein 5 [Source:HGNC Symbol;Acc:HGNC:3560]	2171	Q01469;E7DVW5	GO:0006006//glucose metabolic process;GO:0006629//lipid metabolic process;GO:0006629//lipid metabolic process;GO:0006656//phosphatidylcholine biosynthetic process;GO:0006869//lipid transport;GO:0008544//epidermis development;GO:0010829//negative regulation of glucose transmembrane transport;GO:0015908//fatty acid transport;GO:0015909//long-chain fatty acid transport;GO:0031392//regulation of pros…	GO:0005576//extracellular region;GO:0005576//extracellular region;GO:0005615//extracellular space;GO:0005634//nucleus;GO:0005634//nucleus;GO:0005634//nucleus;GO:0005654//nucleoplasm;GO:0005737//cytoplasm;GO:0005737//cytoplasm;GO:0005829//cytosol;GO:0005829//cytosol;GO:0005886//plasma membrane;GO:0014069//postsynaptic density;GO:0014069//postsynaptic density;GO:0030054//cell junction;GO:0030667//s…	GO:0001972//retinoic acid binding;GO:0005324//long-chain fatty acid transporter activity;GO:0005504//fatty acid binding;GO:0005504//fatty acid binding;GO:0005504//fatty acid binding;GO:0005515//protein binding;GO:0008289//lipid binding;GO:0008289//lipid binding;GO:0008289//lipid binding;GO:0008289//lipid binding;GO:0042802//identical protein binding;GO:0008289//lipid binding;GO:0008289//lipid bin…	ko03320(PPAR signaling pathway)
ENSG00000133477	21.8922	12.4161	31.3682	2.52641	1.33709	2.94317e-06	0.000158529	Up Regulation	22	39994954	40043534	+	16389	FAM83F	GO:0005515;GO:0007165;GO:0019901;GO:0005515;GO:0007165;GO:0019901;	K23930	-	S	2QPW1;35HWA;38J9J;3BHRF;3D0VI;3JATR;481M4;48VJT;4MG6U;4MWQE	family with sequence similarity 83 member F [Source:HGNC Symbol;Acc:HGNC:25148]	113828	Q8NEG4	GO:0007165//signal transduction;GO:0007165//signal transduction;	-	GO:0005515//protein binding;GO:0019901//protein kinase binding;GO:0005515//protein binding;GO:0019901//protein kinase binding;	-
ENSG00000156384	231.195	153.904	308.486	2.0044	1.00317	3.03343e-06	0.000162885	Up Regulation	10	104122058	104126385	+	1806	SFR1	GO:0000724;GO:0000724;GO:0000724;GO:0000724;GO:0005515;GO:0005515;GO:0005634;GO:0006281;GO:0006974;GO:0030374;GO:0030374;GO:0030374;GO:0030374;GO:0032798;GO:0032798;GO:0032798;GO:0032798;GO:0045893;GO:0045893;GO:0071391;GO:0000724;GO:0000724;GO:0000724;GO:0000724;GO:0005515;GO:0005515;GO:0005634;GO:0006281;GO:0006974;GO:0030374;GO:0030374;GO:0030374;GO:0030374;GO:0032798;GO:0032798;GO:0032798;GO:…	-	-	S;K	2S1QX;35M35;3A24I;3BQGK;3CXXU;3JE43;48BFB;4981U;4MMI8;4N3XB	SWI5 dependent homologous recombination repair protein 1 [Source:HGNC Symbol;Acc:HGNC:29574]	119392	Q86XK3	GO:0000724//double-strand break repair via homologous recombination;GO:0000724//double-strand break repair via homologous recombination;GO:0000724//double-strand break repair via homologous recombination;GO:0000724//double-strand break repair via homologous recombination;GO:0006281//DNA repair;GO:0006974//cellular response to DNA damage stimulus;GO:0045893//positive regulation of transcription, D…	GO:0005634//nucleus;GO:0032798//Swi5-Sfr1 complex;GO:0032798//Swi5-Sfr1 complex;GO:0032798//Swi5-Sfr1 complex;GO:0032798//Swi5-Sfr1 complex;GO:0005634//nucleus;GO:0032798//Swi5-Sfr1 complex;GO:0032798//Swi5-Sfr1 complex;GO:0032798//Swi5-Sfr1 complex;GO:0032798//Swi5-Sfr1 complex;	GO:0005515//protein binding;GO:0005515//protein binding;GO:0030374//nuclear receptor coactivator activity;GO:0030374//nuclear receptor coactivator activity;GO:0030374//nuclear receptor coactivator activity;GO:0030374//nuclear receptor coactivator activity;GO:0005515//protein binding;GO:0005515//protein binding;GO:0030374//nuclear receptor coactivator activity;GO:0030374//nuclear receptor coactiva…	-
ENSG00000164125	55.7835	89.8603	21.7068	0.241561	-2.04954	3.0953e-06	0.000165694	Down Regulation	4	158124474	158173318	-	7880	GASK1B	GO:0000139;GO:0005794;GO:0005794;GO:0005794;GO:0016020;GO:0016021;GO:0000139;GO:0005794;GO:0005794;GO:0005794;GO:0016020;GO:0016021;GO:0000139;GO:0005794;GO:0005794;GO:0005794;GO:0016020;GO:0016021;GO:0005794;GO:0016020;GO:0005794;GO:0016020;GO:0005794;GO:0016020;GO:0000139;GO:0005794;GO:0005794;GO:0005794;GO:0016020;GO:0016021;	-	-	S;U	2QU38;35NSI;38G5W;3BC3X;3CUDJ;3J34A;47Z24;49292;4MC4S;4N9FJ	golgi associated kinase 1B [Source:HGNC Symbol;Acc:HGNC:25312]	51313	Q6UWH4;Q9NYZ0	-	GO:0000139//Golgi membrane;GO:0005794//Golgi apparatus;GO:0005794//Golgi apparatus;GO:0005794//Golgi apparatus;GO:0016020//membrane;GO:0016021//integral component of membrane;GO:0000139//Golgi membrane;GO:0005794//Golgi apparatus;GO:0005794//Golgi apparatus;GO:0005794//Golgi apparatus;GO:0016020//membrane;GO:0016021//integral component of membrane;GO:0000139//Golgi membrane;GO:0005794//Golgi appa…	-	-
ENSG00000196460	21.4145	8.95538	33.8735	3.78248	1.91933	3.18328e-06	0.000169358	Up Regulation	2	101397359	101475112	-	3265	RFX8	GO:0003677;GO:0003677;GO:0003700;GO:0003700;GO:0006355;GO:0006355;GO:0003677;GO:0003700;GO:0006355;GO:0003677;GO:0003677;GO:0003700;GO:0003700;GO:0006355;GO:0006355;GO:0000785;GO:0000978;GO:0000981;GO:0000981;GO:0003677;GO:0003677;GO:0003700;GO:0003700;GO:0005634;GO:0006355;GO:0006357;GO:0003677;GO:0003700;GO:0006355;	-	-	S;K	KOG3712;35AEY;38UTN;3BKKY;3CXQA;3J67V;48B58;48WVS;4MC36;4N5AJ	regulatory factor X8 [Source:HGNC Symbol;Acc:HGNC:37253]	731220	Q6ZV50	GO:0006355//regulation of transcription, DNA-templated;GO:0006355//regulation of transcription, DNA-templated;GO:0006355//regulation of transcription, DNA-templated;GO:0006355//regulation of transcription, DNA-templated;GO:0006355//regulation of transcription, DNA-templated;GO:0006355//regulation of transcription, DNA-templated;GO:0006357//regulation of transcription by RNA polymerase II;GO:00063…	GO:0000785//chromatin;GO:0005634//nucleus;	GO:0003677//DNA binding;GO:0003677//DNA binding;GO:0003700//DNA-binding transcription factor activity;GO:0003700//DNA-binding transcription factor activity;GO:0003677//DNA binding;GO:0003700//DNA-binding transcription factor activity;GO:0003677//DNA binding;GO:0003677//DNA binding;GO:0003700//DNA-binding transcription factor activity;GO:0003700//DNA-binding transcription factor activity;GO:000097…	-
ENSG00000245848	24.7412	35.6624	13.82	0.387522	-1.36765	3.2445e-06	0.000172087	Down Regulation	19	33299934	33302534	-	2601	CEBPA	GO:0000050;GO:0000122;GO:0000785;GO:0000976;GO:0000976;GO:0000978;GO:0000978;GO:0000981;GO:0000981;GO:0000981;GO:0001228;GO:0001228;GO:0001228;GO:0001889;GO:0001889;GO:0001892;GO:0002070;GO:0003677;GO:0003677;GO:0003677;GO:0003682;GO:0003700;GO:0003700;GO:0003700;GO:0003700;GO:0003700;GO:0005515;GO:0005515;GO:0005634;GO:0005634;GO:0005634;GO:0005654;GO:0005654;GO:0005667;GO:0005667;GO:0005730;GO:…	K09055	-	S;K	KOG3119;35ES2;39U8S;3BEPG;3CYBY;3J9PK;486VF;4956R;4MQUW;4N81M	CCAAT enhancer binding protein alpha [Source:HGNC Symbol;Acc:HGNC:1833]	1050	P49715	GO:0000050//urea cycle;GO:0000122//negative regulation of transcription by RNA polymerase II;GO:0001889//liver development;GO:0001889//liver development;GO:0001892//embryonic placenta development;GO:0002070//epithelial cell maturation;GO:0006091//generation of precursor metabolites and energy;GO:0006355//regulation of transcription, DNA-templated;GO:0006355//regulation of transcription, DNA-templ…	GO:0000785//chromatin;GO:0005634//nucleus;GO:0005634//nucleus;GO:0005634//nucleus;GO:0005654//nucleoplasm;GO:0005654//nucleoplasm;GO:0005667//transcription regulator complex;GO:0005667//transcription regulator complex;GO:0005730//nucleolus;GO:0036488//CHOP-C/EBP complex;GO:0043231//intracellular membrane-bounded organelle;GO:0090575//RNA polymerase II transcription regulator complex;GO:0090575//R…	GO:0000976//transcription cis-regulatory region binding;GO:0000976//transcription cis-regulatory region binding;GO:0000978//RNA polymerase II cis-regulatory region sequence-specific DNA binding;GO:0000978//RNA polymerase II cis-regulatory region sequence-specific DNA binding;GO:0000981//DNA-binding transcription factor activity, RNA polymerase II-specific;GO:0000981//DNA-binding transcription fac…	ko05221(Acute myeloid leukemia);ko05202(Transcriptional misregulation in cancer);ko05200(Pathways in cancer);ko04932(Non-alcoholic fatty liver disease)
ENSG00000174469	8.47918	13.9841	2.97425	0.212687	-2.23319	3.51628e-06	0.000185369	Down Regulation	7	146116002	148420998	+	16377	CNTNAP2	GO:0071205;GO:0071205;GO:0005515;GO:0005769;GO:0005794;GO:0005886;GO:0007155;GO:0007420;GO:0007612;GO:0008038;GO:0008076;GO:0008283;GO:0009986;GO:0016020;GO:0016020;GO:0016021;GO:0019226;GO:0019899;GO:0021756;GO:0021761;GO:0021794;GO:0021987;GO:0030054;GO:0030424;GO:0030424;GO:0030425;GO:0030534;GO:0030673;GO:0031175;GO:0033010;GO:0035176;GO:0042297;GO:0042995;GO:0043025;GO:0043204;GO:0044224;GO:…	K07380	-	T;I	KOG3516;35P1K;38FQK;3BC1Z;3CSH1;3J5QZ;481WK;48V5U;4MKR4;4MTH7	contactin associated protein 2 [Source:HGNC Symbol;Acc:HGNC:13830]	26047	Q9UHC6;A0A090N7T7;B2RCH4	GO:0071205//protein localization to juxtaparanode region of axon;GO:0071205//protein localization to juxtaparanode region of axon;GO:0007155//cell adhesion;GO:0007420//brain development;GO:0007612//learning;GO:0008038//neuron recognition;GO:0008283//cell population proliferation;GO:0019226//transmission of nerve impulse;GO:0021756//striatum development;GO:0021761//limbic system development;GO:002…	GO:0005769//early endosome;GO:0005794//Golgi apparatus;GO:0005886//plasma membrane;GO:0008076//voltage-gated potassium channel complex;GO:0009986//cell surface;GO:0016020//membrane;GO:0016020//membrane;GO:0016021//integral component of membrane;GO:0030054//cell junction;GO:0030424//axon;GO:0030424//axon;GO:0030425//dendrite;GO:0030673//axolemma;GO:0033010//paranodal junction;GO:0042995//cell proj…	GO:0005515//protein binding;GO:0019899//enzyme binding;GO:0005515//protein binding;GO:0019899//enzyme binding;	ko04514(Cell adhesion molecules)
ENSG00000113302	61.411	31.6802	91.1418	2.87693	1.52453	3.63195e-06	0.00019031	Up Regulation	5	159314780	159330863	-	3078	IL12B	GO:0001817;GO:0001916;GO:0001916;GO:0002230;GO:0002230;GO:0002323;GO:0002827;GO:0002827;GO:0002860;GO:0002862;GO:0004896;GO:0004896;GO:0004896;GO:0005125;GO:0005125;GO:0005126;GO:0005143;GO:0005143;GO:0005515;GO:0005515;GO:0005515;GO:0005576;GO:0005576;GO:0005615;GO:0005615;GO:0005615;GO:0005737;GO:0005788;GO:0005829;GO:0007166;GO:0008083;GO:0008283;GO:0009897;GO:0009986;GO:0010033;GO:0010224;GO:…	K05425	-	M;T	2RZMA;35IWF;39T6V;3BJ4W;3CTTD;3J5AM;48BRC;498RP;4M9IK;4MSKF	interleukin 12B [Source:HGNC Symbol;Acc:HGNC:5970]	3593	P29460	GO:0001817//regulation of cytokine production;GO:0001916//positive regulation of T cell mediated cytotoxicity;GO:0001916//positive regulation of T cell mediated cytotoxicity;GO:0002230//positive regulation of defense response to virus by host;GO:0002230//positive regulation of defense response to virus by host;GO:0002323//natural killer cell activation involved in immune response;GO:0002827//posi…	GO:0005576//extracellular region;GO:0005576//extracellular region;GO:0005615//extracellular space;GO:0005615//extracellular space;GO:0005615//extracellular space;GO:0005737//cytoplasm;GO:0005788//endoplasmic reticulum lumen;GO:0005829//cytosol;GO:0009897//external side of plasma membrane;GO:0009986//cell surface;GO:0016020//membrane;GO:0016020//membrane;GO:0031906//late endosome lumen;GO:0043235/…	GO:0004896//cytokine receptor activity;GO:0004896//cytokine receptor activity;GO:0004896//cytokine receptor activity;GO:0005125//cytokine activity;GO:0005125//cytokine activity;GO:0005126//cytokine receptor binding;GO:0005143//interleukin-12 receptor binding;GO:0005143//interleukin-12 receptor binding;GO:0005515//protein binding;GO:0005515//protein binding;GO:0005515//protein binding;GO:0008083//…	ko05417(Lipid and atherosclerosis);ko05330(Allograft rejection);ko05321(Inflammatory bowel disease);ko05205(Proteoglycans in cancer);ko05200(Pathways in cancer);ko05171(Coronavirus disease - COVID-19);ko05168(Herpes simplex virus 1 infection);ko05164(Influenza A);ko05162(Measles);ko05152(Tuberculosis);ko05146(Amoebiasis);ko05145(Toxoplasmosis);ko05143(African trypanosomiasis);ko05142(Chagas disea…
[truncated: 367 more rows]
