# Supplementary material for: Transcriptional analysis of human peripheral blood mononuclear cells stimulated by Mycobacterium tuberculosis antigen
Source: Front Cell Infect Microbiol. 2023 Sep 25;13:1255905. doi: 10.3389/fcimb.2023.1255905 (PMC10561294; doi:10.3389/fcimb.2023.1255905)
Supplement: Supplementary file 5 [file Table_4.xlsx]

## Sheet: Sheet1
Supplementary Table 4 GSEA analysis results (based on the top 5 enrichment scores)
Term	ES	NES	Nominal p-value	FDR q-value	core enrichment
IL-17 signaling pathway	0.643498	2.5524	0	0	CSF3、PTGS2、CSF2、CXCL3、IL1B、CCL20、IL6、IFNG、CXCL2、CXCL1、CXCL8、MMP9、TRAF3IP2、TNF、CXCL5、NFKBIA、IL13、TRAF4、TNFAIP3、NFKB1、MMP1、CXCL6、MMP3、IL4、IL17A、CXCL10、JUND、TAB
JAK-STAT signaling pathway	0.632442	2.63787	0	0	IL20、CSF3、IL24、CSF2、IL2RA、IL19、IL6、IFNG、IL7、IL10、TSLP、IL15RA、IL23A、SOCS3、PRL、STAT4、IL2、IL4R、IL13、IL12B、CRLF2、PIK3CB、SOCS1、LIF、IL21R、
TNF signaling pathway	0.589237	2.3819	0	0	PTGS2、CSF2、CXCL3、IL1B、CCL20、IL6、CXCL2、CXCL1、MMP9、SOCS3、TNF、IRF1、CXCL5、NFKBA、ICAM1、TNFAIP3、NFKB1、PIK3CB、TRAF1、LIF、EDN1、CXCL6、MAP2K3、FAS、IL15、BIRC3、CREB3L3、TNFRSF1B、LTA、MMP3、CXCL10、TAB3、PIK3R1、JUNB、CASP10、MAP2K1、CASP7、MAP3K8、MMP14
Cytokine-cytokine receptor interaction	0.556877	2.51689	0	0	IL20、IL36G、CSF3、IL24、CSF2、CXCL3、IL2RA、IL19、 INHBA、TNFRSF21、IL1B、CCL20、IL6、IFNG、IL1R1、IL7、 IL10、CXCL2、TNFRSF9、TSLP、CXCL1、CXCL8、IL15RA、 IL1A、IL23A、TNF、IL36RN、XCL1、TNFRSF11、PRL、IL2、 CXCL5、IL4R、IL13、CXCR5、IL12B、IL1RN、IL37、CRLF2、TGFB2、CCL3、LIF、TNFSF9、IL21R、CXCL9、XCL2、OSM、CCL3L1、IL22、CXCL6、TNFRSF13B、CCL4、IL2RB、FAS、IL15、PRLR、IL31RA、 TNFRSF1B、IL12RB2、IL11、LTA、CD40、IFNAR2、 TNFRSF10B、IL36B、IL4、CD40LG、IL17A…
NF-kappa B signaling pathway	0.536026	2.1482	0	0.000357	PTGS2、CXCL3、IL1B、IL1R1、CXCL2、CXCL1、CXCL8、 BCL2A1、TNF、GADD45A、NFKBIA、ICAM1、TNFAIP3、 NFKB1、TRAF1、BCL2L1、 NFKB2、GADD45B、CCL4、 BIRC3、TRIM25、LTA、CD40、CD40LG、ERC1、BCL2、 GADD45G、TAB3
